# Supplementary material for: Lineage-specific roles of the cytoplasmic polyadenylation factor CPEB4 in the regulation of melanoma drivers
Source: Nat Commun. 2016 Nov 18;7:13418. doi: 10.1038/ncomms13418 (PMC5120223; doi:10.1038/ncomms13418)
Supplement: Supplementary Data 1 — RIP-Seq analysis for the identification of CPEB4-bound transcripts in melanoma. RNA collected from control or shCPEB4 SK-Mel-103 cells (two independent replicates each) was subjected to crosslinking and immunoprecipitation followed by Ribo-Zero treatment for elimination of ribosomal RNA. Reads were aligned to the human genome (GRCh37/hg19) with TopHat-2.0.4. The best hits were analyzed with Cufflinks to identify transcripts not expressed or downregulated I the shCPEB4 conditions (i.e. enriched in the controls). Tab A and B correspond to replicates 1 and 2 respectively. Transcripts with q-values<0.05 (FDR adjusted p-values) were considered significant. FPKM: Fragments per kilobase of transcript per million mapped reads. [file ncomms13418-s4.xlsx]

## Sheet: RIP-seq 1
Supplementary Data 1. RIP-Seq analysis for the identification of CPEB4-bound transcripts in melanoma.
RIP-seq analysis by Cufflinks in SK-Mel-103 melanoma cells from replicate 1
test_id	gene_id	locus	sample_1	sample_2	FPKM_1	FPKM_2	log2(fold_change)	test_stat	p_value	q_value	significant
NM_052879	LARP4	chr12:50794591-50873788	CPEB4 IP basal	CPEB4 IP shCPEB4	54.356	0	-1.79769e+308	-1.79769e+308	1.83505e-05	0.00150463	yes
NM_001145345	ZNF566	chr19:36936020-36980463	CPEB4 IP basal	CPEB4 IP shCPEB4	23.118	0	-1.79769e+308	-1.79769e+308	3.65086e-05	0.00233637	yes
NM_014766	SCRN1	chr7:29959718-30029905	CPEB4 IP basal	CPEB4 IP shCPEB4	19.7613	0	-1.79769e+308	-1.79769e+308	3.87562e-05	0.0023759	yes
NM_198242	EIF4G1	chr3:184032282-184053146	CPEB4 IP basal	CPEB4 IP shCPEB4	27.3855	0	-1.79769e+308	-1.79769e+308	3.78809e-05	0.0023759	yes
NM_001128431	SLC39A14	chr8:22224761-22291640	CPEB4 IP basal	CPEB4 IP shCPEB4	25.684	0	-1.79769e+308	-1.79769e+308	3.91302e-05	0.00238767	yes
NM_001206946	PICALM	chr11:85668213-85780923	CPEB4 IP basal	CPEB4 IP shCPEB4	36.2538	0	-1.79769e+308	-1.79769e+308	4.03712e-05	0.0024295	yes
NM_001243571	MTMR2	chr11:95566043-95657371	CPEB4 IP basal	CPEB4 IP shCPEB4	21.5391	0	-1.79769e+308	-1.79769e+308	4.02789e-05	0.0024295	yes
NM_032717	AGPAT9	chr4:84457066-84527027	CPEB4 IP basal	CPEB4 IP shCPEB4	65.5821	0	-1.79769e+308	-1.79769e+308	4.14731e-05	0.00247312	yes
NM_002396	ME2	chr18:48405431-48476162	CPEB4 IP basal	CPEB4 IP shCPEB4	24.0748	0	-1.79769e+308	-1.79769e+308	4.35664e-05	0.00258619	yes
NM_199185	NPM1	chr5:170814707-170837888	CPEB4 IP basal	CPEB4 IP shCPEB4	81.9883	0	-1.79769e+308	-1.79769e+308	4.58155e-05	0.00269531	yes
NM_015247	CYLD	chr16:50775960-50835846	CPEB4 IP basal	CPEB4 IP shCPEB4	9.50877	0	-1.79769e+308	-1.79769e+308	4.66073e-05	0.00272965	yes
NR_046252	FGD5-AS1	chr3:14984285-15106816	CPEB4 IP basal	CPEB4 IP shCPEB4	47.7412	0	-1.79769e+308	-1.79769e+308	4.7402e-05	0.00276385	yes
NM_001040181	CLDND1	chr3:98234316-98241910	CPEB4 IP basal	CPEB4 IP shCPEB4	78.7855	0	-1.79769e+308	-1.79769e+308	4.8617e-05	0.00280049	yes
NM_018466	ALG13	chrX:110924345-111003875	CPEB4 IP basal	CPEB4 IP shCPEB4	40.884	0	-1.79769e+308	-1.79769e+308	4.86707e-05	0.00280049	yes
NR_037163	POU2F1	chr1:167190065-167396582	CPEB4 IP basal	CPEB4 IP shCPEB4	8.63018	0	-1.79769e+308	-1.79769e+308	5.04682e-05	0.0028662	yes
NM_001248002	ARNTL2	chr12:27485786-27578746	CPEB4 IP basal	CPEB4 IP shCPEB4	17.2399	0	-1.79769e+308	-1.79769e+308	5.24325e-05	0.00291856	yes
NM_145697	NUF2	chr1:163291722-163325553	CPEB4 IP basal	CPEB4 IP shCPEB4	36.4138	0	-1.79769e+308	-1.79769e+308	5.18542e-05	0.00291856	yes
NM_000611	CD59	chr11:33724555-33758025	CPEB4 IP basal	CPEB4 IP shCPEB4	14.8821	0	-1.79769e+308	-1.79769e+308	5.29475e-05	0.00291857	yes
NM_006839	IMMT	chr2:86371054-86422893	CPEB4 IP basal	CPEB4 IP shCPEB4	19.1449	0	-1.79769e+308	-1.79769e+308	5.36993e-05	0.00294762	yes
NM_001135586	C5orf24	chr5:134181369-134195425	CPEB4 IP basal	CPEB4 IP shCPEB4	26.8129	0	-1.79769e+308	-1.79769e+308	5.52261e-05	0.00296429	yes
NM_006850	IL24	chr1:207070787-207095378	CPEB4 IP basal	CPEB4 IP shCPEB4	30.3002	0	-1.79769e+308	-1.79769e+308	5.53369e-05	0.00296429	yes
NM_001393	ECM2	chr9:95059639-95432547	CPEB4 IP basal	CPEB4 IP shCPEB4	26.7699	0	-1.79769e+308	-1.79769e+308	5.8411e-05	0.00307748	yes
NM_004549	NDUFC2	chr11:77726760-77791265	CPEB4 IP basal	CPEB4 IP shCPEB4	20.9604	0	-1.79769e+308	-1.79769e+308	5.8734e-05	0.00308213	yes
NM_004993	ATXN3	chr14:92524895-92572965	CPEB4 IP basal	CPEB4 IP shCPEB4	14.8807	0	-1.79769e+308	-1.79769e+308	5.97684e-05	0.00312391	yes
NM_014309	RBFOX2	chr22:36134782-36424585	CPEB4 IP basal	CPEB4 IP shCPEB4	14.3519	0	-1.79769e+308	-1.79769e+308	6.01886e-05	0.00313339	yes
NM_001098204	HNRNPF	chr10:43881064-43904696	CPEB4 IP basal	CPEB4 IP shCPEB4	37.9536	0	-1.79769e+308	-1.79769e+308	6.0916e-05	0.00315872	yes
NM_130837	OPA1	chr3:193310932-193415600	CPEB4 IP basal	CPEB4 IP shCPEB4	17.3807	0	-1.79769e+308	-1.79769e+308	6.14057e-05	0.00317158	yes
NM_001099638	ZNF146	chr19:36673186-36729675	CPEB4 IP basal	CPEB4 IP shCPEB4	27.5866	0	-1.79769e+308	-1.79769e+308	6.27332e-05	0.00318991	yes
NM_001100119	XRCC3	chr14:104095524-104181823	CPEB4 IP basal	CPEB4 IP shCPEB4	17.1169	0	-1.79769e+308	-1.79769e+308	6.25908e-05	0.00318991	yes
NM_001114635	PLAG1	chr8:57073467-57123859	CPEB4 IP basal	CPEB4 IP shCPEB4	9.70427	0	-1.79769e+308	-1.79769e+308	6.36273e-05	0.00321742	yes
NM_001135702	YWHAZ	chr8:101930803-101965623	CPEB4 IP basal	CPEB4 IP shCPEB4	41.5833	0	-1.79769e+308	-1.79769e+308	6.37647e-05	0.00321742	yes
NM_001146032	FCHO2	chr5:72251807-72386349	CPEB4 IP basal	CPEB4 IP shCPEB4	17.1605	0	-1.79769e+308	-1.79769e+308	6.41452e-05	0.00322422	yes
NM_006055	LANCL1	chr2:211295972-211341499	CPEB4 IP basal	CPEB4 IP shCPEB4	16.2103	0	-1.79769e+308	-1.79769e+308	6.55277e-05	0.00323245	yes
NM_017615	NSMCE4A	chr10:123716602-123734743	CPEB4 IP basal	CPEB4 IP shCPEB4	26.8927	0	-1.79769e+308	-1.79769e+308	6.53462e-05	0.00323245	yes
NM_201597	CACNB2	chr10:18429605-18830688	CPEB4 IP basal	CPEB4 IP shCPEB4	19.2891	0	-1.79769e+308	-1.79769e+308	6.50029e-05	0.00323245	yes
NM_001020820	MYADM	chr19:54369610-54379689	CPEB4 IP basal	CPEB4 IP shCPEB4	15.7155	0	-1.79769e+308	-1.79769e+308	6.63272e-05	0.00323474	yes
NM_001040200	CLDND1	chr3:98234316-98241910	CPEB4 IP basal	CPEB4 IP shCPEB4	56.0744	0	-1.79769e+308	-1.79769e+308	6.61713e-05	0.00323474	yes
NM_019594	LRRC8A	chr9:131644390-131680317	CPEB4 IP basal	CPEB4 IP shCPEB4	12.7985	0	-1.79769e+308	-1.79769e+308	6.715e-05	0.00323875	yes
NM_001199563	BVES	chr6:105544698-105585049	CPEB4 IP basal	CPEB4 IP shCPEB4	7.34502	0	-1.79769e+308	-1.79769e+308	6.78039e-05	0.00324774	yes
NM_007294	BRCA1	chr17:41196311-41277500	CPEB4 IP basal	CPEB4 IP shCPEB4	8.6673	0	-1.79769e+308	-1.79769e+308	6.83144e-05	0.00324774	yes
NM_003763	STX16	chr20:57226308-57290900	CPEB4 IP basal	CPEB4 IP shCPEB4	18.0273	0	-1.79769e+308	-1.79769e+308	6.88928e-05	0.00326115	yes
NM_033029	LMLN	chr3:197687070-197770591	CPEB4 IP basal	CPEB4 IP shCPEB4	5.73988	0	-1.79769e+308	-1.79769e+308	6.95123e-05	0.00326277	yes
NM_058179	PSAT1	chr9:80912058-80945009	CPEB4 IP basal	CPEB4 IP shCPEB4	26.2682	0	-1.79769e+308	-1.79769e+308	7.04781e-05	0.00328545	yes
NM_001145771	GPR56	chr16:57653909-57698944	CPEB4 IP basal	CPEB4 IP shCPEB4	9.21693	0	-1.79769e+308	-1.79769e+308	7.17676e-05	0.00330222	yes
NM_001205019	GK	chrX:30671475-30749577	CPEB4 IP basal	CPEB4 IP shCPEB4	9.2089	0	-1.79769e+308	-1.79769e+308	7.15475e-05	0.00330222	yes
NM_001252037	RAB5B	chr12:56367696-56390467	CPEB4 IP basal	CPEB4 IP shCPEB4	10.8106	0	-1.79769e+308	-1.79769e+308	7.13251e-05	0.00330222	yes
NM_001185118	MYNN	chr3:169490852-169507504	CPEB4 IP basal	CPEB4 IP shCPEB4	15.1104	0	-1.79769e+308	-1.79769e+308	7.37587e-05	0.00331384	yes
NM_001199777	POC1B	chr12:89813497-89920039	CPEB4 IP basal	CPEB4 IP shCPEB4	12.2227	0	-1.79769e+308	-1.79769e+308	7.54953e-05	0.00335737	yes
NM_003663	CGGBP1	chr3:88101099-88207115	CPEB4 IP basal	CPEB4 IP shCPEB4	21.9266	0	-1.79769e+308	-1.79769e+308	7.51227e-05	0.00335737	yes
NM_006503	PSMC4	chr19:40477072-40487353	CPEB4 IP basal	CPEB4 IP shCPEB4	20.792	0	-1.79769e+308	-1.79769e+308	7.76481e-05	0.00341342	yes
NM_001100421	C21orf91	chr21:19149720-19191703	CPEB4 IP basal	CPEB4 IP shCPEB4	12.245	0	-1.79769e+308	-1.79769e+308	7.86758e-05	0.00341939	yes
NM_001160104	ZC3H14	chr14:89029252-89079853	CPEB4 IP basal	CPEB4 IP shCPEB4	16.3178	0	-1.79769e+308	-1.79769e+308	7.82657e-05	0.00341939	yes
NM_001243747	API5	chr11:43333504-43366080	CPEB4 IP basal	CPEB4 IP shCPEB4	26.1348	0	-1.79769e+308	-1.79769e+308	7.92358e-05	0.00341939	yes
NM_001190981	IL6ST	chr5:55230924-55290821	CPEB4 IP basal	CPEB4 IP shCPEB4	10.7437	0	-1.79769e+308	-1.79769e+308	8.06107e-05	0.0034263	yes
NM_014264	PLK4	chr4:128802015-128820377	CPEB4 IP basal	CPEB4 IP shCPEB4	17.6567	0	-1.79769e+308	-1.79769e+308	8.08271e-05	0.0034263	yes
NM_031862	NBR1	chr17:41322497-41363707	CPEB4 IP basal	CPEB4 IP shCPEB4	6.88034	0	-1.79769e+308	-1.79769e+308	7.97034e-05	0.0034263	yes
NM_001193644	PEX19	chr1:160246598-160254941	CPEB4 IP basal	CPEB4 IP shCPEB4	8.78982	0	-1.79769e+308	-1.79769e+308	8.16586e-05	0.00343359	yes
NM_001159746	ABR	chr17:906758-1090616	CPEB4 IP basal	CPEB4 IP shCPEB4	9.06188	0	-1.79769e+308	-1.79769e+308	8.32414e-05	0.00344166	yes
NM_015959	TMX2	chr11:57479994-57586652	CPEB4 IP basal	CPEB4 IP shCPEB4	31.7105	0	-1.79769e+308	-1.79769e+308	8.34247e-05	0.00344166	yes
NM_183047	ZMYND8	chr20:45838380-45985474	CPEB4 IP basal	CPEB4 IP shCPEB4	15.5723	0	-1.79769e+308	-1.79769e+308	8.31369e-05	0.00344166	yes
NM_001207024	M6PR	chr12:9067315-9102357	CPEB4 IP basal	CPEB4 IP shCPEB4	32.4027	0	-1.79769e+308	-1.79769e+308	8.57459e-05	0.00344205	yes
NM_001242487	KIAA0913	chr10:75545381-75561556	CPEB4 IP basal	CPEB4 IP shCPEB4	5.15557	0	-1.79769e+308	-1.79769e+308	8.57954e-05	0.00344205	yes
NM_006908	RAC1	chr7:6414125-6443598	CPEB4 IP basal	CPEB4 IP shCPEB4	27.6544	0	-1.79769e+308	-1.79769e+308	8.52924e-05	0.00344205	yes
NM_001128833	ZBTB4	chr17:7362684-7387568	CPEB4 IP basal	CPEB4 IP shCPEB4	5.73184	0	-1.79769e+308	-1.79769e+308	8.63328e-05	0.00344501	yes
NR_045768	ATF2	chr2:175936977-176032934	CPEB4 IP basal	CPEB4 IP shCPEB4	15.1391	0	-1.79769e+308	-1.79769e+308	8.93832e-05	0.00350035	yes
NM_006731	FKTN	chr9:108320410-108403399	CPEB4 IP basal	CPEB4 IP shCPEB4	9.48123	0	-1.79769e+308	-1.79769e+308	9.05936e-05	0.0035267	yes
NM_001130059	ATF7	chr12:53905842-54020199	CPEB4 IP basal	CPEB4 IP shCPEB4	7.80581	0	-1.79769e+308	-1.79769e+308	9.14377e-05	0.00352815	yes
NM_031905	ARMC10	chr7:102715327-102789569	CPEB4 IP basal	CPEB4 IP shCPEB4	19.346	0	-1.79769e+308	-1.79769e+308	9.14061e-05	0.00352815	yes
NM_001164319	FLNB	chr3:57994126-58157982	CPEB4 IP basal	CPEB4 IP shCPEB4	7.93191	0	-1.79769e+308	-1.79769e+308	9.30606e-05	0.00356977	yes
NM_002103	GYS1	chr19:49471381-49496610	CPEB4 IP basal	CPEB4 IP shCPEB4	7.57639	0	-1.79769e+308	-1.79769e+308	9.30196e-05	0.00356977	yes
NM_001128853	SRRT	chr7:100472700-100486285	CPEB4 IP basal	CPEB4 IP shCPEB4	9.56933	0	-1.79769e+308	-1.79769e+308	9.53979e-05	0.00358603	yes
NM_001142578	ZNF780A	chr19:40575058-40596845	CPEB4 IP basal	CPEB4 IP shCPEB4	11.4351	0	-1.79769e+308	-1.79769e+308	9.53042e-05	0.00358603	yes
NM_004300	ACP1	chr2:264868-278282	CPEB4 IP basal	CPEB4 IP shCPEB4	20.9106	0	-1.79769e+308	-1.79769e+308	9.52099e-05	0.00358603	yes
NM_001111020	SUPT5H	chr19:39936185-39967308	CPEB4 IP basal	CPEB4 IP shCPEB4	9.16601	0	-1.79769e+308	-1.79769e+308	9.76749e-05	0.00360043	yes
NM_001128914	PCBP2	chr12:53845885-53893444	CPEB4 IP basal	CPEB4 IP shCPEB4	22.8592	0	-1.79769e+308	-1.79769e+308	9.75725e-05	0.00360043	yes
NM_004078	CSRP1	chr1:201452657-201476387	CPEB4 IP basal	CPEB4 IP shCPEB4	20.6294	0	-1.79769e+308	-1.79769e+308	9.60959e-05	0.00360043	yes
NM_006643	SDCCAG3	chr9:139296373-139305054	CPEB4 IP basal	CPEB4 IP shCPEB4	24.2826	0	-1.79769e+308	-1.79769e+308	9.6354e-05	0.00360043	yes
NM_001173489	PRRG1	chrX:37208527-37316548	CPEB4 IP basal	CPEB4 IP shCPEB4	10.903	0	-1.79769e+308	-1.79769e+308	9.96227e-05	0.00362036	yes
NM_018197	ZFP64	chr20:50700549-50808524	CPEB4 IP basal	CPEB4 IP shCPEB4	9.69428	0	-1.79769e+308	-1.79769e+308	9.94011e-05	0.00362036	yes
NM_001007070	SDCBP	chr8:59465727-59495419	CPEB4 IP basal	CPEB4 IP shCPEB4	27.6637	0	-1.79769e+308	-1.79769e+308	0.000100487	0.00362169	yes
NM_014050	MRPL42	chr12:93861265-93897548	CPEB4 IP basal	CPEB4 IP shCPEB4	20.6181	0	-1.79769e+308	-1.79769e+308	0.000100014	0.00362169	yes
NM_033480	FBXO9	chr6:52929795-52965670	CPEB4 IP basal	CPEB4 IP shCPEB4	9.32235	0	-1.79769e+308	-1.79769e+308	0.000100487	0.00362169	yes
NM_001160132	KCNQ5	chr6:73331570-73908573	CPEB4 IP basal	CPEB4 IP shCPEB4	5.9898	0	-1.79769e+308	-1.79769e+308	0.000103159	0.00362827	yes
NM_003815	ADAM15	chr1:155006281-155042029	CPEB4 IP basal	CPEB4 IP shCPEB4	8.33942	0	-1.79769e+308	-1.79769e+308	0.000103013	0.00362827	yes
NM_005243	EWSR1	chr22:29663997-29696515	CPEB4 IP basal	CPEB4 IP shCPEB4	19.0245	0	-1.79769e+308	-1.79769e+308	0.000102345	0.00362827	yes
NM_207661	ZC3H14	chr14:89029252-89079853	CPEB4 IP basal	CPEB4 IP shCPEB4	14.344	0	-1.79769e+308	-1.79769e+308	0.000102249	0.00362827	yes
NM_000318	PEX2	chr8:77892493-77913280	CPEB4 IP basal	CPEB4 IP shCPEB4	10.0599	0	-1.79769e+308	-1.79769e+308	0.000108532	0.00364653	yes
NM_001143985	BANF1	chr11:65764015-65771617	CPEB4 IP basal	CPEB4 IP shCPEB4	21.1513	0	-1.79769e+308	-1.79769e+308	0.000108574	0.00364653	yes
NM_001164778	ATXN3	chr14:92524895-92572965	CPEB4 IP basal	CPEB4 IP shCPEB4	9.66793	0	-1.79769e+308	-1.79769e+308	0.000104271	0.00364653	yes
NM_001204063	CHURC1	chr14:65381078-65569227	CPEB4 IP basal	CPEB4 IP shCPEB4	16.7621	0	-1.79769e+308	-1.79769e+308	0.000110349	0.00364653	yes
NM_001243564	DHDDS	chr1:26758772-26797795	CPEB4 IP basal	CPEB4 IP shCPEB4	7.01331	0	-1.79769e+308	-1.79769e+308	0.000107479	0.00364653	yes
NM_001243953	KIF2A	chr5:61601988-61683011	CPEB4 IP basal	CPEB4 IP shCPEB4	14.0522	0	-1.79769e+308	-1.79769e+308	0.000104238	0.00364653	yes
NM_001251922	RAP1B	chr12:69004618-69054385	CPEB4 IP basal	CPEB4 IP shCPEB4	30.1004	0	-1.79769e+308	-1.79769e+308	0.000107474	0.00364653	yes
NM_001253701	ERBB2IP	chr5:65222381-65376851	CPEB4 IP basal	CPEB4 IP shCPEB4	10.3016	0	-1.79769e+308	-1.79769e+308	0.000105806	0.00364653	yes
NM_004432	ELAVL2	chr9:23690102-23826063	CPEB4 IP basal	CPEB4 IP shCPEB4	11.5698	0	-1.79769e+308	-1.79769e+308	0.000107122	0.00364653	yes
NM_006112	PPIE	chr1:40204516-40254533	CPEB4 IP basal	CPEB4 IP shCPEB4	7.26258	0	-1.79769e+308	-1.79769e+308	0.000105442	0.00364653	yes
NM_024301	FKRP	chr19:47222767-47261832	CPEB4 IP basal	CPEB4 IP shCPEB4	7.71972	0	-1.79769e+308	-1.79769e+308	0.00011017	0.00364653	yes
NM_145261	DNAJC19	chr3:180701497-180707562	CPEB4 IP basal	CPEB4 IP shCPEB4	30.306	0	-1.79769e+308	-1.79769e+308	0.000107218	0.00364653	yes
NM_152463	EME1	chr17:48450580-48474914	CPEB4 IP basal	CPEB4 IP shCPEB4	7.93298	0	-1.79769e+308	-1.79769e+308	0.000110141	0.00364653	yes
NM_152905	NEDD1	chr12:97301000-97347469	CPEB4 IP basal	CPEB4 IP shCPEB4	15.5954	0	-1.79769e+308	-1.79769e+308	0.000109335	0.00364653	yes
NR_024603	MPDU1	chr17:7486964-7493488	CPEB4 IP basal	CPEB4 IP shCPEB4	13.0241	0	-1.79769e+308	-1.79769e+308	0.000108948	0.00364653	yes
NM_001242463	FBXO32	chr8:124510126-124553493	CPEB4 IP basal	CPEB4 IP shCPEB4	7.21818	0	-1.79769e+308	-1.79769e+308	0.000111197	0.0036653	yes
NM_004631	LRP8	chr1:53692563-53793821	CPEB4 IP basal	CPEB4 IP shCPEB4	8.24132	0	-1.79769e+308	-1.79769e+308	0.0001133	0.00368172	yes
NM_176815	DHFRL1	chr3:93776765-93845630	CPEB4 IP basal	CPEB4 IP shCPEB4	5.56562	0	-1.79769e+308	-1.79769e+308	0.000113446	0.00368172	yes
NM_178169	RASSF3	chr12:65004292-65091347	CPEB4 IP basal	CPEB4 IP shCPEB4	12.1796	0	-1.79769e+308	-1.79769e+308	0.000112933	0.00368172	yes
NM_001207048	BACE1	chr11:117103403-117186972	CPEB4 IP basal	CPEB4 IP shCPEB4	7.78339	0	-1.79769e+308	-1.79769e+308	0.000114518	0.00368828	yes
NM_001167821	BLCAP	chr20:36145818-36156333	CPEB4 IP basal	CPEB4 IP shCPEB4	11.6188	0	-1.79769e+308	-1.79769e+308	0.000115477	0.00370402	yes
NM_207042	ENSA	chr1:150594598-150602098	CPEB4 IP basal	CPEB4 IP shCPEB4	18.0288	0	-1.79769e+308	-1.79769e+308	0.000116137	0.00371472	yes
NM_018444	PDP1	chr8:94929082-94938296	CPEB4 IP basal	CPEB4 IP shCPEB4	14.1581	0	-1.79769e+308	-1.79769e+308	0.000117085	0.00371922	yes
NM_183079	PRNP	chr20:4666796-4682234	CPEB4 IP basal	CPEB4 IP shCPEB4	20.6863	0	-1.79769e+308	-1.79769e+308	0.000117691	0.00372944	yes
NM_001243142	NUSAP1	chr15:41624891-41673248	CPEB4 IP basal	CPEB4 IP shCPEB4	20.5922	0	-1.79769e+308	-1.79769e+308	0.000118286	0.00373926	yes
NM_001085469	CTNND1	chr11:57479994-57586652	CPEB4 IP basal	CPEB4 IP shCPEB4	8.92351	0	-1.79769e+308	-1.79769e+308	0.000118596	0.00374004	yes
NM_030803	ATG16L1	chr2:234160216-234204320	CPEB4 IP basal	CPEB4 IP shCPEB4	11.7194	0	-1.79769e+308	-1.79769e+308	0.00011916	0.00374372	yes
NM_030917	FIP1L1	chr4:54243819-54326103	CPEB4 IP basal	CPEB4 IP shCPEB4	11.3509	0	-1.79769e+308	-1.79769e+308	0.000119774	0.00375015	yes
NM_001042664	PLEKHG5	chr1:6521213-6580069	CPEB4 IP basal	CPEB4 IP shCPEB4	4.78921	0	-1.79769e+308	-1.79769e+308	0.00012148	0.00376186	yes
NM_000821	GGCX	chr2:85766100-85788657	CPEB4 IP basal	CPEB4 IP shCPEB4	6.24745	0	-1.79769e+308	-1.79769e+308	0.000124855	0.00378283	yes
NM_001254732	SPECC1L	chr22:24666789-24813708	CPEB4 IP basal	CPEB4 IP shCPEB4	7.22191	0	-1.79769e+308	-1.79769e+308	0.000124129	0.00378283	yes
NM_001256799	GAPDH	chr12:6643584-6647537	CPEB4 IP basal	CPEB4 IP shCPEB4	32.439	0	-1.79769e+308	-1.79769e+308	0.000124394	0.00378283	yes
NM_207171	POGZ	chr1:151375199-151431941	CPEB4 IP basal	CPEB4 IP shCPEB4	7.34347	0	-1.79769e+308	-1.79769e+308	0.000124311	0.00378283	yes
NM_014173	BABAM1	chr19:17378231-17390162	CPEB4 IP basal	CPEB4 IP shCPEB4	18.7179	0	-1.79769e+308	-1.79769e+308	0.000125708	0.00379118	yes
NM_020444	KIAA1191	chr5:175773065-175788809	CPEB4 IP basal	CPEB4 IP shCPEB4	13.7407	0	-1.79769e+308	-1.79769e+308	0.000126123	0.00379496	yes
NM_001242832	ARFGAP2	chr11:46958250-47198676	CPEB4 IP basal	CPEB4 IP shCPEB4	11.7683	0	-1.79769e+308	-1.79769e+308	0.000126894	0.00380074	yes
NM_006499	LGALS8	chr1:236681513-236767841	CPEB4 IP basal	CPEB4 IP shCPEB4	6.18601	0	-1.79769e+308	-1.79769e+308	0.000126742	0.00380074	yes
NM_152621	SGMS2	chr4:108745720-108836204	CPEB4 IP basal	CPEB4 IP shCPEB4	5.35935	0	-1.79769e+308	-1.79769e+308	0.000128248	0.00381896	yes
NM_001895	CSNK2A1	chr20:463337-524482	CPEB4 IP basal	CPEB4 IP shCPEB4	17.6381	0	-1.79769e+308	-1.79769e+308	0.000131996	0.00382788	yes
NM_003153	STAT6	chr12:57482676-57505196	CPEB4 IP basal	CPEB4 IP shCPEB4	5.86891	0	-1.79769e+308	-1.79769e+308	0.000130286	0.00382788	yes
NM_003242	TGFBR2	chr3:30647993-30735633	CPEB4 IP basal	CPEB4 IP shCPEB4	9.83956	0	-1.79769e+308	-1.79769e+308	0.000131391	0.00382788	yes
NM_014382	ATP2C1	chr3:130569368-130745646	CPEB4 IP basal	CPEB4 IP shCPEB4	10.4986	0	-1.79769e+308	-1.79769e+308	0.000130754	0.00382788	yes
NM_024322	CENPO	chr2:25013135-25142055	CPEB4 IP basal	CPEB4 IP shCPEB4	8.50567	0	-1.79769e+308	-1.79769e+308	0.000129425	0.00382788	yes
NM_199129	TMEM189	chr20:48697660-48770335	CPEB4 IP basal	CPEB4 IP shCPEB4	12.1597	0	-1.79769e+308	-1.79769e+308	0.000132366	0.00382788	yes
NR_027776	PMS2P5	chr7:74306893-74336166	CPEB4 IP basal	CPEB4 IP shCPEB4	13.4815	0	-1.79769e+308	-1.79769e+308	0.000130009	0.00382788	yes
NM_001243787	SMUG1	chr12:54574141-54582778	CPEB4 IP basal	CPEB4 IP shCPEB4	8.97508	0	-1.79769e+308	-1.79769e+308	0.000133267	0.00383407	yes
NM_015604	DCAF4	chr14:73393039-73426357	CPEB4 IP basal	CPEB4 IP shCPEB4	7.33345	0	-1.79769e+308	-1.79769e+308	0.000133585	0.0038348	yes
NM_001206654	NCOR2	chr12:124808956-125052010	CPEB4 IP basal	CPEB4 IP shCPEB4	5.02157	0	-1.79769e+308	-1.79769e+308	0.000137648	0.00390866	yes
NM_001198778	CUL2	chr10:35297478-35379570	CPEB4 IP basal	CPEB4 IP shCPEB4	9.89893	0	-1.79769e+308	-1.79769e+308	0.000138302	0.00391032	yes
NM_001142416	AIMP1	chr4:106967232-107270381	CPEB4 IP basal	CPEB4 IP shCPEB4	12.8534	0	-1.79769e+308	-1.79769e+308	0.000139606	0.00391585	yes
NM_001165033	RNF182	chr6:13924676-13980240	CPEB4 IP basal	CPEB4 IP shCPEB4	9.70716	0	-1.79769e+308	-1.79769e+308	0.000141013	0.00391585	yes
NM_001256734	SSBP2	chr5:80256507-81047072	CPEB4 IP basal	CPEB4 IP shCPEB4	4.93723	0	-1.79769e+308	-1.79769e+308	0.000141141	0.00391585	yes
NM_005713	COL4A3BP	chr5:74666927-74895646	CPEB4 IP basal	CPEB4 IP shCPEB4	8.52074	0	-1.79769e+308	-1.79769e+308	0.000141288	0.00391585	yes
NM_183234	RAB27A	chr15:55495163-55582013	CPEB4 IP basal	CPEB4 IP shCPEB4	10.5371	0	-1.79769e+308	-1.79769e+308	0.000140945	0.00391585	yes
NM_001130020	ATP6V0A1	chr17:40610861-40674597	CPEB4 IP basal	CPEB4 IP shCPEB4	7.07469	0	-1.79769e+308	-1.79769e+308	0.000145508	0.00398097	yes
NM_020680	SCYL1	chr11:65292547-65325699	CPEB4 IP basal	CPEB4 IP shCPEB4	6.56491	0	-1.79769e+308	-1.79769e+308	0.000146096	0.00398469	yes
NM_001127371	CDCA7L	chr7:21582832-21985542	CPEB4 IP basal	CPEB4 IP shCPEB4	9.27916	0	-1.79769e+308	-1.79769e+308	0.000148466	0.00398686	yes
NM_002938	RNF4	chr4:2470794-2517586	CPEB4 IP basal	CPEB4 IP shCPEB4	12.1623	0	-1.79769e+308	-1.79769e+308	0.000146614	0.00398686	yes
NM_014478	CRCP	chr7:65579804-65619553	CPEB4 IP basal	CPEB4 IP shCPEB4	13.9265	0	-1.79769e+308	-1.79769e+308	0.000148607	0.00398686	yes
NM_138273_5	C6orf25	chr6:31691120-31694485	CPEB4 IP basal	CPEB4 IP shCPEB4	7.48119	0	-1.79769e+308	-1.79769e+308	0.00014816	0.00398686	yes
NM_203354	CTAGE5	chr14:39734475-39820397	CPEB4 IP basal	CPEB4 IP shCPEB4	8.07908	0	-1.79769e+308	-1.79769e+308	0.000148587	0.00398686	yes
NM_001025160	CD97	chr19:14491955-14519537	CPEB4 IP basal	CPEB4 IP shCPEB4	6.21089	0	-1.79769e+308	-1.79769e+308	0.000149799	0.004001	yes
NM_001193269	EML2	chr19:46112657-46148775	CPEB4 IP basal	CPEB4 IP shCPEB4	7.20876	0	-1.79769e+308	-1.79769e+308	0.000150274	0.004001	yes
NM_001204510	EIF4A1	chr17:7465308-7482324	CPEB4 IP basal	CPEB4 IP shCPEB4	20.528	0	-1.79769e+308	-1.79769e+308	0.000150354	0.004001	yes
NM_001252129	LSM4	chr19:18417039-18434001	CPEB4 IP basal	CPEB4 IP shCPEB4	10.6481	0	-1.79769e+308	-1.79769e+308	0.000149454	0.004001	yes
NM_000701	ATP1A1	chr1:116915794-116961244	CPEB4 IP basal	CPEB4 IP shCPEB4	13.6215	0	-1.79769e+308	-1.79769e+308	0.000154219	0.00401385	yes
NM_001001389	CD44	chr11:35160416-35253949	CPEB4 IP basal	CPEB4 IP shCPEB4	8.46592	0	-1.79769e+308	-1.79769e+308	0.000152956	0.00401385	yes
NM_001006642	SLC25A25	chr9:130830478-130871524	CPEB4 IP basal	CPEB4 IP shCPEB4	8.03767	0	-1.79769e+308	-1.79769e+308	0.000152557	0.00401385	yes
NM_001077441	BCLAF1	chr6:136578000-136610989	CPEB4 IP basal	CPEB4 IP shCPEB4	7.67283	0	-1.79769e+308	-1.79769e+308	0.000155302	0.00401385	yes
NM_003595	TPST2	chr22:26921713-26986089	CPEB4 IP basal	CPEB4 IP shCPEB4	9.21807	0	-1.79769e+308	-1.79769e+308	0.000155157	0.00401385	yes
NM_001172831	ZNF300	chr5:150273953-150284545	CPEB4 IP basal	CPEB4 IP shCPEB4	5.56284	0	-1.79769e+308	-1.79769e+308	0.000156057	0.00402222	yes
NM_006590	USP39	chr2:85829964-85876407	CPEB4 IP basal	CPEB4 IP shCPEB4	14.3199	0	-1.79769e+308	-1.79769e+308	0.000157551	0.00405276	yes
NM_001093755	C5orf44	chr5:64920557-65017941	CPEB4 IP basal	CPEB4 IP shCPEB4	9.49669	0	-1.79769e+308	-1.79769e+308	0.000160048	0.00408497	yes
NR_045022	C17orf76-AS1	chr17:16342300-16395480	CPEB4 IP basal	CPEB4 IP shCPEB4	38.2475	0	-1.79769e+308	-1.79769e+308	0.000159874	0.00408497	yes
NM_001134831	AHI1	chr6:135605109-135818903	CPEB4 IP basal	CPEB4 IP shCPEB4	6.53582	0	-1.79769e+308	-1.79769e+308	0.000161419	0.00409605	yes
NM_001172687	GGA1	chr22:38004480-38029571	CPEB4 IP basal	CPEB4 IP shCPEB4	5.54579	0	-1.79769e+308	-1.79769e+308	0.000161384	0.00409605	yes
NM_016630	SPG21	chr15:65255362-65282251	CPEB4 IP basal	CPEB4 IP shCPEB4	19.5785	0	-1.79769e+308	-1.79769e+308	0.000162289	0.00411018	yes
NM_001166285	CCT7	chr2:73461363-73480150	CPEB4 IP basal	CPEB4 IP shCPEB4	15.5209	0	-1.79769e+308	-1.79769e+308	0.000163063	0.00411371	yes
NR_046070	CHD1L	chr1:146714290-146767447	CPEB4 IP basal	CPEB4 IP shCPEB4	11.7906	0	-1.79769e+308	-1.79769e+308	0.000163369	0.00411371	yes
NM_152882	PTK7	chr6:43044028-43129457	CPEB4 IP basal	CPEB4 IP shCPEB4	6.55382	0	-1.79769e+308	-1.79769e+308	0.000164122	0.00412474	yes
NM_001243372	CLCN3	chr4:170541671-170644338	CPEB4 IP basal	CPEB4 IP shCPEB4	8.24387	0	-1.79769e+308	-1.79769e+308	0.000164578	0.0041283	yes
NM_001077419	TMEM231	chr16:75572014-75590170	CPEB4 IP basal	CPEB4 IP shCPEB4	5.92996	0	-1.79769e+308	-1.79769e+308	0.000166419	0.00415166	yes
NM_015941	ATP6V1H	chr8:54628114-54755850	CPEB4 IP basal	CPEB4 IP shCPEB4	7.3583	0	-1.79769e+308	-1.79769e+308	0.000169057	0.00416636	yes
NM_152925	CPNE1	chr20:34213952-34252878	CPEB4 IP basal	CPEB4 IP shCPEB4	13.9785	0	-1.79769e+308	-1.79769e+308	0.000169039	0.00416636	yes
NM_001135636	PIP5K1A	chr1:151171020-151222007	CPEB4 IP basal	CPEB4 IP shCPEB4	12.698	0	-1.79769e+308	-1.79769e+308	0.000170835	0.00419007	yes
NR_026745	COG6	chr13:40229763-40365802	CPEB4 IP basal	CPEB4 IP shCPEB4	5.68925	0	-1.79769e+308	-1.79769e+308	0.000170873	0.00419007	yes
NM_003563	SPOP	chr17:47676245-47755525	CPEB4 IP basal	CPEB4 IP shCPEB4	13.048	0	-1.79769e+308	-1.79769e+308	0.000171771	0.00419082	yes
NM_015246	MGRN1	chr16:4674824-4740975	CPEB4 IP basal	CPEB4 IP shCPEB4	5.34866	0	-1.79769e+308	-1.79769e+308	0.000171262	0.00419082	yes
NM_003359	UGDH	chr4:39500374-39529218	CPEB4 IP basal	CPEB4 IP shCPEB4	9.3411	0	-1.79769e+308	-1.79769e+308	0.000173123	0.00420593	yes
NM_001204803	ANO6	chr12:45566816-45834187	CPEB4 IP basal	CPEB4 IP shCPEB4	7.89194	0	-1.79769e+308	-1.79769e+308	0.000174059	0.00422085	yes
NM_001983	ERCC1	chr19:45882891-45927177	CPEB4 IP basal	CPEB4 IP shCPEB4	10.3305	0	-1.79769e+308	-1.79769e+308	0.000175832	0.00424813	yes
NM_001037536	SCML1	chrX:17755591-17773105	CPEB4 IP basal	CPEB4 IP shCPEB4	19.4766	0	-1.79769e+308	-1.79769e+308	0.000177551	0.00427067	yes
NM_001037663	EEF1B2	chr2:207024317-207027653	CPEB4 IP basal	CPEB4 IP shCPEB4	36.9965	0	-1.79769e+308	-1.79769e+308	0.000180384	0.00430627	yes
NM_153827	MINK1	chr17:4736634-4806369	CPEB4 IP basal	CPEB4 IP shCPEB4	4.51928	0	-1.79769e+308	-1.79769e+308	0.000180193	0.00430627	yes
NM_002024	FMR1	chrX:146990948-147032647	CPEB4 IP basal	CPEB4 IP shCPEB4	8.8095	0	-1.79769e+308	-1.79769e+308	0.000181779	0.00432021	yes
NM_001135554	EPB41L2	chr6:131160487-131384462	CPEB4 IP basal	CPEB4 IP shCPEB4	11.2391	0	-1.79769e+308	-1.79769e+308	0.000183729	0.00433515	yes
NM_016510	SCLY	chr2:238875586-239008054	CPEB4 IP basal	CPEB4 IP shCPEB4	10.101	0	-1.79769e+308	-1.79769e+308	0.000183173	0.00433515	yes
NM_022106	FAM217B	chr20:58508818-58523702	CPEB4 IP basal	CPEB4 IP shCPEB4	8.60632	0	-1.79769e+308	-1.79769e+308	0.000183615	0.00433515	yes
NM_001136558	GPR107	chr9:132815984-132902448	CPEB4 IP basal	CPEB4 IP shCPEB4	5.59227	0	-1.79769e+308	-1.79769e+308	0.000185745	0.00433684	yes
NM_001193534	FBXL5	chr4:15606006-15657035	CPEB4 IP basal	CPEB4 IP shCPEB4	12.5173	0	-1.79769e+308	-1.79769e+308	0.000186768	0.00433684	yes
NM_001195654	ZGPAT	chr20:62289162-62367494	CPEB4 IP basal	CPEB4 IP shCPEB4	6.94355	0	-1.79769e+308	-1.79769e+308	0.000186586	0.00433684	yes
NM_016211	SEC31A	chr4:83739813-83812419	CPEB4 IP basal	CPEB4 IP shCPEB4	7.34739	0	-1.79769e+308	-1.79769e+308	0.000187437	0.00433684	yes
NM_023000	ARID4A	chr14:58765221-58840451	CPEB4 IP basal	CPEB4 IP shCPEB4	5.18975	0	-1.79769e+308	-1.79769e+308	0.000187388	0.00433684	yes
NM_033453	ITPA	chr20:3190055-3204506	CPEB4 IP basal	CPEB4 IP shCPEB4	12.2075	0	-1.79769e+308	-1.79769e+308	0.000186116	0.00433684	yes
NM_001048199	RCC1	chr1:28832454-28865708	CPEB4 IP basal	CPEB4 IP shCPEB4	14.9896	0	-1.79769e+308	-1.79769e+308	0.000188498	0.00434606	yes
NM_014721	PHACTR2	chr6:143929316-144152322	CPEB4 IP basal	CPEB4 IP shCPEB4	4.97614	0	-1.79769e+308	-1.79769e+308	0.000189514	0.00435417	yes
NR_027449	TBC1D15	chr12:72233486-72320629	CPEB4 IP basal	CPEB4 IP shCPEB4	8.8694	0	-1.79769e+308	-1.79769e+308	0.000190528	0.00436219	yes
NM_001199341	RPL17	chr18:47007547-47018935	CPEB4 IP basal	CPEB4 IP shCPEB4	39.4107	0	-1.79769e+308	-1.79769e+308	0.000192922	0.0043683	yes
NM_022727	TRMT2A	chr22:20067754-20104768	CPEB4 IP basal	CPEB4 IP shCPEB4	5.16767	0	-1.79769e+308	-1.79769e+308	0.000192725	0.0043683	yes
NM_145698	ACBD5	chr10:27484142-27531068	CPEB4 IP basal	CPEB4 IP shCPEB4	10.8702	0	-1.79769e+308	-1.79769e+308	0.000194124	0.0043683	yes
NM_213595	ISCU	chr12:108956293-108963160	CPEB4 IP basal	CPEB4 IP shCPEB4	18.7555	0	-1.79769e+308	-1.79769e+308	0.000193562	0.0043683	yes
NR_037802	ZNF625-ZNF20	chr19:12242167-12267546	CPEB4 IP basal	CPEB4 IP shCPEB4	5.05958	0	-1.79769e+308	-1.79769e+308	0.000193985	0.0043683	yes
NR_033679	CARD8	chr19:48711342-48761450	CPEB4 IP basal	CPEB4 IP shCPEB4	7.22188	0	-1.79769e+308	-1.79769e+308	0.000197548	0.00441506	yes
NM_001993	F3	chr1:94994731-95007413	CPEB4 IP basal	CPEB4 IP shCPEB4	8.28555	0	-1.79769e+308	-1.79769e+308	0.000199349	0.00444017	yes
NM_001017957	OS9	chr12:58087737-58115340	CPEB4 IP basal	CPEB4 IP shCPEB4	9.05264	0	-1.79769e+308	-1.79769e+308	0.000200271	0.00444562	yes
NM_001206796	PKM2	chr15:72491369-72523727	CPEB4 IP basal	CPEB4 IP shCPEB4	14.0432	0	-1.79769e+308	-1.79769e+308	0.000200062	0.00444562	yes
NM_001042698	ZSWIM7	chr17:15879874-15932723	CPEB4 IP basal	CPEB4 IP shCPEB4	18.5281	0	-1.79769e+308	-1.79769e+308	0.000200661	0.00444674	yes
NM_001134776	KLC2	chr11:66024764-66035332	CPEB4 IP basal	CPEB4 IP shCPEB4	5.3642	0	-1.79769e+308	-1.79769e+308	0.000201247	0.00445221	yes
NM_000345	SNCA	chr4:90645249-90763142	CPEB4 IP basal	CPEB4 IP shCPEB4	5.00605	0	-1.79769e+308	-1.79769e+308	0.000203476	0.00447072	yes
NM_001005290	PSRC1	chr1:109822175-109825790	CPEB4 IP basal	CPEB4 IP shCPEB4	6.92416	0	-1.79769e+308	-1.79769e+308	0.000203476	0.00447072	yes
NM_014666	CLINT1	chr5:157212750-157286183	CPEB4 IP basal	CPEB4 IP shCPEB4	10.8359	0	-1.79769e+308	-1.79769e+308	0.000204129	0.00447072	yes
NM_001001483	ZDHHC13	chr11:19138691-19197967	CPEB4 IP basal	CPEB4 IP shCPEB4	10.7349	0	-1.79769e+308	-1.79769e+308	0.00020858	0.00454046	yes
NM_001202469	GBAS	chr7:56032269-56067875	CPEB4 IP basal	CPEB4 IP shCPEB4	6.843	0	-1.79769e+308	-1.79769e+308	0.000208697	0.00454046	yes
NR_033500	PPP2R1A	chr19:52693054-52729678	CPEB4 IP basal	CPEB4 IP shCPEB4	8.96379	0	-1.79769e+308	-1.79769e+308	0.000208538	0.00454046	yes
NM_001142424	MORF4L2	chrX:102930425-102947484	CPEB4 IP basal	CPEB4 IP shCPEB4	15.7868	0	-1.79769e+308	-1.79769e+308	0.00020984	0.00455776	yes
NM_031991	PTBP1	chr19:797391-812327	CPEB4 IP basal	CPEB4 IP shCPEB4	12.7191	0	-1.79769e+308	-1.79769e+308	0.000211752	0.00457656	yes
NM_001199303	CNOT2	chr12:70636773-70748773	CPEB4 IP basal	CPEB4 IP shCPEB4	9.59972	0	-1.79769e+308	-1.79769e+308	0.000213203	0.00459569	yes
NM_153718	NUP62	chr19:50392913-50437193	CPEB4 IP basal	CPEB4 IP shCPEB4	8.57672	0	-1.79769e+308	-1.79769e+308	0.000213569	0.00459569	yes
NM_005647	TBL1X	chrX:9431334-9687780	CPEB4 IP basal	CPEB4 IP shCPEB4	4.74047	0	-1.79769e+308	-1.79769e+308	0.000216367	0.00462581	yes
NM_014245	RNF7	chr3:141457050-141465645	CPEB4 IP basal	CPEB4 IP shCPEB4	14.1361	0	-1.79769e+308	-1.79769e+308	0.000215847	0.00462581	yes
NM_015859	GTF2A1	chr14:81646393-81687575	CPEB4 IP basal	CPEB4 IP shCPEB4	7.90717	0	-1.79769e+308	-1.79769e+308	0.000219568	0.00467615	yes
NM_015453	THUMPD3	chr3:9404716-9428475	CPEB4 IP basal	CPEB4 IP shCPEB4	7.65202	0	-1.79769e+308	-1.79769e+308	0.000222171	0.00470867	yes
NM_001142478	NREP	chr5:110834021-111312628	CPEB4 IP basal	CPEB4 IP shCPEB4	18.1573	0	-1.79769e+308	-1.79769e+308	0.000224339	0.00472408	yes
NM_198882	SYNRG	chr17:35874899-35969486	CPEB4 IP basal	CPEB4 IP shCPEB4	4.46496	0	-1.79769e+308	-1.79769e+308	0.000223652	0.00472408	yes
NM_207122	EXT2	chr11:44117098-44266980	CPEB4 IP basal	CPEB4 IP shCPEB4	8.96545	0	-1.79769e+308	-1.79769e+308	0.000223287	0.00472408	yes
NM_001199886	IL7	chr8:79645006-79717758	CPEB4 IP basal	CPEB4 IP shCPEB4	6.90166	0	-1.79769e+308	-1.79769e+308	0.000226039	0.00474192	yes
NM_003190_3	TAPBP	chr6:33267471-33282164	CPEB4 IP basal	CPEB4 IP shCPEB4	8.48599	0	-1.79769e+308	-1.79769e+308	0.000227549	0.00475802	yes
NM_001168	BIRC5	chr17:76210276-76221716	CPEB4 IP basal	CPEB4 IP shCPEB4	11.3216	0	-1.79769e+308	-1.79769e+308	0.000229927	0.00476888	yes
NM_201279	NRP2	chr2:206547223-206662857	CPEB4 IP basal	CPEB4 IP shCPEB4	5.00996	0	-1.79769e+308	-1.79769e+308	0.000230679	0.00477331	yes
NM_001256379	MCMBP	chr10:121588915-121633140	CPEB4 IP basal	CPEB4 IP shCPEB4	8.9813	0	-1.79769e+308	-1.79769e+308	0.000232884	0.00481135	yes
NM_001256494	MAN2C1	chr15:75648132-75660968	CPEB4 IP basal	CPEB4 IP shCPEB4	7.42722	0	-1.79769e+308	-1.79769e+308	0.000235779	0.00483741	yes
NM_005984	SLC25A1	chr22:19163087-19166338	CPEB4 IP basal	CPEB4 IP shCPEB4	8.03679	0	-1.79769e+308	-1.79769e+308	0.000236977	0.00483741	yes
NR_027168	C17orf76-AS1	chr17:16342300-16395480	CPEB4 IP basal	CPEB4 IP shCPEB4	26.6882	0	-1.79769e+308	-1.79769e+308	0.000236729	0.00483741	yes
NM_001099672	C8orf59	chr8:86089618-86132643	CPEB4 IP basal	CPEB4 IP shCPEB4	18.8493	0	-1.79769e+308	-1.79769e+308	0.000238164	0.00485166	yes
NM_001243144	NUSAP1	chr15:41624891-41673248	CPEB4 IP basal	CPEB4 IP shCPEB4	15.3489	0	-1.79769e+308	-1.79769e+308	0.000238614	0.00485329	yes
NM_001141947	CCDC66	chr3:56591183-56717135	CPEB4 IP basal	CPEB4 IP shCPEB4	9.03265	0	-1.79769e+308	-1.79769e+308	0.000239036	0.00485436	yes
NM_001256280	ZNF26	chr12:133562933-133589154	CPEB4 IP basal	CPEB4 IP shCPEB4	8.71679	0	-1.79769e+308	-1.79769e+308	0.000240365	0.00485554	yes
NM_005701	SNUPN	chr15:75890423-75918719	CPEB4 IP basal	CPEB4 IP shCPEB4	5.81056	0	-1.79769e+308	-1.79769e+308	0.00024039	0.00485554	yes
NM_201612	IKBIP	chr12:99007181-99038589	CPEB4 IP basal	CPEB4 IP shCPEB4	9.72058	0	-1.79769e+308	-1.79769e+308	0.000239726	0.00485554	yes
NM_015945	SLC35C2	chr20:44978176-44993064	CPEB4 IP basal	CPEB4 IP shCPEB4	9.32915	0	-1.79769e+308	-1.79769e+308	0.000242556	0.00487303	yes
NM_000171	GLRA1	chr5:151202073-151304397	CPEB4 IP basal	CPEB4 IP shCPEB4	5.9388	0	-1.79769e+308	-1.79769e+308	0.000243844	0.00489142	yes
NM_001042459	FILIP1L	chr3:99273152-99897476	CPEB4 IP basal	CPEB4 IP shCPEB4	7.20576	0	-1.79769e+308	-1.79769e+308	0.000244808	0.00490325	yes
NM_203291	RBBP8	chr18:20513294-20606449	CPEB4 IP basal	CPEB4 IP shCPEB4	8.68393	0	-1.79769e+308	-1.79769e+308	0.000246486	0.00492935	yes
NM_001145262	NCOA4	chr10:51565107-51590734	CPEB4 IP basal	CPEB4 IP shCPEB4	10.3044	0	-1.79769e+308	-1.79769e+308	0.000248355	0.00495916	yes
NM_001039920	ZNF384	chr12:6775642-6798738	CPEB4 IP basal	CPEB4 IP shCPEB4	8.57197	0	-1.79769e+308	-1.79769e+308	0.000251475	0.00497278	yes
NM_001042750	STAG2	chrX:123094474-123236505	CPEB4 IP basal	CPEB4 IP shCPEB4	6.81751	0	-1.79769e+308	-1.79769e+308	0.000251571	0.00497278	yes
NM_001079864	TAX1BP1	chr7:27778991-27869386	CPEB4 IP basal	CPEB4 IP shCPEB4	7.8624	0	-1.79769e+308	-1.79769e+308	0.000251559	0.00497278	yes
NM_001126051	HDGF	chr1:156711898-156722240	CPEB4 IP basal	CPEB4 IP shCPEB4	15.4163	0	-1.79769e+308	-1.79769e+308	0.000252108	0.00497278	yes
NM_005163	AKT1	chr14:105235686-105262080	CPEB4 IP basal	CPEB4 IP shCPEB4	10.0999	0	-1.79769e+308	-1.79769e+308	0.000252449	0.00497278	yes
NM_172173	CAMK2G	chr10:75572258-75634349	CPEB4 IP basal	CPEB4 IP shCPEB4	5.78585	0	-1.79769e+308	-1.79769e+308	0.000252912	0.00497444	yes
NM_016623	FAM49B	chr8:130851838-131028897	CPEB4 IP basal	CPEB4 IP shCPEB4	8.28927	0	-1.79769e+308	-1.79769e+308	0.000254556	0.00497842	yes
NR_045259	NRP1	chr10:33466418-33623833	CPEB4 IP basal	CPEB4 IP shCPEB4	7.19898	0	-1.79769e+308	-1.79769e+308	0.000254614	0.00497842	yes
NM_001177949	SYCP3	chr12:102091416-102133250	CPEB4 IP basal	CPEB4 IP shCPEB4	8.38608	0	-1.79769e+308	-1.79769e+308	0.000257567	0.00500885	yes
NM_001204193	SRP19	chr5:112196884-112258031	CPEB4 IP basal	CPEB4 IP shCPEB4	15.9233	0	-1.79769e+308	-1.79769e+308	0.000258904	0.00500885	yes
NM_014574	STRN3	chr14:31363004-31565656	CPEB4 IP basal	CPEB4 IP shCPEB4	9.12482	0	-1.79769e+308	-1.79769e+308	0.000259043	0.00500885	yes
NM_002475	MYL6B	chr12:56546203-56551771	CPEB4 IP basal	CPEB4 IP shCPEB4	9.21518	0	-1.79769e+308	-1.79769e+308	0.000263972	0.00504817	yes
NM_207520	RTN4	chr2:55199326-55277734	CPEB4 IP basal	CPEB4 IP shCPEB4	13.7377	0	-1.79769e+308	-1.79769e+308	0.000262409	0.00504817	yes
NM_001039492	FHL2	chr2:105977282-106055230	CPEB4 IP basal	CPEB4 IP shCPEB4	12.6498	0	-1.79769e+308	-1.79769e+308	0.000268618	0.00510725	yes
NM_001142931	API5	chr11:43333504-43366080	CPEB4 IP basal	CPEB4 IP shCPEB4	10.4199	0	-1.79769e+308	-1.79769e+308	0.000269654	0.00511452	yes
NM_001010986	ATP11C	chrX:138808504-138914447	CPEB4 IP basal	CPEB4 IP shCPEB4	5.19599	0	-1.79769e+308	-1.79769e+308	0.000271156	0.00511897	yes
NR_038242	VEZT	chr12:95611521-95696566	CPEB4 IP basal	CPEB4 IP shCPEB4	7.12338	0	-1.79769e+308	-1.79769e+308	0.000271186	0.00511897	yes
NM_001164392	MTF2	chr1:93544791-93604638	CPEB4 IP basal	CPEB4 IP shCPEB4	8.92868	0	-1.79769e+308	-1.79769e+308	0.000274648	0.00515942	yes
NM_005157	ABL1	chr9:133589267-133763062	CPEB4 IP basal	CPEB4 IP shCPEB4	5.80959	0	-1.79769e+308	-1.79769e+308	0.000275295	0.00515942	yes
NM_001135256	RBBP4	chr1:33116748-33168361	CPEB4 IP basal	CPEB4 IP shCPEB4	4.48627	0	-1.79769e+308	-1.79769e+308	0.000280729	0.00522644	yes
NM_001948	DUT	chr15:48623620-48635570	CPEB4 IP basal	CPEB4 IP shCPEB4	11.8647	0	-1.79769e+308	-1.79769e+308	0.000280351	0.00522644	yes
NM_002441	MSH5	chr6:31707724-31732624	CPEB4 IP basal	CPEB4 IP shCPEB4	7.04725	0	-1.79769e+308	-1.79769e+308	0.00028303	0.00524444	yes
NM_134269	SMTN	chr22:31477281-31500610	CPEB4 IP basal	CPEB4 IP shCPEB4	5.64395	0	-1.79769e+308	-1.79769e+308	0.000282236	0.00524444	yes
NM_001242828	ELOVL5	chr6:53132195-53213977	CPEB4 IP basal	CPEB4 IP shCPEB4	11.8272	0	-1.79769e+308	-1.79769e+308	0.000283691	0.00524928	yes
NM_001190879	ORC4	chr2:148602569-149271044	CPEB4 IP basal	CPEB4 IP shCPEB4	6.59615	0	-1.79769e+308	-1.79769e+308	0.000287853	0.00530386	yes
NM_001256412	RAB18	chr10:27793102-27831166	CPEB4 IP basal	CPEB4 IP shCPEB4	6.41305	0	-1.79769e+308	-1.79769e+308	0.000287473	0.00530386	yes
NM_001145410	NONO	chrX:70430034-70948962	CPEB4 IP basal	CPEB4 IP shCPEB4	11.4662	0	-1.79769e+308	-1.79769e+308	0.000288501	0.00530833	yes
NR_040066	LOC100287616	chr15:74209808-74244478	CPEB4 IP basal	CPEB4 IP shCPEB4	6.31294	0	-1.79769e+308	-1.79769e+308	0.000292874	0.00537372	yes
NM_001018138	NME2	chr17:49230896-49249105	CPEB4 IP basal	CPEB4 IP shCPEB4	27.4572	0	-1.79769e+308	-1.79769e+308	0.000296945	0.00537634	yes
NM_001042424	WHSC1	chr4:1873122-1983934	CPEB4 IP basal	CPEB4 IP shCPEB4	4.64569	0	-1.79769e+308	-1.79769e+308	0.000294455	0.00537634	yes
NM_001161344	CHFR	chr12:133416937-133464204	CPEB4 IP basal	CPEB4 IP shCPEB4	6.46154	0	-1.79769e+308	-1.79769e+308	0.00029692	0.00537634	yes
NM_001251989	GMNN	chr6:24775158-24786325	CPEB4 IP basal	CPEB4 IP shCPEB4	14.8433	0	-1.79769e+308	-1.79769e+308	0.000295537	0.00537634	yes
NM_004960	FUS	chr16:31191430-31206192	CPEB4 IP basal	CPEB4 IP shCPEB4	5.20924	0	-1.79769e+308	-1.79769e+308	0.00029368	0.00537634	yes
NM_145052	UPRT	chrX:74493893-74524732	CPEB4 IP basal	CPEB4 IP shCPEB4	4.5154	0	-1.79769e+308	-1.79769e+308	0.000297524	0.00537634	yes
NM_148904	OSBPL9	chr1:52082545-52344609	CPEB4 IP basal	CPEB4 IP shCPEB4	7.47228	0	-1.79769e+308	-1.79769e+308	0.000296834	0.00537634	yes
NM_183398	RNF14	chr5:141346401-141369856	CPEB4 IP basal	CPEB4 IP shCPEB4	5.89985	0	-1.79769e+308	-1.79769e+308	0.000296033	0.00537634	yes
NM_004456	EZH2	chr7:148504463-148581441	CPEB4 IP basal	CPEB4 IP shCPEB4	9.14086	0	-1.79769e+308	-1.79769e+308	0.000299641	0.00540465	yes
NM_139235	NOL6	chr9:33461350-33473941	CPEB4 IP basal	CPEB4 IP shCPEB4	6.4654	0	-1.79769e+308	-1.79769e+308	0.0003017	0.00542937	yes
NM_199171	PMEPA1	chr20:56223447-56286592	CPEB4 IP basal	CPEB4 IP shCPEB4	7.32348	0	-1.79769e+308	-1.79769e+308	0.000307252	0.00548413	yes
NR_030761	TMED5	chr1:93615298-93646246	CPEB4 IP basal	CPEB4 IP shCPEB4	6.00827	0	-1.79769e+308	-1.79769e+308	0.000306915	0.00548413	yes
NM_201414	APP	chr21:27252860-27543446	CPEB4 IP basal	CPEB4 IP shCPEB4	9.12037	0	-1.79769e+308	-1.79769e+308	0.000307743	0.00548543	yes
NM_001165414	LDHA	chr11:18415935-18429765	CPEB4 IP basal	CPEB4 IP shCPEB4	11.5244	0	-1.79769e+308	-1.79769e+308	0.000309216	0.00550422	yes
NM_007238	PXMP4	chr20:32290549-32308136	CPEB4 IP basal	CPEB4 IP shCPEB4	4.60979	0	-1.79769e+308	-1.79769e+308	0.000312314	0.00550705	yes
NM_020642	AKIP1	chr11:8932700-8954553	CPEB4 IP basal	CPEB4 IP shCPEB4	16.5653	0	-1.79769e+308	-1.79769e+308	0.00031109	0.00550705	yes
NM_001038707	CDC42SE1	chr1:151020258-151032125	CPEB4 IP basal	CPEB4 IP shCPEB4	8.47265	0	-1.79769e+308	-1.79769e+308	0.000316583	0.00554516	yes
NM_001166417	SSX2IP	chr1:85109389-85156240	CPEB4 IP basal	CPEB4 IP shCPEB4	4.57298	0	-1.79769e+308	-1.79769e+308	0.000320511	0.00554516	yes
NM_001256014	PSMC3IP	chr17:40719077-40729849	CPEB4 IP basal	CPEB4 IP shCPEB4	12.0344	0	-1.79769e+308	-1.79769e+308	0.000318001	0.00554516	yes
NM_017444	CHRAC1	chr8:141521396-141527252	CPEB4 IP basal	CPEB4 IP shCPEB4	8.25152	0	-1.79769e+308	-1.79769e+308	0.000320036	0.00554516	yes
NM_138352	SAMD1	chr19:14199228-14201232	CPEB4 IP basal	CPEB4 IP shCPEB4	9.40543	0	-1.79769e+308	-1.79769e+308	0.000320121	0.00554516	yes
NM_147781	CTSB	chr8:11700033-11725646	CPEB4 IP basal	CPEB4 IP shCPEB4	6.76905	0	-1.79769e+308	-1.79769e+308	0.000319168	0.00554516	yes
NM_181671	PITPNC1	chr17:65373923-65689647	CPEB4 IP basal	CPEB4 IP shCPEB4	4.59125	0	-1.79769e+308	-1.79769e+308	0.000327309	0.00561303	yes
NM_001173524	TROVE2	chr1:192981495-193060906	CPEB4 IP basal	CPEB4 IP shCPEB4	9.4527	0	-1.79769e+308	-1.79769e+308	0.0003302	0.00564784	yes
NM_001024921	RPL9	chr4:39455744-39460568	CPEB4 IP basal	CPEB4 IP shCPEB4	27.3057	0	-1.79769e+308	-1.79769e+308	0.000331878	0.00566736	yes
NM_182960	PRELID2	chr5:145138581-145214899	CPEB4 IP basal	CPEB4 IP shCPEB4	10.4887	0	-1.79769e+308	-1.79769e+308	0.000332637	0.00566736	yes
NR_033714_1	VAMP7	chrY:59213948-59276439	CPEB4 IP basal	CPEB4 IP shCPEB4	6.11241	0	-1.79769e+308	-1.79769e+308	0.000332582	0.00566736	yes
NM_053036	NPFFR2	chr4:72897520-73013918	CPEB4 IP basal	CPEB4 IP shCPEB4	5.12609	0	-1.79769e+308	-1.79769e+308	0.000334389	0.00568244	yes
NM_001194954	MATR3	chr5:138609440-138667366	CPEB4 IP basal	CPEB4 IP shCPEB4	5.65536	0	-1.79769e+308	-1.79769e+308	0.000335133	0.00568773	yes
NM_001199266	DGKZ	chr11:46354454-46402104	CPEB4 IP basal	CPEB4 IP shCPEB4	7.03106	0	-1.79769e+308	-1.79769e+308	0.000336687	0.00570671	yes
NM_013400	REPIN1	chr7:150065878-150071133	CPEB4 IP basal	CPEB4 IP shCPEB4	7.96677	0	-1.79769e+308	-1.79769e+308	0.000341468	0.00575799	yes
NM_001040697	UEVLD	chr11:18553243-18610281	CPEB4 IP basal	CPEB4 IP shCPEB4	6.84259	0	-1.79769e+308	-1.79769e+308	0.000343272	0.00578098	yes
NM_001105540	DGKZ	chr11:46354454-46402104	CPEB4 IP basal	CPEB4 IP shCPEB4	5.93698	0	-1.79769e+308	-1.79769e+308	0.000347305	0.00581549	yes
NM_007219	RNF24	chr20:3912068-3996216	CPEB4 IP basal	CPEB4 IP shCPEB4	5.43441	0	-1.79769e+308	-1.79769e+308	0.000350831	0.00585566	yes
NM_080655	C9orf30	chr9:103189494-103339918	CPEB4 IP basal	CPEB4 IP shCPEB4	14.6419	0	-1.79769e+308	-1.79769e+308	0.000355232	0.00592159	yes
NM_001114617	MGAT1	chr5:180217540-180237137	CPEB4 IP basal	CPEB4 IP shCPEB4	7.11784	0	-1.79769e+308	-1.79769e+308	0.000356831	0.0059247	yes
NM_001199207	GTF2IRD1	chr7:73868119-74016920	CPEB4 IP basal	CPEB4 IP shCPEB4	4.84514	0	-1.79769e+308	-1.79769e+308	0.000357037	0.0059247	yes
NM_183044	RNF6	chr13:26786904-26796508	CPEB4 IP basal	CPEB4 IP shCPEB4	6.79748	0	-1.79769e+308	-1.79769e+308	0.000364956	0.00603004	yes
NM_003471	KCNAB1	chr3:155838336-156256927	CPEB4 IP basal	CPEB4 IP shCPEB4	6.63378	0	-1.79769e+308	-1.79769e+308	0.000366824	0.00603809	yes
NM_001142615	EHBP1	chr2:62900985-63275656	CPEB4 IP basal	CPEB4 IP shCPEB4	4.80467	0	-1.79769e+308	-1.79769e+308	0.000367437	0.00604061	yes
NR_027749	TTC31	chr2:74699958-74721691	CPEB4 IP basal	CPEB4 IP shCPEB4	4.76464	0	-1.79769e+308	-1.79769e+308	0.000370673	0.00605395	yes
NM_002628	PFN2	chr3:149682690-149688741	CPEB4 IP basal	CPEB4 IP shCPEB4	15.3231	0	-1.79769e+308	-1.79769e+308	0.000374097	0.00607398	yes
NM_001162422	ETS1	chr11:128328655-128457453	CPEB4 IP basal	CPEB4 IP shCPEB4	5.92526	0	-1.79769e+308	-1.79769e+308	0.000376422	0.00608987	yes
NR_028477	RBMX	chrX:135951352-135962939	CPEB4 IP basal	CPEB4 IP shCPEB4	10.5039	0	-1.79769e+308	-1.79769e+308	0.000378057	0.00610052	yes
NM_005638_1	VAMP7	chrX:155110942-155173433	CPEB4 IP basal	CPEB4 IP shCPEB4	6.55846	0	-1.79769e+308	-1.79769e+308	0.000381077	0.00614171	yes
NM_001171510	MCFD2	chr2:47129008-47303275	CPEB4 IP basal	CPEB4 IP shCPEB4	6.75999	0	-1.79769e+308	-1.79769e+308	0.000383095	0.0061591	yes
NM_001206641	C1orf31	chr1:234509213-234519795	CPEB4 IP basal	CPEB4 IP shCPEB4	9.60389	0	-1.79769e+308	-1.79769e+308	0.000385933	0.00617959	yes
NM_018166	FAM176B	chr1:36787631-36789755	CPEB4 IP basal	CPEB4 IP shCPEB4	9.1385	0	-1.79769e+308	-1.79769e+308	0.000385933	0.00617959	yes
NM_170712	RASSF1	chr3:50367216-50378367	CPEB4 IP basal	CPEB4 IP shCPEB4	4.53348	0	-1.79769e+308	-1.79769e+308	0.000389329	0.00619856	yes
NM_021975	RELA	chr11:65421066-65430443	CPEB4 IP basal	CPEB4 IP shCPEB4	4.87685	0	-1.79769e+308	-1.79769e+308	0.000393862	0.00626312	yes
NM_001173525	TROVE2	chr1:192981495-193060906	CPEB4 IP basal	CPEB4 IP shCPEB4	9.47902	0	-1.79769e+308	-1.79769e+308	0.000399295	0.00631107	yes
NM_017668	NDE1	chr16:15737123-15950887	CPEB4 IP basal	CPEB4 IP shCPEB4	4.80376	0	-1.79769e+308	-1.79769e+308	0.000398654	0.00631107	yes
NM_005575	LNPEP	chr5:96271345-96365115	CPEB4 IP basal	CPEB4 IP shCPEB4	5.50452	0	-1.79769e+308	-1.79769e+308	0.000402633	0.00634488	yes
NM_033489	CDK11B	chr1:1571099-1655791	CPEB4 IP basal	CPEB4 IP shCPEB4	5.42845	0	-1.79769e+308	-1.79769e+308	0.000402873	0.00634488	yes
NM_001001974	PLEKHA1	chr10:124134093-124191871	CPEB4 IP basal	CPEB4 IP shCPEB4	6.45559	0	-1.79769e+308	-1.79769e+308	0.000404154	0.00635743	yes
NM_198189	COPS8	chr2:237994083-238007489	CPEB4 IP basal	CPEB4 IP shCPEB4	9.36433	0	-1.79769e+308	-1.79769e+308	0.000405042	0.00636156	yes
NR_003094	E2F6	chr2:11584500-11606297	CPEB4 IP basal	CPEB4 IP shCPEB4	6.25399	0	-1.79769e+308	-1.79769e+308	0.000405386	0.00636156	yes
NM_001142298	SQSTM1	chr5:179224597-179285840	CPEB4 IP basal	CPEB4 IP shCPEB4	7.01818	0	-1.79769e+308	-1.79769e+308	0.000409429	0.00639681	yes
NM_001178136	HDHD1	chrX:6966960-7066231	CPEB4 IP basal	CPEB4 IP shCPEB4	4.79236	0	-1.79769e+308	-1.79769e+308	0.000409145	0.00639681	yes
NM_001256399	ELOVL1	chr1:43829067-43833745	CPEB4 IP basal	CPEB4 IP shCPEB4	9.97247	0	-1.79769e+308	-1.79769e+308	0.00041154	0.00641211	yes
NM_001099285	PTMA	chr2:232573234-232578250	CPEB4 IP basal	CPEB4 IP shCPEB4	19.0092	0	-1.79769e+308	-1.79769e+308	0.000413003	0.0064263	yes
NM_203344	SERTAD3	chr19:40946747-40950282	CPEB4 IP basal	CPEB4 IP shCPEB4	4.70801	0	-1.79769e+308	-1.79769e+308	0.000415057	0.00643633	yes
NM_032350	C7orf50	chr7:1036622-1177893	CPEB4 IP basal	CPEB4 IP shCPEB4	6.01239	0	-1.79769e+308	-1.79769e+308	0.000420841	0.00648767	yes
NM_001005413	ZWINT	chr10:58117198-58121034	CPEB4 IP basal	CPEB4 IP shCPEB4	11.5616	0	-1.79769e+308	-1.79769e+308	0.000423841	0.00652626	yes
NM_001145316	DSN1	chr20:35380193-35402230	CPEB4 IP basal	CPEB4 IP shCPEB4	6.74469	0	-1.79769e+308	-1.79769e+308	0.000427155	0.00655421	yes
NM_001130050	DOCK9	chr13:99445740-99738660	CPEB4 IP basal	CPEB4 IP shCPEB4	4.64456	0	-1.79769e+308	-1.79769e+308	0.000430849	0.00657245	yes
NR_045901	C15orf44	chr15:65871095-65903627	CPEB4 IP basal	CPEB4 IP shCPEB4	9.30829	0	-1.79769e+308	-1.79769e+308	0.000430632	0.00657245	yes
NM_004403	DFNA5	chr7:24737973-24797639	CPEB4 IP basal	CPEB4 IP shCPEB4	6.41236	0	-1.79769e+308	-1.79769e+308	0.000438283	0.00665291	yes
NM_078473	TM2D2	chr8:38846326-38854041	CPEB4 IP basal	CPEB4 IP shCPEB4	5.31453	0	-1.79769e+308	-1.79769e+308	0.000438659	0.00665291	yes
NM_001003796	NHP2L1	chr22:42069936-42084913	CPEB4 IP basal	CPEB4 IP shCPEB4	8.94258	0	-1.79769e+308	-1.79769e+308	0.000441124	0.00666717	yes
NM_145905	HMGA1	chr6:34204576-34214008	CPEB4 IP basal	CPEB4 IP shCPEB4	13.1394	0	-1.79769e+308	-1.79769e+308	0.000440622	0.00666717	yes
NR_026550	BRP44	chr1:167885912-168045083	CPEB4 IP basal	CPEB4 IP shCPEB4	7.06649	0	-1.79769e+308	-1.79769e+308	0.000442806	0.00667656	yes
NM_006451	PAIP1	chr5:43526369-43557521	CPEB4 IP basal	CPEB4 IP shCPEB4	9.408	0	-1.79769e+308	-1.79769e+308	0.000447993	0.00673221	yes
NM_001689	ATP5G3	chr2:176040985-176046490	CPEB4 IP basal	CPEB4 IP shCPEB4	7.64774	0	-1.79769e+308	-1.79769e+308	0.000448759	0.006736	yes
NM_001142429	MORF4L2	chrX:102930425-102947484	CPEB4 IP basal	CPEB4 IP shCPEB4	11.1854	0	-1.79769e+308	-1.79769e+308	0.00045188	0.00676737	yes
NM_001161725	PPP2R5C	chr14:102228134-102394328	CPEB4 IP basal	CPEB4 IP shCPEB4	5.32109	0	-1.79769e+308	-1.79769e+308	0.000451592	0.00676737	yes
NM_001025368	VEGFA	chr6:43737945-43754223	CPEB4 IP basal	CPEB4 IP shCPEB4	6.73178	0	-1.79769e+308	-1.79769e+308	0.000454508	0.00679897	yes
NM_145901	HMGA1	chr6:34204576-34214008	CPEB4 IP basal	CPEB4 IP shCPEB4	11.3474	0	-1.79769e+308	-1.79769e+308	0.000455029	0.006799	yes
NM_080800	COL13A1	chr10:71561643-71718904	CPEB4 IP basal	CPEB4 IP shCPEB4	7.01065	0	-1.79769e+308	-1.79769e+308	0.000465018	0.00690203	yes
NM_018442	DCAF6	chr1:167885912-168045083	CPEB4 IP basal	CPEB4 IP shCPEB4	4.74189	0	-1.79769e+308	-1.79769e+308	0.000467388	0.00691574	yes
NM_001195433	MLF1	chr3:158288952-158324249	CPEB4 IP basal	CPEB4 IP shCPEB4	6.18935	0	-1.79769e+308	-1.79769e+308	0.000472039	0.00695807	yes
NM_003671	CDC14B	chr9:99262394-99382112	CPEB4 IP basal	CPEB4 IP shCPEB4	4.57224	0	-1.79769e+308	-1.79769e+308	0.000474592	0.00698001	yes
NM_014791	MELK	chr9:36572858-36677680	CPEB4 IP basal	CPEB4 IP shCPEB4	7.46752	0	-1.79769e+308	-1.79769e+308	0.000478418	0.0070284	yes
NM_001193431	PTPN22	chr1:114356432-114447741	CPEB4 IP basal	CPEB4 IP shCPEB4	5.32311	0	-1.79769e+308	-1.79769e+308	0.000488534	0.0071212	yes
NM_016495	TBC1D7	chr6:13305183-13328787	CPEB4 IP basal	CPEB4 IP shCPEB4	4.7847	0	-1.79769e+308	-1.79769e+308	0.000488199	0.0071212	yes
NM_001127394	TSEN15	chr1:184020810-184043344	CPEB4 IP basal	CPEB4 IP shCPEB4	12.8441	0	-1.79769e+308	-1.79769e+308	0.000492401	0.00715373	yes
NM_001166261	MTIF3	chr13:27998680-28024739	CPEB4 IP basal	CPEB4 IP shCPEB4	5.39512	0	-1.79769e+308	-1.79769e+308	0.0005075	0.00728435	yes
NM_001256128	NSUN4	chr1:46805848-46830824	CPEB4 IP basal	CPEB4 IP shCPEB4	4.78314	0	-1.79769e+308	-1.79769e+308	0.000514324	0.00735012	yes
NM_001142418	MORF4L2	chrX:102930425-102947484	CPEB4 IP basal	CPEB4 IP shCPEB4	9.83473	0	-1.79769e+308	-1.79769e+308	0.000517459	0.00737856	yes
NM_015916	CALHM2	chr10:105206542-105212162	CPEB4 IP basal	CPEB4 IP shCPEB4	4.92328	0	-1.79769e+308	-1.79769e+308	0.000527326	0.00748909	yes
NR_030724	XPNPEP1	chr10:111624523-111683311	CPEB4 IP basal	CPEB4 IP shCPEB4	5.92988	0	-1.79769e+308	-1.79769e+308	0.000527473	0.00748909	yes
NM_001002876	CENPM	chr22:42334740-42343148	CPEB4 IP basal	CPEB4 IP shCPEB4	7.22227	0	-1.79769e+308	-1.79769e+308	0.000534606	0.00754952	yes
NM_001174100	PCBP4	chr3:51989329-52001482	CPEB4 IP basal	CPEB4 IP shCPEB4	8.49532	0	-1.79769e+308	-1.79769e+308	0.000536378	0.00755826	yes
NM_001193397	PPP2R4	chr9:131873227-131911225	CPEB4 IP basal	CPEB4 IP shCPEB4	6.57862	0	-1.79769e+308	-1.79769e+308	0.000548296	0.00769315	yes
NR_028106	DCAF8	chr1:160185504-160232350	CPEB4 IP basal	CPEB4 IP shCPEB4	6.64262	0	-1.79769e+308	-1.79769e+308	0.000549899	0.0077074	yes
NM_194259	UBE2I	chr16:1359153-1377019	CPEB4 IP basal	CPEB4 IP shCPEB4	5.19623	0	-1.79769e+308	-1.79769e+308	0.000561092	0.0078225	yes
NM_001199112	MDH1	chr2:63348534-63834330	CPEB4 IP basal	CPEB4 IP shCPEB4	9.50306	0	-1.79769e+308	-1.79769e+308	0.000561733	0.00782312	yes
NM_001099625	FAM54B	chr1:26146396-26159433	CPEB4 IP basal	CPEB4 IP shCPEB4	7.28985	0	-1.79769e+308	-1.79769e+308	0.000568294	0.00788444	yes
NM_145899	HMGA1	chr6:34204576-34214008	CPEB4 IP basal	CPEB4 IP shCPEB4	10.283	0	-1.79769e+308	-1.79769e+308	0.000568541	0.00788444	yes
NM_206914	METTL21B	chr12:58166382-58176324	CPEB4 IP basal	CPEB4 IP shCPEB4	6.13905	0	-1.79769e+308	-1.79769e+308	0.000570192	0.00789899	yes
NM_001256091	ATF2	chr2:175936977-176032934	CPEB4 IP basal	CPEB4 IP shCPEB4	5.9743	0	-1.79769e+308	-1.79769e+308	0.000571511	0.00790892	yes
NM_001143762	EIF5A	chr17:7210317-7215782	CPEB4 IP basal	CPEB4 IP shCPEB4	13.5027	0	-1.79769e+308	-1.79769e+308	0.000577293	0.00798051	yes
NM_001048195	RCC1	chr1:28832454-28865708	CPEB4 IP basal	CPEB4 IP shCPEB4	7.73729	0	-1.79769e+308	-1.79769e+308	0.000579803	0.00800677	yes
NM_001123355	PPP6C	chr9:127908851-127952218	CPEB4 IP basal	CPEB4 IP shCPEB4	5.45834	0	-1.79769e+308	-1.79769e+308	0.000586963	0.00808862	yes
NM_001196	BID	chr22:18216905-18257431	CPEB4 IP basal	CPEB4 IP shCPEB4	5.66648	0	-1.79769e+308	-1.79769e+308	0.000587627	0.00808927	yes
NM_001167903	MFSD1	chr3:158519714-158547508	CPEB4 IP basal	CPEB4 IP shCPEB4	9.9362	0	-1.79769e+308	-1.79769e+308	0.0005915	0.00812553	yes
NR_029417	SHMT2	chr12:57623355-57634475	CPEB4 IP basal	CPEB4 IP shCPEB4	6.8887	0	-1.79769e+308	-1.79769e+308	0.00060638	0.00828556	yes
NR_038354	WDR20	chr14:102606188-102690010	CPEB4 IP basal	CPEB4 IP shCPEB4	5.85543	0	-1.79769e+308	-1.79769e+308	0.000613023	0.00835992	yes
NM_014764	DAZAP2	chr12:51632507-51664202	CPEB4 IP basal	CPEB4 IP shCPEB4	7.53077	0	-1.79769e+308	-1.79769e+308	0.000616208	0.00837841	yes
NM_001142423	MORF4L2	chrX:102930425-102947484	CPEB4 IP basal	CPEB4 IP shCPEB4	8.69068	0	-1.79769e+308	-1.79769e+308	0.000618524	0.00838266	yes
NM_152850	PIGO	chr9:35088684-35096598	CPEB4 IP basal	CPEB4 IP shCPEB4	4.65193	0	-1.79769e+308	-1.79769e+308	0.000618073	0.00838266	yes
NM_001024936	WASF1	chr6:110421021-110501207	CPEB4 IP basal	CPEB4 IP shCPEB4	5.42648	0	-1.79769e+308	-1.79769e+308	0.000625813	0.00844655	yes
NM_002406	MGAT1	chr5:180217540-180237137	CPEB4 IP basal	CPEB4 IP shCPEB4	6.39544	0	-1.79769e+308	-1.79769e+308	0.000637672	0.00853634	yes
NM_001252049	PCMT1	chr6:150070830-150132557	CPEB4 IP basal	CPEB4 IP shCPEB4	8.97742	0	-1.79769e+308	-1.79769e+308	0.000640228	0.00854441	yes
NM_001037811	HSD17B10	chrX:53458205-53461323	CPEB4 IP basal	CPEB4 IP shCPEB4	5.46803	0	-1.79769e+308	-1.79769e+308	0.000654104	0.00866787	yes
NM_001168278	WWTR1	chr3:149235021-149421060	CPEB4 IP basal	CPEB4 IP shCPEB4	4.62398	0	-1.79769e+308	-1.79769e+308	0.00065733	0.00869521	yes
NM_001145393	TSEN2	chr3:12525930-12574820	CPEB4 IP basal	CPEB4 IP shCPEB4	6.76575	0	-1.79769e+308	-1.79769e+308	0.000661843	0.0087287	yes
NM_024339	THOC6	chr16:3072625-3077756	CPEB4 IP basal	CPEB4 IP shCPEB4	5.8981	0	-1.79769e+308	-1.79769e+308	0.00066435	0.00875062	yes
NM_016828	OGG1	chr3:9791627-9811668	CPEB4 IP basal	CPEB4 IP shCPEB4	4.99743	0	-1.79769e+308	-1.79769e+308	0.000665334	0.00875433	yes
NM_001099627	FAM54B	chr1:26146396-26159433	CPEB4 IP basal	CPEB4 IP shCPEB4	6.60757	0	-1.79769e+308	-1.79769e+308	0.000670243	0.00877537	yes
NM_022133	SNX16	chr8:82711817-82754521	CPEB4 IP basal	CPEB4 IP shCPEB4	5.48153	0	-1.79769e+308	-1.79769e+308	0.000670139	0.00877537	yes
NM_015362	C17orf81	chr17:7155371-7166512	CPEB4 IP basal	CPEB4 IP shCPEB4	9.8321	0	-1.79769e+308	-1.79769e+308	0.000671178	0.0087754	yes
NM_005254	GABPB1	chr15:50569388-50650503	CPEB4 IP basal	CPEB4 IP shCPEB4	6.17868	0	-1.79769e+308	-1.79769e+308	0.000682447	0.00887316	yes
NM_001128926	FAM71F2	chr7:128312345-128323379	CPEB4 IP basal	CPEB4 IP shCPEB4	4.62276	0	-1.79769e+308	-1.79769e+308	0.000687138	0.00891562	yes
NM_006054	RTN3	chr11:63448921-63527363	CPEB4 IP basal	CPEB4 IP shCPEB4	7.32295	0	-1.79769e+308	-1.79769e+308	0.000692741	0.00894495	yes
NM_001144072	UBAC2	chr13:99848627-100058554	CPEB4 IP basal	CPEB4 IP shCPEB4	5.57444	0	-1.79769e+308	-1.79769e+308	0.000695087	0.0089517	yes
NM_003610	RAE1	chr20:55904830-55998278	CPEB4 IP basal	CPEB4 IP shCPEB4	6.47108	0	-1.79769e+308	-1.79769e+308	0.000694042	0.0089517	yes
NR_046251	FGD5-AS1	chr3:14984285-15106816	CPEB4 IP basal	CPEB4 IP shCPEB4	6.04162	0	-1.79769e+308	-1.79769e+308	0.000704622	0.00902728	yes
NM_006693	CPSF4	chr7:99006600-99063824	CPEB4 IP basal	CPEB4 IP shCPEB4	7.27446	0	-1.79769e+308	-1.79769e+308	0.00070583	0.00903394	yes
NM_012485	HMMR	chr5:162887516-162918953	CPEB4 IP basal	CPEB4 IP shCPEB4	4.65141	0	-1.79769e+308	-1.79769e+308	0.000711245	0.00906785	yes
NM_001912	CTSL1	chr9:90340973-90346384	CPEB4 IP basal	CPEB4 IP shCPEB4	6.80063	0	-1.79769e+308	-1.79769e+308	0.000713515	0.00908796	yes
NM_001190864	MRPS35	chr12:27863705-27909237	CPEB4 IP basal	CPEB4 IP shCPEB4	8.80957	0	-1.79769e+308	-1.79769e+308	0.000726873	0.00918675	yes
NM_181656	C17orf58	chr17:65987216-65989765	CPEB4 IP basal	CPEB4 IP shCPEB4	5.77097	0	-1.79769e+308	-1.79769e+308	0.000738804	0.00930876	yes
NM_003905	NAE1	chr16:66836780-66864879	CPEB4 IP basal	CPEB4 IP shCPEB4	8.50755	0	-1.79769e+308	-1.79769e+308	0.000743413	0.00933286	yes
NM_006636	MTHFD2	chr2:74425689-74442424	CPEB4 IP basal	CPEB4 IP shCPEB4	9.25788	0	-1.79769e+308	-1.79769e+308	0.000746298	0.00936011	yes
NM_001098424	DLG1	chr3:196769430-197030621	CPEB4 IP basal	CPEB4 IP shCPEB4	4.50317	0	-1.79769e+308	-1.79769e+308	0.000755996	0.00945463	yes
NM_032014	MRPS24	chr7:43906156-43965996	CPEB4 IP basal	CPEB4 IP shCPEB4	7.35004	0	-1.79769e+308	-1.79769e+308	0.000755961	0.00945463	yes
NM_001040031	CD37	chr19:49838676-49865714	CPEB4 IP basal	CPEB4 IP shCPEB4	5.04936	0	-1.79769e+308	-1.79769e+308	0.00076372	0.00951033	yes
NM_001161779	PDP1	chr8:94929082-94938296	CPEB4 IP basal	CPEB4 IP shCPEB4	4.80725	0	-1.79769e+308	-1.79769e+308	0.000763393	0.00951033	yes
NM_001185077	ARHGDIA	chr17:79825596-79829282	CPEB4 IP basal	CPEB4 IP shCPEB4	6.57134	0	-1.79769e+308	-1.79769e+308	0.000764074	0.00951033	yes
NM_001015882	DNAJC25	chr9:114393631-114432526	CPEB4 IP basal	CPEB4 IP shCPEB4	5.42152	0	-1.79769e+308	-1.79769e+308	0.000766866	0.00953271	yes
NM_018840	C20orf24	chr20:35201875-35274619	CPEB4 IP basal	CPEB4 IP shCPEB4	11.4424	0	-1.79769e+308	-1.79769e+308	0.000776625	0.00963001	yes
NM_001201475	C18orf21	chr18:33552587-33559250	CPEB4 IP basal	CPEB4 IP shCPEB4	6.03989	0	-1.79769e+308	-1.79769e+308	0.000779662	0.00965853	yes
NM_001008660	PICALM	chr11:85668213-85780923	CPEB4 IP basal	CPEB4 IP shCPEB4	5.2019	0	-1.79769e+308	-1.79769e+308	0.000789648	0.00975461	yes
NM_170691	GFM2	chr5:73980968-74063042	CPEB4 IP basal	CPEB4 IP shCPEB4	4.53559	0	-1.79769e+308	-1.79769e+308	0.000790737	0.00975886	yes
NM_017595	NKIRAS2	chr17:40118758-40190044	CPEB4 IP basal	CPEB4 IP shCPEB4	4.78821	0	-1.79769e+308	-1.79769e+308	0.000792048	0.00976586	yes
NM_001004023	DYRK3	chr1:206808880-206822542	CPEB4 IP basal	CPEB4 IP shCPEB4	5.16869	0	-1.79769e+308	-1.79769e+308	0.000796356	0.00980975	yes
NM_003271	TSPAN4	chr11:842823-867116	CPEB4 IP basal	CPEB4 IP shCPEB4	6.66749	0	-1.79769e+308	-1.79769e+308	0.000805518	0.00990168	yes
NM_001134420	CDC7	chr1:91966403-91991321	CPEB4 IP basal	CPEB4 IP shCPEB4	4.75686	0	-1.79769e+308	-1.79769e+308	0.000812534	0.00995298	yes
NM_001136039	NIF3L1	chr2:201754049-201768655	CPEB4 IP basal	CPEB4 IP shCPEB4	6.37831	0	-1.79769e+308	-1.79769e+308	0.000823045	0.0100536	yes
NM_032630	CINP	chr14:102814618-102829253	CPEB4 IP basal	CPEB4 IP shCPEB4	7.03894	0	-1.79769e+308	-1.79769e+308	0.000834735	0.0101774	yes
NM_001007067	SDCBP	chr8:59465727-59495419	CPEB4 IP basal	CPEB4 IP shCPEB4	7.87942	0	-1.79769e+308	-1.79769e+308	0.000840665	0.0102402	yes
NM_001142602	SPHK1	chr17:74380689-74383941	CPEB4 IP basal	CPEB4 IP shCPEB4	5.28657	0	-1.79769e+308	-1.79769e+308	0.000865139	0.0104862	yes
NR_045600	GPR172A	chr8:145582216-145584948	CPEB4 IP basal	CPEB4 IP shCPEB4	5.04884	0	-1.79769e+308	-1.79769e+308	0.000866457	0.0104862	yes
NR_045106	C15orf44	chr15:65871095-65903627	CPEB4 IP basal	CPEB4 IP shCPEB4	6.52306	0	-1.79769e+308	-1.79769e+308	0.000869554	0.010514	yes
NM_006658	PPP1R17	chr7:31726630-31748069	CPEB4 IP basal	CPEB4 IP shCPEB4	5.23389	0	-1.79769e+308	-1.79769e+308	0.000871996	0.0105309	yes
NM_002939	RNH1	chr11:494511-507283	CPEB4 IP basal	CPEB4 IP shCPEB4	4.76792	0	-1.79769e+308	-1.79769e+308	0.000883422	0.0106327	yes
NM_001167619	MLH1	chr3:37034840-37092337	CPEB4 IP basal	CPEB4 IP shCPEB4	6.14995	0	-1.79769e+308	-1.79769e+308	0.000895244	0.0107454	yes
NR_027469	LOC100286793	chr1:143718512-143744587	CPEB4 IP basal	CPEB4 IP shCPEB4	5.66267	0	-1.79769e+308	-1.79769e+308	0.000905221	0.0108255	yes
NM_012286	MORF4L2	chrX:102930425-102947484	CPEB4 IP basal	CPEB4 IP shCPEB4	7.77765	0	-1.79769e+308	-1.79769e+308	0.000908529	0.0108552	yes
NM_001159391	GUK1	chr1:228327784-228336655	CPEB4 IP basal	CPEB4 IP shCPEB4	9.55892	0	-1.79769e+308	-1.79769e+308	0.000917809	0.0109163	yes
NR_028414	APOC1P1	chr19:45430059-45434643	CPEB4 IP basal	CPEB4 IP shCPEB4	8.39731	0	-1.79769e+308	-1.79769e+308	0.000917387	0.0109163	yes
NM_181054	HIF1A	chr14:62162118-62215807	CPEB4 IP basal	CPEB4 IP shCPEB4	4.58062	0	-1.79769e+308	-1.79769e+308	0.000923154	0.0109581	yes
NM_001202553	MIA	chr19:41281081-41314346	CPEB4 IP basal	CPEB4 IP shCPEB4	8.11237	0	-1.79769e+308	-1.79769e+308	0.000934894	0.0110694	yes
NM_001201573	NUBPL	chr14:32030590-32330429	CPEB4 IP basal	CPEB4 IP shCPEB4	4.63924	0	-1.79769e+308	-1.79769e+308	0.000961221	0.0113515	yes
NM_172129	CAMK2D	chr4:114372187-114683083	CPEB4 IP basal	CPEB4 IP shCPEB4	5.10484	0	-1.79769e+308	-1.79769e+308	0.000963048	0.0113515	yes
NM_001142726	C1orf122	chr1:38268613-38275126	CPEB4 IP basal	CPEB4 IP shCPEB4	4.58578	0	-1.79769e+308	-1.79769e+308	0.000973156	0.0114398	yes
NM_001164093	COPS7A	chr12:6833149-6841041	CPEB4 IP basal	CPEB4 IP shCPEB4	4.78707	0	-1.79769e+308	-1.79769e+308	0.00097746	0.0114699	yes
NM_152298	NASP	chr1:46049659-46084578	CPEB4 IP basal	CPEB4 IP shCPEB4	5.08309	0	-1.79769e+308	-1.79769e+308	0.00098875	0.011592	yes
NM_001166599	FAM122B	chrX:133903595-133988641	CPEB4 IP basal	CPEB4 IP shCPEB4	4.52626	0	-1.79769e+308	-1.79769e+308	0.000991835	0.0116178	yes
NM_001164270	RAD51	chr15:40987326-41024356	CPEB4 IP basal	CPEB4 IP shCPEB4	4.84875	0	-1.79769e+308	-1.79769e+308	0.000999712	0.0116707	yes
NM_001924	GADD45A	chr1:68150859-68154021	CPEB4 IP basal	CPEB4 IP shCPEB4	8.38897	0	-1.79769e+308	-1.79769e+308	0.00102768	0.0119311	yes
NM_001098520	HTATIP2	chr11:20385230-20405329	CPEB4 IP basal	CPEB4 IP shCPEB4	6.0648	0	-1.79769e+308	-1.79769e+308	0.00102904	0.0119364	yes
NR_033427	ARL13B	chr3:93698982-93774522	CPEB4 IP basal	CPEB4 IP shCPEB4	4.55413	0	-1.79769e+308	-1.79769e+308	0.00103708	0.0120084	yes
NM_001006620	MAPKAP1	chr9:128199672-128469513	CPEB4 IP basal	CPEB4 IP shCPEB4	4.93609	0	-1.79769e+308	-1.79769e+308	0.00103961	0.0120271	yes
NM_006362	NXF1	chr11:62559597-62572964	CPEB4 IP basal	CPEB4 IP shCPEB4	4.72685	0	-1.79769e+308	-1.79769e+308	0.00104566	0.0120757	yes
NM_153005	RIOK1	chr6:7390061-7418270	CPEB4 IP basal	CPEB4 IP shCPEB4	6.2072	0	-1.79769e+308	-1.79769e+308	0.00105168	0.0121345	yes
NM_002512	NME2	chr17:49230896-49249105	CPEB4 IP basal	CPEB4 IP shCPEB4	13.2386	0	-1.79769e+308	-1.79769e+308	0.00105698	0.012185	yes
NM_001253881	MED27	chr9:134735496-134955274	CPEB4 IP basal	CPEB4 IP shCPEB4	6.18464	0	-1.79769e+308	-1.79769e+308	0.0010773	0.0123757	yes
NM_001198995	NADK	chr1:1682670-1711508	CPEB4 IP basal	CPEB4 IP shCPEB4	4.75313	0	-1.79769e+308	-1.79769e+308	0.00107984	0.0123941	yes
NM_001010876	TMEM244	chr6:130152388-130182416	CPEB4 IP basal	CPEB4 IP shCPEB4	7.09129	0	-1.79769e+308	-1.79769e+308	0.00109152	0.0124954	yes
NM_001194995	C12orf65	chr12:123717843-123742506	CPEB4 IP basal	CPEB4 IP shCPEB4	5.06261	0	-1.79769e+308	-1.79769e+308	0.00109787	0.012527	yes
NM_001014433	CUTA	chr6:33384318-33386065	CPEB4 IP basal	CPEB4 IP shCPEB4	10.3521	0	-1.79769e+308	-1.79769e+308	0.00110438	0.0125549	yes
NM_024033	C7orf49	chr7:134832765-134855578	CPEB4 IP basal	CPEB4 IP shCPEB4	5.09401	0	-1.79769e+308	-1.79769e+308	0.00113275	0.0127735	yes
NM_001791	CDC42	chr1:22379119-22419436	CPEB4 IP basal	CPEB4 IP shCPEB4	6.61106	0	-1.79769e+308	-1.79769e+308	0.00116336	0.012978	yes
NM_033379	CDK1	chr10:62538088-62554610	CPEB4 IP basal	CPEB4 IP shCPEB4	8.1954	0	-1.79769e+308	-1.79769e+308	0.00116267	0.012978	yes
NR_037852_7	DDX39B	chr6:31496738-31514625	CPEB4 IP basal	CPEB4 IP shCPEB4	6.5434	0	-1.79769e+308	-1.79769e+308	0.00116053	0.012978	yes
NR_024058	YWHAE	chr17:1247833-1303556	CPEB4 IP basal	CPEB4 IP shCPEB4	7.03668	0	-1.79769e+308	-1.79769e+308	0.00119049	0.013202	yes
NM_001206747	CAV2	chr7:116139654-116148595	CPEB4 IP basal	CPEB4 IP shCPEB4	4.7374	0	-1.79769e+308	-1.79769e+308	0.00119321	0.0132117	yes
NR_002207	CSNK2A1P	chr11:11292420-11643561	CPEB4 IP basal	CPEB4 IP shCPEB4	5.62615	0	-1.79769e+308	-1.79769e+308	0.0011965	0.0132245	yes
NM_001166357	SHMT2	chr12:57623355-57634475	CPEB4 IP basal	CPEB4 IP shCPEB4	4.95765	0	-1.79769e+308	-1.79769e+308	0.00121502	0.0134174	yes
NM_001011543	MAGEA10	chrX:151282520-151307050	CPEB4 IP basal	CPEB4 IP shCPEB4	4.50543	0	-1.79769e+308	-1.79769e+308	0.00122884	0.0135131	yes
NM_001166356	SHMT2	chr12:57623355-57634475	CPEB4 IP basal	CPEB4 IP shCPEB4	5.03515	0	-1.79769e+308	-1.79769e+308	0.0012435	0.01364	yes
NM_003339	UBE2D2	chr5:138940750-139008018	CPEB4 IP basal	CPEB4 IP shCPEB4	5.64187	0	-1.79769e+308	-1.79769e+308	0.00127066	0.01388	yes
NM_001085366	ZNF655	chr7:99156044-99174076	CPEB4 IP basal	CPEB4 IP shCPEB4	8.37449	0	-1.79769e+308	-1.79769e+308	0.00127647	0.0139183	yes
NM_001145278	NECAP2	chr1:16767166-16786584	CPEB4 IP basal	CPEB4 IP shCPEB4	5.00627	0	-1.79769e+308	-1.79769e+308	0.00127785	0.0139183	yes
NM_053275	RPLP0	chr12:120634502-120639014	CPEB4 IP basal	CPEB4 IP shCPEB4	10.2576	0	-1.79769e+308	-1.79769e+308	0.00127842	0.0139183	yes
NM_001122821	SET	chr9:131445933-131458675	CPEB4 IP basal	CPEB4 IP shCPEB4	5.03154	0	-1.79769e+308	-1.79769e+308	0.00129205	0.0140318	yes
NM_001163813	C10orf2	chr10:102747292-102754158	CPEB4 IP basal	CPEB4 IP shCPEB4	4.64924	0	-1.79769e+308	-1.79769e+308	0.00129599	0.0140423	yes
NM_080422	PTPN2	chr18:12785476-12884334	CPEB4 IP basal	CPEB4 IP shCPEB4	4.6723	0	-1.79769e+308	-1.79769e+308	0.00130264	0.0140885	yes
NM_001197139	DBNDD2	chr20:43990576-44039250	CPEB4 IP basal	CPEB4 IP shCPEB4	6.99544	0	-1.79769e+308	-1.79769e+308	0.0013257	0.0143025	yes
NM_016372	TPRA1	chr3:127291907-127309568	CPEB4 IP basal	CPEB4 IP shCPEB4	5.81543	0	-1.79769e+308	-1.79769e+308	0.00133764	0.0143959	yes
NM_001014999_1	SLX1A	chr16:30204255-30218248	CPEB4 IP basal	CPEB4 IP shCPEB4	4.54257	0	-1.79769e+308	-1.79769e+308	0.0013499	0.0144448	yes
NM_032477	MRPL41	chr9:140446308-140447007	CPEB4 IP basal	CPEB4 IP shCPEB4	5.6074	0	-1.79769e+308	-1.79769e+308	0.0013499	0.0144448	yes
NM_172341	PSENEN	chr19:36236493-36237903	CPEB4 IP basal	CPEB4 IP shCPEB4	6.0365	0	-1.79769e+308	-1.79769e+308	0.0013499	0.0144448	yes
NR_033205	HOXB-AS3	chr17:46667822-46683774	CPEB4 IP basal	CPEB4 IP shCPEB4	4.55458	0	-1.79769e+308	-1.79769e+308	0.0013499	0.0144448	yes
NR_036677	MT1JP	chr16:56669650-56670998	CPEB4 IP basal	CPEB4 IP shCPEB4	6.49671	0	-1.79769e+308	-1.79769e+308	0.0013499	0.0144448	yes
NM_001201478	EIF2D	chr1:206764973-206785904	CPEB4 IP basal	CPEB4 IP shCPEB4	5.2567	0	-1.79769e+308	-1.79769e+308	0.00138209	0.0146819	yes
NM_206824	VKORC1	chr16:31102174-31106276	CPEB4 IP basal	CPEB4 IP shCPEB4	7.86807	0	-1.79769e+308	-1.79769e+308	0.00138054	0.0146819	yes
NM_006806	BTG3	chr21:18965967-18985268	CPEB4 IP basal	CPEB4 IP shCPEB4	6.9636	0	-1.79769e+308	-1.79769e+308	0.00141536	0.0149623	yes
NM_001177712	RBMS3	chr3:29322802-30051886	CPEB4 IP basal	CPEB4 IP shCPEB4	5.79999	0	-1.79769e+308	-1.79769e+308	0.00144729	0.0152343	yes
NM_003937	KYNU	chr2:143635194-143799885	CPEB4 IP basal	CPEB4 IP shCPEB4	5.53992	0	-1.79769e+308	-1.79769e+308	0.00146873	0.0154146	yes
NM_001206974	DHPS	chr19:12777617-12792701	CPEB4 IP basal	CPEB4 IP shCPEB4	5.13483	0	-1.79769e+308	-1.79769e+308	0.00154391	0.0161006	yes
NR_027179	C17orf76-AS1	chr17:16342300-16395480	CPEB4 IP basal	CPEB4 IP shCPEB4	18.2202	0	-1.79769e+308	-1.79769e+308	0.00159687	0.0165344	yes
NM_134265	WSB1	chr17:25621105-25640645	CPEB4 IP basal	CPEB4 IP shCPEB4	4.89955	0	-1.79769e+308	-1.79769e+308	0.00161289	0.016648	yes
NM_003538	HIST1H4A	chr6:26021906-26022278	CPEB4 IP basal	CPEB4 IP shCPEB4	9.03815	0	-1.79769e+308	-1.79769e+308	0.00164173	0.016919	yes
NM_001127505	ASAH1	chr8:17913924-17942507	CPEB4 IP basal	CPEB4 IP shCPEB4	4.51119	0	-1.79769e+308	-1.79769e+308	0.0016554	0.0170331	yes
NM_001034194	EXOSC9	chr4:122722471-122745088	CPEB4 IP basal	CPEB4 IP shCPEB4	5.28213	0	-1.79769e+308	-1.79769e+308	0.00166916	0.017121	yes
NM_001143945	GAS6	chr13:114523521-114567046	CPEB4 IP basal	CPEB4 IP shCPEB4	5.02957	0	-1.79769e+308	-1.79769e+308	0.0018098	0.0181937	yes
NM_033301	RPL8	chr8:146015153-146017805	CPEB4 IP basal	CPEB4 IP shCPEB4	11.3537	0	-1.79769e+308	-1.79769e+308	0.00180897	0.0181937	yes
NM_001199461	PDCD2	chr6:170884659-170893780	CPEB4 IP basal	CPEB4 IP shCPEB4	6.98069	0	-1.79769e+308	-1.79769e+308	0.00181404	0.0182084	yes
NM_001003805	ATP5S	chr14:50779046-50792946	CPEB4 IP basal	CPEB4 IP shCPEB4	6.19348	0	-1.79769e+308	-1.79769e+308	0.00184645	0.0183915	yes
NM_138730	HMGN3	chr6:79910961-79946517	CPEB4 IP basal	CPEB4 IP shCPEB4	6.87192	0	-1.79769e+308	-1.79769e+308	0.0018477	0.0183915	yes
NM_001002251	ARL6IP4	chr12:123464879-123467460	CPEB4 IP basal	CPEB4 IP shCPEB4	6.16013	0	-1.79769e+308	-1.79769e+308	0.0018757	0.0185997	yes
NM_001168254	OCIAD1	chr4:48833059-48863834	CPEB4 IP basal	CPEB4 IP shCPEB4	5.28578	0	-1.79769e+308	-1.79769e+308	0.00192501	0.0189454	yes
NM_003521	HIST1H2BM	chr6:27782821-27783267	CPEB4 IP basal	CPEB4 IP shCPEB4	7.2365	0	-1.79769e+308	-1.79769e+308	0.00194621	0.0191253	yes
NM_024069	KXD1	chr19:18668571-18680197	CPEB4 IP basal	CPEB4 IP shCPEB4	4.88259	0	-1.79769e+308	-1.79769e+308	0.0019576	0.0192229	yes
NM_001035505	BOLA3	chr2:74362527-74375039	CPEB4 IP basal	CPEB4 IP shCPEB4	9.75996	0	-1.79769e+308	-1.79769e+308	0.00196023	0.0192343	yes
NM_016303	WBP5	chrX:102611379-102613397	CPEB4 IP basal	CPEB4 IP shCPEB4	8.40991	0	-1.79769e+308	-1.79769e+308	0.00199284	0.0194524	yes
NR_003605	ZNFX1-AS1	chr20:47862438-47905795	CPEB4 IP basal	CPEB4 IP shCPEB4	9.17181	0	-1.79769e+308	-1.79769e+308	0.00203206	0.0197471	yes
NM_177543	PPAP2C	chr19:281043-291435	CPEB4 IP basal	CPEB4 IP shCPEB4	6.04362	0	-1.79769e+308	-1.79769e+308	0.00203777	0.0197733	yes
NR_027158	C17orf76-AS1	chr17:16342300-16395480	CPEB4 IP basal	CPEB4 IP shCPEB4	10.1007	0	-1.79769e+308	-1.79769e+308	0.00208243	0.0201768	yes
NM_184041	ALDOA	chr16:30064410-30081741	CPEB4 IP basal	CPEB4 IP shCPEB4	6.03998	0	-1.79769e+308	-1.79769e+308	0.00209635	0.0202667	yes
NM_003540	HIST1H4F	chr6:26240653-26241021	CPEB4 IP basal	CPEB4 IP shCPEB4	6.93891	0	-1.79769e+308	-1.79769e+308	0.00233887	0.0221542	yes
NM_176870	MT1M	chr16:56666533-56667898	CPEB4 IP basal	CPEB4 IP shCPEB4	5.50136	0	-1.79769e+308	-1.79769e+308	0.00233887	0.0221542	yes
NR_036052_3	MIR1244-1	chr12:9392065-9392147	CPEB4 IP basal	CPEB4 IP shCPEB4	30.3095	0	-1.79769e+308	-1.79769e+308	0.00233887	0.0221542	yes
NR_036751	HSP90AA6P	chr4:171502620-171526135	CPEB4 IP basal	CPEB4 IP shCPEB4	6.47068	0	-1.79769e+308	-1.79769e+308	0.00233887	0.0221542	yes
NM_015895	GMNN	chr6:24775158-24786325	CPEB4 IP basal	CPEB4 IP shCPEB4	5.759	0	-1.79769e+308	-1.79769e+308	0.00239161	0.0225885	yes
NM_022821	ELOVL1	chr1:43829067-43833745	CPEB4 IP basal	CPEB4 IP shCPEB4	5.03659	0	-1.79769e+308	-1.79769e+308	0.00247479	0.0232008	yes
NR_027161	C17orf76-AS1	chr17:16342300-16395480	CPEB4 IP basal	CPEB4 IP shCPEB4	6.53296	0	-1.79769e+308	-1.79769e+308	0.0024796	0.0232025	yes
NM_001160005	NRG1	chr8:31497267-32622558	CPEB4 IP basal	CPEB4 IP shCPEB4	4.59754	0	-1.79769e+308	-1.79769e+308	0.00257934	0.0238634	yes
NM_181468	EIF6	chr20:33866724-33872594	CPEB4 IP basal	CPEB4 IP shCPEB4	5.46893	0	-1.79769e+308	-1.79769e+308	0.00261492	0.0241405	yes
NM_007262	PARK7	chr1:8021713-8045342	CPEB4 IP basal	CPEB4 IP shCPEB4	6.1947	0	-1.79769e+308	-1.79769e+308	0.00263589	0.0242498	yes
NR_026723	SARNP	chr12:56137063-56211540	CPEB4 IP basal	CPEB4 IP shCPEB4	4.70854	0	-1.79769e+308	-1.79769e+308	0.00263483	0.0242498	yes
NM_182533	C1orf86	chr1:1981908-2139172	CPEB4 IP basal	CPEB4 IP shCPEB4	5.3621	0	-1.79769e+308	-1.79769e+308	0.00277684	0.0252456	yes
NM_001142480	NREP	chr5:110834021-111312628	CPEB4 IP basal	CPEB4 IP shCPEB4	4.62085	0	-1.79769e+308	-1.79769e+308	0.00298673	0.0267278	yes
NM_001002010	NT5C3	chr7:33053741-33102409	CPEB4 IP basal	CPEB4 IP shCPEB4	4.85279	0	-1.79769e+308	-1.79769e+308	0.00306318	0.0272817	yes
NM_001256512	SSBP1	chr7:141438120-141450288	CPEB4 IP basal	CPEB4 IP shCPEB4	6.24272	0	-1.79769e+308	-1.79769e+308	0.0031561	0.0279573	yes
NM_145791	MGST1	chr12:16500075-16517344	CPEB4 IP basal	CPEB4 IP shCPEB4	4.8094	0	-1.79769e+308	-1.79769e+308	0.00318432	0.0281503	yes
NM_173177	C1D	chr2:68269331-68290159	CPEB4 IP basal	CPEB4 IP shCPEB4	6.35217	0	-1.79769e+308	-1.79769e+308	0.00319723	0.0282075	yes
NM_001034996	RPL14	chr3:40498800-40503859	CPEB4 IP basal	CPEB4 IP shCPEB4	7.78006	0	-1.79769e+308	-1.79769e+308	0.00323694	0.0284621	yes
NM_001144944	MYL12B	chr18:3262110-3278282	CPEB4 IP basal	CPEB4 IP shCPEB4	6.62917	0	-1.79769e+308	-1.79769e+308	0.00331644	0.0289477	yes
NM_001199464	PDCD2	chr6:170884659-170893780	CPEB4 IP basal	CPEB4 IP shCPEB4	5.76503	0	-1.79769e+308	-1.79769e+308	0.00335042	0.029128	yes
NR_002976	SNORA44	chr1:28879528-28908366	CPEB4 IP basal	CPEB4 IP shCPEB4	14.6834	0	-1.79769e+308	-1.79769e+308	0.0036338	0.0311785	yes
NM_181641	CKLF	chr16:66586465-66613038	CPEB4 IP basal	CPEB4 IP shCPEB4	7.22076	0	-1.79769e+308	-1.79769e+308	0.00378598	0.0322941	yes
NM_003511	HIST1H2AL	chr6:27833106-27833576	CPEB4 IP basal	CPEB4 IP shCPEB4	4.69538	0	-1.79769e+308	-1.79769e+308	0.00407549	0.0342294	yes
NM_001193532	RAB42	chr1:28918711-28921088	CPEB4 IP basal	CPEB4 IP shCPEB4	4.59776	0	-1.79769e+308	-1.79769e+308	0.00412153	0.0345497	yes
NM_001009923	C20orf30	chr20:5080483-5093733	CPEB4 IP basal	CPEB4 IP shCPEB4	5.03448	0	-1.79769e+308	-1.79769e+308	0.00457025	0.0375436	yes
NR_027066	LINC00114	chr21:40110878-40145401	CPEB4 IP basal	CPEB4 IP shCPEB4	4.64848	0	-1.79769e+308	-1.79769e+308	0.00487117	0.0394231	yes
NM_181466	EIF6	chr20:33866724-33872594	CPEB4 IP basal	CPEB4 IP shCPEB4	4.56322	0	-1.79769e+308	-1.79769e+308	0.00566896	0.0446137	yes
NM_001198843	RBM4	chr11:66384052-66445275	CPEB4 IP basal	CPEB4 IP shCPEB4	5.52083	0	-1.79769e+308	-1.79769e+308	0.00589772	0.0460375	yes
NR_000028	SNORD83B	chr22:39708886-39715670	CPEB4 IP basal	CPEB4 IP shCPEB4	25.2814	0	-1.79769e+308	-1.79769e+308	0.00655264	0.0499033	yes
NM_012115	CASP8AP2	chr6:90539618-90584155	CPEB4 IP basal	CPEB4 IP shCPEB4	24.3677	0.054524	-8.80386	2.88067	0.00396836	0.0334582	yes
NM_005504	BCAT1	chr12:24962957-25102393	CPEB4 IP basal	CPEB4 IP shCPEB4	22.342	0.0665458	-8.39119	2.90494	0.00367326	0.0314964	yes
NM_001177663	RIF1	chr2:152266396-152333860	CPEB4 IP basal	CPEB4 IP shCPEB4	15.1146	0.076138	-7.63311	3.27251	0.00106595	0.0122777	yes
NM_003101	SOAT1	chr1:179262848-179327814	CPEB4 IP basal	CPEB4 IP shCPEB4	29.5092	0.151052	-7.60998	3.71694	0.000201651	0.00445364	yes
NM_033222	PSIP1	chr9:15464064-15511003	CPEB4 IP basal	CPEB4 IP shCPEB4	37.2348	0.199369	-7.54507	3.00636	0.002644	0.0243074	yes
NM_001130996	HMGCR	chr5:74632992-74657926	CPEB4 IP basal	CPEB4 IP shCPEB4	33.0296	0.185699	-7.47465	3.09159	0.00199087	0.0194524	yes
NM_005219	DIAPH1	chr5:140894587-140998622	CPEB4 IP basal	CPEB4 IP shCPEB4	19.3466	0.11088	-7.44694	3.17617	0.00149234	0.0156249	yes
NM_148174	AZIN1	chr8:103838535-103876397	CPEB4 IP basal	CPEB4 IP shCPEB4	33.1948	0.198955	-7.38237	3.37332	0.000742673	0.0093325	yes
NR_027653	KLF6	chr10:3818187-3827473	CPEB4 IP basal	CPEB4 IP shCPEB4	34.2814	0.228201	-7.23097	3.50366	0.000458912	0.00684143	yes
NM_022845	CBFB	chr16:67063049-67134958	CPEB4 IP basal	CPEB4 IP shCPEB4	65.3639	0.442112	-7.20794	3.94394	8.01543e-05	0.0034263	yes
NM_001248004	ARNTL2	chr12:27485786-27578746	CPEB4 IP basal	CPEB4 IP shCPEB4	24.9017	0.19215	-7.01787	4.08412	4.4245e-05	0.00261464	yes
NM_001198916	PPFIBP1	chr12:27677044-27848497	CPEB4 IP basal	CPEB4 IP shCPEB4	20.8175	0.18058	-6.84901	4.00307	6.2525e-05	0.00318991	yes
NM_001170543	PGAM5	chr12:133287392-133299323	CPEB4 IP basal	CPEB4 IP shCPEB4	25.7415	0.227302	-6.82334	3.28882	0.00100608	0.0117323	yes
NM_001356	DDX3X	chrX:41192650-41209524	CPEB4 IP basal	CPEB4 IP shCPEB4	63.6454	0.640812	-6.63401	6.18576	6.18025e-10	3.86089e-07	yes
NM_018204	CKAP2	chr13:53029494-53050763	CPEB4 IP basal	CPEB4 IP shCPEB4	19.0594	0.208764	-6.51248	2.81331	0.00490338	0.0395672	yes
NM_014784	ARHGEF11	chr1:156904631-157015162	CPEB4 IP basal	CPEB4 IP shCPEB4	7.73976	0.0952639	-6.34422	3.00216	0.00268072	0.0245589	yes
NM_020150	SAR1A	chr10:71909960-71930285	CPEB4 IP basal	CPEB4 IP shCPEB4	38.4977	0.69177	-5.79834	4.21049	2.54816e-05	0.00186178	yes
NM_014233	UBTF	chr17:42282400-42298994	CPEB4 IP basal	CPEB4 IP shCPEB4	9.61926	0.181252	-5.72986	2.72669	0.00639728	0.0490494	yes
NM_002860	ALDH18A1	chr10:97365685-97416567	CPEB4 IP basal	CPEB4 IP shCPEB4	20.8383	0.397374	-5.7126	3.72808	0.000192946	0.0043683	yes
NM_013283	MAT2B	chr5:162930230-162946328	CPEB4 IP basal	CPEB4 IP shCPEB4	30.4382	0.586797	-5.69688	3.31863	0.000904616	0.0108255	yes
NM_001164754	ASPH	chr8:62200524-62627199	CPEB4 IP basal	CPEB4 IP shCPEB4	23.6592	0.475675	-5.63628	3.51706	0.000436349	0.00663688	yes
NM_001042555	FRS2	chr12:69864128-69973562	CPEB4 IP basal	CPEB4 IP shCPEB4	11.2184	0.226081	-5.63288	3.00613	0.00264595	0.0243083	yes
NM_001085461	CTNND1	chr11:57479994-57586652	CPEB4 IP basal	CPEB4 IP shCPEB4	18.8305	0.398118	-5.56373	4.31331	1.6083e-05	0.00136125	yes
NR_026580	TFDP1	chr13:114239002-114295788	CPEB4 IP basal	CPEB4 IP shCPEB4	31.323	0.72334	-5.4364	3.53352	0.00041007	0.00639681	yes
NM_001170808	LARP4	chr12:50794591-50873788	CPEB4 IP basal	CPEB4 IP shCPEB4	10.5687	0.260632	-5.34165	3.13932	0.00169341	0.0172751	yes
NM_004153	ORC1	chr1:52838500-52870143	CPEB4 IP basal	CPEB4 IP shCPEB4	18.7565	0.469331	-5.32064	3.73913	0.000184661	0.00433684	yes
NM_014319	LEMD3	chr12:65563350-65642141	CPEB4 IP basal	CPEB4 IP shCPEB4	19.0497	0.47899	-5.31363	3.94744	7.89913e-05	0.00341939	yes
NM_018154	ASF1B	chr19:14230320-14247440	CPEB4 IP basal	CPEB4 IP shCPEB4	13.7621	0.373954	-5.2017	3.48268	0.000496415	0.00717829	yes
NM_001046	SLC12A2	chr5:127419482-127525380	CPEB4 IP basal	CPEB4 IP shCPEB4	17.1444	0.584052	-4.8755	4.68467	2.80414e-06	0.000340626	yes
NM_001252156	GEMIN5	chr5:154266975-154317776	CPEB4 IP basal	CPEB4 IP shCPEB4	8.69007	0.304169	-4.83642	3.41357	0.000641177	0.00854837	yes
NM_001077442	HNRNPC	chr14:21677295-21737638	CPEB4 IP basal	CPEB4 IP shCPEB4	31.4918	1.19853	-4.71563	4.43779	9.08869e-06	0.000876724	yes
NM_001193610	TUBD1	chr17:57936840-57970306	CPEB4 IP basal	CPEB4 IP shCPEB4	17.551	0.676088	-4.6982	3.02713	0.00246884	0.0231679	yes
NM_052965	TSEN15	chr1:184020810-184043344	CPEB4 IP basal	CPEB4 IP shCPEB4	36.0143	1.41737	-4.66729	3.86284	0.000112075	0.00368172	yes
NM_144508	CASC5	chr15:40886446-40954881	CPEB4 IP basal	CPEB4 IP shCPEB4	32.1989	1.30556	-4.62428	6.36881	1.90504e-10	1.38845e-07	yes
NM_006575	MAP4K5	chr14:50885210-50999376	CPEB4 IP basal	CPEB4 IP shCPEB4	49.4062	2.05761	-4.58565	6.09826	1.07232e-09	6.39446e-07	yes
NM_001206557	KIAA1432	chr9:5629118-5776556	CPEB4 IP basal	CPEB4 IP shCPEB4	8.33193	0.367729	-4.50193	3.42122	0.000623403	0.00843108	yes
NM_001032293	ZNF207	chr17:30677127-30697468	CPEB4 IP basal	CPEB4 IP shCPEB4	23.4485	1.05771	-4.47049	3.61288	0.000302812	0.00543446	yes
NM_012322	LSM5	chr7:32524944-32534870	CPEB4 IP basal	CPEB4 IP shCPEB4	26.2294	1.18648	-4.46643	3.61141	0.000304534	0.00545789	yes
NR_024123	PBX3	chr9:128509616-128729655	CPEB4 IP basal	CPEB4 IP shCPEB4	42.165	1.96693	-4.42203	4.89479	9.84116e-07	0.00015555	yes
NM_001423	EMP1	chr12:13349601-13369708	CPEB4 IP basal	CPEB4 IP shCPEB4	46.3466	2.26248	-4.35649	6.96835	3.20677e-12	5.2587e-09	yes
NM_001172897	CAV1	chr7:116164838-116201239	CPEB4 IP basal	CPEB4 IP shCPEB4	23.5213	1.17226	-4.3266	3.56032	0.000370406	0.00605395	yes
NM_001042540	NCBP2	chr3:196662272-196669464	CPEB4 IP basal	CPEB4 IP shCPEB4	32.3805	1.66544	-4.28115	4.17202	3.01914e-05	0.00209065	yes
NM_019860	HTR7	chr10:92500575-92617671	CPEB4 IP basal	CPEB4 IP shCPEB4	10.8926	0.625845	-4.12139	3.07638	0.00209527	0.0202667	yes
NM_001418	EIF4G2	chr11:10818592-10830582	CPEB4 IP basal	CPEB4 IP shCPEB4	94.2548	5.51296	-4.09567	6.60201	4.05622e-11	3.7033e-08	yes
NM_003527	HIST1H2BO	chr6:27861202-27861669	CPEB4 IP basal	CPEB4 IP shCPEB4	31.5487	1.85782	-4.0859	2.73017	0.00633021	0.0486502	yes
NM_001135768	PVR	chr19:45147097-45169428	CPEB4 IP basal	CPEB4 IP shCPEB4	15.6098	0.919828	-4.08494	5.06344	4.11754e-07	7.57723e-05	yes
NM_032466	ASPH	chr8:62200524-62627199	CPEB4 IP basal	CPEB4 IP shCPEB4	40.0873	2.52612	-3.98815	5.21279	1.86019e-07	3.93609e-05	yes
NM_172351	CD46	chr1:207925382-207968861	CPEB4 IP basal	CPEB4 IP shCPEB4	31.5774	2.03597	-3.9551	4.89745	9.7086e-07	0.000155326	yes
NM_000368	TSC1	chr9:135766734-135820020	CPEB4 IP basal	CPEB4 IP shCPEB4	5.68694	0.382406	-3.89448	3.73592	0.000187034	0.00433684	yes
NM_147150	PALM2-AKAP2	chr9:112403067-112934791	CPEB4 IP basal	CPEB4 IP shCPEB4	11.4843	0.787153	-3.86687	4.59468	4.33407e-06	0.000485971	yes
NM_001162383	ARHGEF2	chr1:155916629-155948336	CPEB4 IP basal	CPEB4 IP shCPEB4	12.0517	0.852859	-3.82079	3.85941	0.000113659	0.00368172	yes
NM_001142473	FAIM3	chr1:207070787-207095378	CPEB4 IP basal	CPEB4 IP shCPEB4	15.969	1.21424	-3.71715	4.54372	5.52709e-06	0.000584757	yes
NM_003784	SERPINB7	chr18:61420276-61472604	CPEB4 IP basal	CPEB4 IP shCPEB4	41.4082	3.22402	-3.68298	5.37237	7.77092e-08	2.16908e-05	yes
NM_207295	MBNL1	chr3:151980404-152183569	CPEB4 IP basal	CPEB4 IP shCPEB4	106.692	8.32558	-3.67976	6.42416	1.32598e-10	1.02327e-07	yes
NM_183404	RBL1	chr20:35626177-35724410	CPEB4 IP basal	CPEB4 IP shCPEB4	10.3692	0.829033	-3.64473	3.15824	0.00158724	0.0164479	yes
NM_016354	SLCO4A1	chr20:61273796-61303647	CPEB4 IP basal	CPEB4 IP shCPEB4	6.81174	0.544962	-3.64379	3.32308	0.000890278	0.0107054	yes
NM_014884	SUGP2	chr19:19101696-19144380	CPEB4 IP basal	CPEB4 IP shCPEB4	11.6404	0.940208	-3.63002	3.76362	0.000167471	0.00415166	yes
NM_138779	TEX30	chr13:103418462-103426149	CPEB4 IP basal	CPEB4 IP shCPEB4	23.1156	1.8916	-3.61119	3.93679	8.25796e-05	0.00344166	yes
NM_001400	S1PR1	chr1:101702304-101707076	CPEB4 IP basal	CPEB4 IP shCPEB4	38.8146	3.19308	-3.60358	5.97454	2.30735e-09	1.31609e-06	yes
NM_181800	UBE2C	chr20:44441254-44445596	CPEB4 IP basal	CPEB4 IP shCPEB4	38.7793	3.23719	-3.58247	2.81307	0.00490707	0.0395672	yes
NM_004257	TGFBRAP1	chr2:105883539-105946148	CPEB4 IP basal	CPEB4 IP shCPEB4	8.05467	0.677392	-3.57176	2.83966	0.0045162	0.0372864	yes
NM_001193538	TMEM126B	chr11:85339616-85347583	CPEB4 IP basal	CPEB4 IP shCPEB4	17.9695	1.51505	-3.56811	2.72841	0.00636406	0.0488818	yes
NM_012435	SHC2	chr19:416582-460996	CPEB4 IP basal	CPEB4 IP shCPEB4	29.7664	2.51708	-3.56386	5.64354	1.66588e-08	6.42783e-06	yes
NM_001166119	LEF1	chr4:108968700-109097586	CPEB4 IP basal	CPEB4 IP shCPEB4	21.3543	1.80953	-3.56084	4.11773	3.82622e-05	0.0023759	yes
NM_033286	C15orf23	chr15:40674921-40686489	CPEB4 IP basal	CPEB4 IP shCPEB4	19.3804	1.6579	-3.54717	3.35049	0.000806696	0.00990168	yes
NM_024055	SLC30A5	chr5:68389775-68426899	CPEB4 IP basal	CPEB4 IP shCPEB4	25.1464	2.17117	-3.53381	3.21571	0.00130122	0.0140848	yes
NM_000801	FKBP1A	chr20:1290554-1373816	CPEB4 IP basal	CPEB4 IP shCPEB4	52.6356	4.62023	-3.51	4.71302	2.44067e-06	0.000313914	yes
NM_002575	SERPINB2	chr18:61554938-61571124	CPEB4 IP basal	CPEB4 IP shCPEB4	17.9138	1.63471	-3.45397	3.26018	0.00111341	0.0126357	yes
NM_001099639	ZNF146	chr19:36673186-36729675	CPEB4 IP basal	CPEB4 IP shCPEB4	18.598	1.70235	-3.44955	4.13815	3.50115e-05	0.00228516	yes
NM_007158	CSDE1	chr1:115259533-115300671	CPEB4 IP basal	CPEB4 IP shCPEB4	31.4212	3.02507	-3.3767	4.88765	1.02045e-06	0.000157498	yes
NM_145810	CDCA7	chr2:174219560-174233718	CPEB4 IP basal	CPEB4 IP shCPEB4	34.7198	3.3745	-3.36301	4.74111	2.1255e-06	0.000286749	yes
NM_000267	NF1	chr17:29421944-29704695	CPEB4 IP basal	CPEB4 IP shCPEB4	16.984	1.66188	-3.35328	5.24589	1.55527e-07	3.51786e-05	yes
NM_001144062	COPB1	chr11:14479048-14521441	CPEB4 IP basal	CPEB4 IP shCPEB4	20.1416	1.99261	-3.33744	4.16718	3.08385e-05	0.00211716	yes
NM_182917	EIF4G1	chr3:184032282-184053146	CPEB4 IP basal	CPEB4 IP shCPEB4	18.3192	1.81711	-3.33364	4.73954	2.14204e-06	0.000286749	yes
NM_005953	MT2A	chr16:56642477-56643409	CPEB4 IP basal	CPEB4 IP shCPEB4	103.401	10.3994	-3.31368	4.44375	8.84044e-06	0.000872013	yes
NM_016270	KLF2	chr19:16435650-16438339	CPEB4 IP basal	CPEB4 IP shCPEB4	16.4877	1.66863	-3.30466	3.58375	0.000338692	0.0057333	yes
NM_001100427	RAP1GDS1	chr4:99182526-99365012	CPEB4 IP basal	CPEB4 IP shCPEB4	9.73601	0.999538	-3.284	3.22888	0.00124274	0.01364	yes
NM_002105	H2AFX	chr11:118964584-118966177	CPEB4 IP basal	CPEB4 IP shCPEB4	52.6613	5.42732	-3.27843	5.33065	9.78632e-08	2.56773e-05	yes
NM_001079521	KTN1	chr14:56046924-56151302	CPEB4 IP basal	CPEB4 IP shCPEB4	15.8703	1.67718	-3.24222	4.24406	2.19508e-05	0.00166458	yes
NM_001001710	FAM166A	chr9:140135710-140142222	CPEB4 IP basal	CPEB4 IP shCPEB4	10.6549	1.13061	-3.23635	2.94326	0.00324775	0.0284807	yes
NM_014235	UBL4A	chrX:153712055-153714932	CPEB4 IP basal	CPEB4 IP shCPEB4	7.71579	0.837129	-3.20429	3.47491	0.00051102	0.00731885	yes
NM_001002019	PUS1	chr12:132413744-132428406	CPEB4 IP basal	CPEB4 IP shCPEB4	18.6308	2.08848	-3.15716	3.45274	0.000554914	0.00775284	yes
NM_001163034	RPTOR	chr17:78518624-78940173	CPEB4 IP basal	CPEB4 IP shCPEB4	4.90585	0.553994	-3.14656	3.132	0.00173622	0.017616	yes
NM_003531	HIST1H3C	chr6:26045638-26046097	CPEB4 IP basal	CPEB4 IP shCPEB4	49.6927	5.74585	-3.11244	3.39099	0.000696401	0.0089552	yes
NM_001144755	MYBL1	chr8:67474409-67525480	CPEB4 IP basal	CPEB4 IP shCPEB4	8.68433	1.03395	-3.07024	3.13479	0.00171977	0.0174801	yes
NM_015937	PIGT	chr20:44044706-44054884	CPEB4 IP basal	CPEB4 IP shCPEB4	15.2586	1.84624	-3.04696	3.38324	0.000716364	0.0091154	yes
NM_006307	SRPX	chrX:38008587-38080177	CPEB4 IP basal	CPEB4 IP shCPEB4	41.631	5.0771	-3.03558	4.2958	1.74068e-05	0.00145452	yes
NM_001204425	BIVM-ERCC5	chr13:103436630-103528351	CPEB4 IP basal	CPEB4 IP shCPEB4	5.30191	0.647868	-3.03274	2.95765	0.00309989	0.0275899	yes
NM_139046	MAPK8	chr10:49609686-49643183	CPEB4 IP basal	CPEB4 IP shCPEB4	25.5028	3.12056	-3.03078	3.55814	0.000373484	0.00607398	yes
NM_001077628	APH1A	chr1:150237798-150241609	CPEB4 IP basal	CPEB4 IP shCPEB4	17.6287	2.20993	-2.99586	3.27828	0.0010444	0.0120718	yes
NM_004419	DUSP5	chr10:112257624-112271302	CPEB4 IP basal	CPEB4 IP shCPEB4	31.0335	3.94087	-2.97724	4.97337	6.57984e-07	0.000112105	yes
NM_138555	KIF23	chr15:69706626-69740764	CPEB4 IP basal	CPEB4 IP shCPEB4	30.1283	3.83844	-2.97253	4.65017	3.31654e-06	0.000395543	yes
NM_001204747	RFC1	chr4:39289068-39368001	CPEB4 IP basal	CPEB4 IP shCPEB4	6.08152	0.774865	-2.97242	2.93262	0.00336115	0.0291826	yes
NM_006027	EXO1	chr1:242011492-242053241	CPEB4 IP basal	CPEB4 IP shCPEB4	11.9612	1.5484	-2.94951	3.37786	0.000730515	0.00922389	yes
NM_001145208	DEPDC1B	chr5:59892738-59995993	CPEB4 IP basal	CPEB4 IP shCPEB4	22.8496	2.97073	-2.94328	3.69894	0.000216499	0.00462581	yes
NM_005321	HIST1H1E	chr6:26156558-26157343	CPEB4 IP basal	CPEB4 IP shCPEB4	49.8673	6.51834	-2.93552	4.19607	2.71584e-05	0.00193637	yes
NM_001707	BCL7B	chr7:72950682-72972065	CPEB4 IP basal	CPEB4 IP shCPEB4	16.5298	2.17072	-2.92882	3.18527	0.0014462	0.0152343	yes
NM_001244813	FOXP1	chr3:71003864-71633140	CPEB4 IP basal	CPEB4 IP shCPEB4	12.9669	1.70585	-2.92627	4.12575	3.69528e-05	0.00234195	yes
NM_004516	ILF3	chr19:10764936-10803095	CPEB4 IP basal	CPEB4 IP shCPEB4	39.3198	5.22974	-2.91045	4.62623	3.72381e-06	0.000436185	yes
NM_001005417	B4GALT2	chr1:44444873-44456843	CPEB4 IP basal	CPEB4 IP shCPEB4	15.4337	2.08401	-2.88865	3.25955	0.00111587	0.0126403	yes
NM_145018	C11orf82	chr11:82612736-82645699	CPEB4 IP basal	CPEB4 IP shCPEB4	18.7239	2.58384	-2.85729	4.70616	2.5243e-06	0.000318425	yes
NM_000024	ADRB2	chr5:148206155-148208197	CPEB4 IP basal	CPEB4 IP shCPEB4	19.8306	2.75048	-2.84998	4.29065	1.78148e-05	0.00146989	yes
NM_016185	HN1	chr17:73131343-73150775	CPEB4 IP basal	CPEB4 IP shCPEB4	13.1788	1.83541	-2.84405	2.78658	0.00532671	0.0424293	yes
NM_181697	PRDX1	chr1:45965855-45988562	CPEB4 IP basal	CPEB4 IP shCPEB4	38.7786	5.4533	-2.83006	3.66143	0.00025081	0.00497278	yes
NM_001001391	CD44	chr11:35160416-35253949	CPEB4 IP basal	CPEB4 IP shCPEB4	57.425	8.09907	-2.82585	4.95164	7.35902e-07	0.000120679	yes
NM_001244364	RGNEF	chr5:72921982-73237818	CPEB4 IP basal	CPEB4 IP shCPEB4	4.54051	0.642718	-2.8206	2.73965	0.00615047	0.0476035	yes
NM_005826	HNRNPR	chr1:23636275-23670853	CPEB4 IP basal	CPEB4 IP shCPEB4	32.023	4.56367	-2.81084	4.04843	5.15622e-05	0.00291571	yes
NM_001136140	CMPK1	chr1:47799468-47844511	CPEB4 IP basal	CPEB4 IP shCPEB4	40.9502	5.84261	-2.80919	4.11629	3.85016e-05	0.0023759	yes
NM_005438	FOSL1	chr11:65659691-65667997	CPEB4 IP basal	CPEB4 IP shCPEB4	150.794	21.521	-2.80877	5.3673	7.99258e-08	2.18447e-05	yes
NM_007026	DUSP14	chr17:35849950-35873588	CPEB4 IP basal	CPEB4 IP shCPEB4	19.705	2.81827	-2.80568	3.99192	6.55409e-05	0.00323245	yes
NR_037942	STX16	chr20:57226308-57290900	CPEB4 IP basal	CPEB4 IP shCPEB4	15.9566	2.28844	-2.80171	3.80444	0.000142126	0.00391712	yes
NM_004237	TRIP13	chr5:892968-918164	CPEB4 IP basal	CPEB4 IP shCPEB4	58.2235	8.48459	-2.77868	4.92081	8.61889e-07	0.000139594	yes
NM_001146335	SLC6A15	chr12:85253266-85306608	CPEB4 IP basal	CPEB4 IP shCPEB4	19.1335	2.80364	-2.77073	3.87559	0.000106367	0.00364653	yes
NM_152524	SGOL2	chr2:201390864-201448818	CPEB4 IP basal	CPEB4 IP shCPEB4	9.65639	1.41722	-2.76842	3.40224	0.000668369	0.00876833	yes
NR_040723	RBM39	chr20:34291530-34330258	CPEB4 IP basal	CPEB4 IP shCPEB4	23.7778	3.50702	-2.7613	3.77378	0.000160795	0.00409605	yes
NM_002660	PLCG1	chr20:39766160-39804357	CPEB4 IP basal	CPEB4 IP shCPEB4	9.4366	1.39572	-2.75726	3.63048	0.000282899	0.00524444	yes
NM_017724	LRRFIP2	chr3:37094116-37217851	CPEB4 IP basal	CPEB4 IP shCPEB4	12.1018	1.8	-2.74916	3.19772	0.0013852	0.0147026	yes
NM_032458	PHF6	chrX:133507341-133562822	CPEB4 IP basal	CPEB4 IP shCPEB4	23.3479	3.47986	-2.74619	4.13465	3.55503e-05	0.00230884	yes
NM_014220	TM4SF1	chr3:149086804-149095568	CPEB4 IP basal	CPEB4 IP shCPEB4	196.208	29.3181	-2.74252	5.29717	1.17608e-07	2.91114e-05	yes
NM_005174	ATP5C1	chr10:7830092-7849762	CPEB4 IP basal	CPEB4 IP shCPEB4	18.9783	2.89629	-2.71207	2.78397	0.00536976	0.0426686	yes
NM_001040450	FAM63B	chr15:59063392-59149734	CPEB4 IP basal	CPEB4 IP shCPEB4	10.3451	1.58197	-2.70915	3.5485	0.000387434	0.00617959	yes
NM_178448	SAPCD2	chr9:139956578-139965028	CPEB4 IP basal	CPEB4 IP shCPEB4	25.3054	3.90653	-2.69549	4.77368	1.80891e-06	0.000247198	yes
NR_024542	SNHG7	chr9:139607023-139622636	CPEB4 IP basal	CPEB4 IP shCPEB4	25.7307	3.97847	-2.69321	3.22573	0.00125651	0.0137483	yes
NM_001127228	CBX1	chr17:46147413-46178883	CPEB4 IP basal	CPEB4 IP shCPEB4	49.2971	7.68732	-2.68095	4.26316	2.01553e-05	0.00160253	yes
NM_002729	HHEX	chr10:94449680-94455408	CPEB4 IP basal	CPEB4 IP shCPEB4	27.3467	4.28101	-2.67534	4.28165	1.85513e-05	0.00151164	yes
NM_004457	ACSL3	chr2:223725731-223808119	CPEB4 IP basal	CPEB4 IP shCPEB4	44.8542	7.0258	-2.67451	4.48326	7.35129e-06	0.000741858	yes
NM_004638_1	PRRC2A	chr6:31588449-31605554	CPEB4 IP basal	CPEB4 IP shCPEB4	16.0274	2.55079	-2.65152	4.27695	1.89469e-05	0.00152493	yes
NM_001127202	PCID2	chr13:113831924-113863029	CPEB4 IP basal	CPEB4 IP shCPEB4	18.2513	2.91919	-2.64436	3.29055	0.000999912	0.0116707	yes
NM_001103160	SH2D5	chr1:21046224-21059133	CPEB4 IP basal	CPEB4 IP shCPEB4	5.27628	0.843937	-2.64431	2.82426	0.00473892	0.0386044	yes
NM_017816	LYAR	chr4:4269428-4291896	CPEB4 IP basal	CPEB4 IP shCPEB4	14.5901	2.36621	-2.62434	3.00752	0.00263391	0.0242498	yes
NM_001159587	CD109	chr6:74405507-74538041	CPEB4 IP basal	CPEB4 IP shCPEB4	25.5882	4.15686	-2.62191	4.54638	5.45776e-06	0.000582117	yes
NM_002668	PLP2	chrX:49028183-49031468	CPEB4 IP basal	CPEB4 IP shCPEB4	16.1468	2.69488	-2.58295	3.13527	0.00171694	0.0174744	yes
NM_003530	HIST1H3D	chr6:26197011-26199471	CPEB4 IP basal	CPEB4 IP shCPEB4	23.0063	3.86098	-2.57499	2.95318	0.00314514	0.0278979	yes
NM_004472	FOXD1	chr5:72742084-72744352	CPEB4 IP basal	CPEB4 IP shCPEB4	73.2772	12.3335	-2.57078	4.61998	3.83776e-06	0.000445554	yes
NM_001102397	HNRNPR	chr1:23636275-23670853	CPEB4 IP basal	CPEB4 IP shCPEB4	40.684	6.85486	-2.56926	3.95852	7.54153e-05	0.00335737	yes
NM_175617	MT1E	chr16:56659584-56661024	CPEB4 IP basal	CPEB4 IP shCPEB4	94.1496	15.9294	-2.56326	4.11574	3.85947e-05	0.0023759	yes
NM_001008393	C4orf46	chr4:159587830-159593202	CPEB4 IP basal	CPEB4 IP shCPEB4	24.5243	4.16525	-2.55774	4.38171	1.17751e-05	0.00106839	yes
NM_014501	UBE2S	chr19:55912649-55919325	CPEB4 IP basal	CPEB4 IP shCPEB4	97.6886	16.8525	-2.53522	4.56937	4.89194e-06	0.000534811	yes
NM_012105	BACE2	chr21:42539727-42648524	CPEB4 IP basal	CPEB4 IP shCPEB4	23.5123	4.11453	-2.51462	3.78377	0.000154468	0.00401385	yes
NM_001206952	SLC16A3	chr17:80186281-80197375	CPEB4 IP basal	CPEB4 IP shCPEB4	15.0122	2.64042	-2.5073	3.08899	0.00200835	0.0195602	yes
NM_003536	HIST1H3H	chr6:27777841-27778314	CPEB4 IP basal	CPEB4 IP shCPEB4	60.9355	10.8105	-2.49485	3.55799	0.000373709	0.00607398	yes
NM_030965	ST6GALNAC5	chr1:77333185-77529737	CPEB4 IP basal	CPEB4 IP shCPEB4	16.3097	2.89618	-2.49351	3.91496	9.04191e-05	0.0035267	yes
NM_005320	HIST1H1D	chr6:26234439-26235216	CPEB4 IP basal	CPEB4 IP shCPEB4	27.245	4.90884	-2.47254	3.2884	0.00100758	0.0117393	yes
NM_005863	NET1	chr10:5454517-5500426	CPEB4 IP basal	CPEB4 IP shCPEB4	15.6287	2.83739	-2.46156	3.54157	0.000397747	0.00631107	yes
NM_016009	SH3GLB1	chr1:87170252-87213867	CPEB4 IP basal	CPEB4 IP shCPEB4	9.98253	1.82023	-2.45529	3.38006	0.000724702	0.00916814	yes
NM_021059	HIST2H3C	chr1:149812258-149812765	CPEB4 IP basal	CPEB4 IP shCPEB4	46.5476	8.48803	-2.4552	3.26535	0.0010933	0.0125	yes
NM_002923	RGS2	chr1:192778168-192781407	CPEB4 IP basal	CPEB4 IP shCPEB4	9.99566	1.82804	-2.45101	2.97112	0.00296712	0.0265885	yes
NM_012062	DNM1L	chr12:32832136-32898584	CPEB4 IP basal	CPEB4 IP shCPEB4	39.0748	7.1527	-2.44968	4.20379	2.62481e-05	0.00189202	yes
NM_006392	NOP56	chr20:2633177-2639039	CPEB4 IP basal	CPEB4 IP shCPEB4	52.4951	9.61989	-2.44809	4.0549	5.01566e-05	0.00286089	yes
NM_001100423	SPATS2L	chr2:201170603-201346986	CPEB4 IP basal	CPEB4 IP shCPEB4	16.9511	3.114	-2.44453	3.92991	8.49775e-05	0.00344205	yes
NM_052820	CORO2A	chr9:100883256-100954956	CPEB4 IP basal	CPEB4 IP shCPEB4	7.14928	1.31636	-2.44124	3.31474	0.000917299	0.0109163	yes
NM_080668	CDCA5	chr11:64844926-64851615	CPEB4 IP basal	CPEB4 IP shCPEB4	20.1094	3.71415	-2.43677	4.10587	4.02791e-05	0.0024295	yes
NM_032906	PIGY	chr4:89442134-89444955	CPEB4 IP basal	CPEB4 IP shCPEB4	59.1192	10.9777	-2.42905	4.25475	2.09287e-05	0.00161508	yes
NM_001198719	RBBP7	chrX:16862774-16888534	CPEB4 IP basal	CPEB4 IP shCPEB4	22.5207	4.19414	-2.42481	3.46232	0.000535542	0.0075546	yes
NR_046254	FGD5-AS1	chr3:14984285-15106816	CPEB4 IP basal	CPEB4 IP shCPEB4	21.011	3.91823	-2.42287	3.55243	0.000381683	0.00614393	yes
NM_001048166	STIL	chr1:47715810-47779819	CPEB4 IP basal	CPEB4 IP shCPEB4	10.442	1.95353	-2.41824	3.32038	0.000898946	0.01078	yes
NM_003130	SRI	chr7:87834431-87856308	CPEB4 IP basal	CPEB4 IP shCPEB4	35.5725	6.66422	-2.41625	3.78642	0.000152835	0.00401385	yes
NM_006704	SUGT1	chr13:53226830-53262433	CPEB4 IP basal	CPEB4 IP shCPEB4	15.5965	2.95309	-2.40092	2.9166	0.00353875	0.0305025	yes
NM_001202464	ZMYND11	chr10:180404-300577	CPEB4 IP basal	CPEB4 IP shCPEB4	12.8499	2.43821	-2.39786	3.20074	0.00137073	0.0146081	yes
NM_080593	HIST1H2BK	chr6:27106071-27114637	CPEB4 IP basal	CPEB4 IP shCPEB4	22.6231	4.34942	-2.37891	3.14325	0.00167085	0.0171249	yes
NM_015555	ZNF451	chr6:56954827-57035098	CPEB4 IP basal	CPEB4 IP shCPEB4	7.97332	1.53596	-2.37604	3.02347	0.00249893	0.0233003	yes
NM_000786	CYP51A1	chr7:91741462-91764059	CPEB4 IP basal	CPEB4 IP shCPEB4	15.6795	3.02771	-2.37259	3.24426	0.00117755	0.0131139	yes
NM_001129891	FAM196B	chr5:169064250-169510386	CPEB4 IP basal	CPEB4 IP shCPEB4	8.57447	1.66048	-2.36844	3.86045	0.000113176	0.00368172	yes
NM_001032284	TMPO	chr12:98906750-98944157	CPEB4 IP basal	CPEB4 IP shCPEB4	43.5882	8.47124	-2.36329	3.93513	8.31533e-05	0.00344166	yes
NM_001798	CDK2	chr12:56360555-56366568	CPEB4 IP basal	CPEB4 IP shCPEB4	22.8081	4.46125	-2.35402	3.96405	7.36887e-05	0.00331384	yes
NM_018334	LRRN3	chr7:110303105-111202573	CPEB4 IP basal	CPEB4 IP shCPEB4	14.7583	2.8885	-2.35314	3.22044	0.00127994	0.0139233	yes
NR_038177	CAPRIN2	chr12:30862485-30907448	CPEB4 IP basal	CPEB4 IP shCPEB4	23.2674	4.55587	-2.35251	3.80974	0.000139111	0.00391585	yes
NM_001452	FOXF2	chr6:1390068-1395832	CPEB4 IP basal	CPEB4 IP shCPEB4	13.3092	2.60831	-2.35124	3.51381	0.000441721	0.00666851	yes
NM_001826	CKS1B	chr1:154947117-154951725	CPEB4 IP basal	CPEB4 IP shCPEB4	57.1279	11.2565	-2.34344	3.82182	0.000132469	0.00382788	yes
NR_004845	LOC644936	chr5:79594916-79596297	CPEB4 IP basal	CPEB4 IP shCPEB4	11.7456	2.31564	-2.34264	3.09353	0.00197793	0.019379	yes
NM_001129995	KCTD15	chr19:34287750-34306666	CPEB4 IP basal	CPEB4 IP shCPEB4	10.721	2.11432	-2.34218	3.39142	0.000695311	0.00895171	yes
NM_012152	LPAR3	chr1:85279085-85358896	CPEB4 IP basal	CPEB4 IP shCPEB4	17.9486	3.55739	-2.33498	3.65756	0.000254632	0.00497842	yes
NM_182565	FAM100B	chr17:74261285-74267379	CPEB4 IP basal	CPEB4 IP shCPEB4	15.1888	3.01692	-2.33186	3.48246	0.000496828	0.00717829	yes
NM_001164747	RASSF8	chr12:26107587-26232825	CPEB4 IP basal	CPEB4 IP shCPEB4	24.1221	4.79636	-2.33034	3.82212	0.00013231	0.00382788	yes
NM_001569	IRAK1	chrX:153275956-153285342	CPEB4 IP basal	CPEB4 IP shCPEB4	22.2666	4.43323	-2.32845	3.68373	0.000229843	0.00476888	yes
NM_005067	SIAH2	chr3:150458909-150481263	CPEB4 IP basal	CPEB4 IP shCPEB4	31.2931	6.26013	-2.32158	4.03628	5.43052e-05	0.00295614	yes
NM_004526	MCM2	chr3:127317252-127341278	CPEB4 IP basal	CPEB4 IP shCPEB4	18.9278	3.80019	-2.31636	4.04296	5.27802e-05	0.00291856	yes
NM_001256574	ENC1	chr5:73923230-73937249	CPEB4 IP basal	CPEB4 IP shCPEB4	15.3759	3.10229	-2.30926	3.64234	0.00027017	0.00511452	yes
NM_001970	EIF5A	chr17:7210317-7215782	CPEB4 IP basal	CPEB4 IP shCPEB4	41.3061	8.39775	-2.29828	3.67209	0.000240575	0.00485554	yes
NM_022836	DCLRE1B	chr1:114447914-114456708	CPEB4 IP basal	CPEB4 IP shCPEB4	6.00053	1.22001	-2.2982	3.24946	0.00115623	0.0129425	yes
NM_001017402	LAMB3	chr1:209788217-209825820	CPEB4 IP basal	CPEB4 IP shCPEB4	11.4784	2.33773	-2.29575	3.64906	0.000263205	0.00504817	yes
NM_031866	FZD8	chr10:35927176-35930362	CPEB4 IP basal	CPEB4 IP shCPEB4	14.0854	2.86893	-2.29561	3.72937	0.000191958	0.0043683	yes
NM_003955	SOCS3	chr17:76352858-76356158	CPEB4 IP basal	CPEB4 IP shCPEB4	21.7645	4.44287	-2.29241	3.91345	9.09849e-05	0.00352815	yes
NM_030810	TXNDC5	chr6:7727010-8102828	CPEB4 IP basal	CPEB4 IP shCPEB4	109.284	22.318	-2.2918	4.25889	2.05442e-05	0.00161389	yes
NM_001436	FBL	chr19:40325092-40337054	CPEB4 IP basal	CPEB4 IP shCPEB4	43.6808	8.92305	-2.29139	3.98204	6.83265e-05	0.00324774	yes
NR_002944	HNRNPA1P10	chr12:54674487-54679030	CPEB4 IP basal	CPEB4 IP shCPEB4	173.773	35.5729	-2.28835	4.21091	2.54341e-05	0.00186178	yes
NM_004427	PHC2	chr1:33789223-33841194	CPEB4 IP basal	CPEB4 IP shCPEB4	44.1735	9.07097	-2.28385	4.04257	5.28692e-05	0.00291856	yes
NM_004464	FGF5	chr4:81187741-81212171	CPEB4 IP basal	CPEB4 IP shCPEB4	31.132	6.49876	-2.26016	3.76324	0.000167725	0.00415166	yes
NM_004217	AURKB	chr17:8108048-8113883	CPEB4 IP basal	CPEB4 IP shCPEB4	26.2292	5.48785	-2.25686	3.63912	0.000273571	0.00514918	yes
NM_181354	OXR1	chr8:107282405-107764921	CPEB4 IP basal	CPEB4 IP shCPEB4	8.96728	1.88746	-2.24822	2.95554	0.00312124	0.0277422	yes
NM_003548	HIST2H4A	chr1:149832329-149832725	CPEB4 IP basal	CPEB4 IP shCPEB4	50.3575	10.6622	-2.2397	2.9735	0.00294425	0.0264741	yes
NM_002165	ID1	chr20:30193085-30194317	CPEB4 IP basal	CPEB4 IP shCPEB4	40.9802	8.72319	-2.232	3.61338	0.000302229	0.00543143	yes
NM_001113361	TBC1D14	chr4:6911170-7059677	CPEB4 IP basal	CPEB4 IP shCPEB4	6.06194	1.29156	-2.23066	3.14138	0.00168156	0.0171932	yes
NM_014275	MGAT4B	chr5:179224597-179285840	CPEB4 IP basal	CPEB4 IP shCPEB4	51.3916	10.9866	-2.22579	3.81556	0.000135874	0.00389199	yes
NM_001080950	MYO1C	chr17:1367479-1396001	CPEB4 IP basal	CPEB4 IP shCPEB4	11.2695	2.41118	-2.22461	3.31019	0.00093232	0.0110489	yes
NM_001813	CENPE	chr4:104026962-104119566	CPEB4 IP basal	CPEB4 IP shCPEB4	79.7838	17.0778	-2.22398	4.45179	8.51561e-06	0.000852796	yes
NM_001242485	EIF1AD	chr11:65764015-65771617	CPEB4 IP basal	CPEB4 IP shCPEB4	11.523	2.47029	-2.22177	2.99186	0.00277287	0.025227	yes
NM_147175	HS6ST2	chrX:131760037-132095423	CPEB4 IP basal	CPEB4 IP shCPEB4	12.9486	2.77756	-2.2209	3.26344	0.00110069	0.012527	yes
NM_001662	ARF5	chr7:127228405-127231759	CPEB4 IP basal	CPEB4 IP shCPEB4	20.7388	4.4543	-2.21906	3.46588	0.000528508	0.00748924	yes
NM_014754	PTDSS1	chr8:97274166-97346774	CPEB4 IP basal	CPEB4 IP shCPEB4	21.249	4.56415	-2.21898	3.7847	0.000153897	0.00401385	yes
NM_152833	C9orf69	chr9:139006426-139010731	CPEB4 IP basal	CPEB4 IP shCPEB4	19.5087	4.2085	-2.21274	3.42434	0.000616295	0.00837841	yes
NM_001619	ADRBK1	chr11:67033904-67054029	CPEB4 IP basal	CPEB4 IP shCPEB4	16.7273	3.61725	-2.20924	3.76441	0.000166945	0.00415166	yes
NM_014497	ZNF638	chr2:71558884-71662191	CPEB4 IP basal	CPEB4 IP shCPEB4	15.2888	3.32998	-2.19889	3.54025	0.000399754	0.00631107	yes
NM_005322	HIST1H1B	chr6:27834569-27835359	CPEB4 IP basal	CPEB4 IP shCPEB4	24.9438	5.43668	-2.19788	2.91002	0.00361404	0.0310531	yes
NM_001242862	PRKACB	chr1:84543744-84704181	CPEB4 IP basal	CPEB4 IP shCPEB4	8.97191	1.95565	-2.19776	2.84218	0.00448056	0.0370765	yes
NM_001790	CDC25C	chr5:137620958-137667516	CPEB4 IP basal	CPEB4 IP shCPEB4	10.7638	2.35211	-2.19416	3.43192	0.00059933	0.00820732	yes
NM_018369	DEPDC1B	chr5:59892738-59995993	CPEB4 IP basal	CPEB4 IP shCPEB4	56.2228	12.3098	-2.19135	3.9216	8.79645e-05	0.00347592	yes
NM_182810	ATF4	chr22:39916568-39918691	CPEB4 IP basal	CPEB4 IP shCPEB4	158.93	34.8115	-2.19075	4.14551	3.39054e-05	0.0022352	yes
NM_002375	MAP4	chr3:47892179-48130769	CPEB4 IP basal	CPEB4 IP shCPEB4	10.5244	2.30612	-2.1902	3.34133	0.000833783	0.0101753	yes
NM_001136478	ANP32E	chr1:150190716-150208504	CPEB4 IP basal	CPEB4 IP shCPEB4	26.6813	5.85161	-2.18893	3.39415	0.000688431	0.00891562	yes
NM_005190	CCNC	chr6:99990262-100016690	CPEB4 IP basal	CPEB4 IP shCPEB4	23.1443	5.081	-2.18747	3.11494	0.00183982	0.0183688	yes
NM_001080443	KIF18B	chr17:43003447-43025082	CPEB4 IP basal	CPEB4 IP shCPEB4	10.471	2.30508	-2.18352	3.54055	0.000399289	0.00631107	yes
NM_001946	DUSP6	chr12:89741836-89746296	CPEB4 IP basal	CPEB4 IP shCPEB4	13.5927	2.99783	-2.18084	3.09136	0.00199242	0.0194524	yes
NM_012449	STEAP1	chr7:89783688-89794141	CPEB4 IP basal	CPEB4 IP shCPEB4	12.7621	2.81841	-2.17892	2.872	0.00407883	0.0342356	yes
NM_007109_2	TCF19	chr6:31126302-31131992	CPEB4 IP basal	CPEB4 IP shCPEB4	18.4653	4.08125	-2.17773	3.78569	0.000153284	0.00401385	yes
NM_004441	EPHB1	chr3:134514098-134979307	CPEB4 IP basal	CPEB4 IP shCPEB4	6.31139	1.40029	-2.17223	3.52793	0.000418828	0.00647185	yes
NM_147156	SGMS1	chr10:52065344-52383737	CPEB4 IP basal	CPEB4 IP shCPEB4	16.1789	3.59283	-2.17092	3.70226	0.000213688	0.00459569	yes
NM_014903	NAV3	chr12:78225068-78606790	CPEB4 IP basal	CPEB4 IP shCPEB4	30.2303	6.73174	-2.16694	4.20868	2.56866e-05	0.00186178	yes
NM_144732	HNRNPUL1	chr19:41768390-41813811	CPEB4 IP basal	CPEB4 IP shCPEB4	26.5755	5.94193	-2.16109	3.52318	0.000426398	0.00655025	yes
NM_002539	ODC1	chr2:10580507-10588453	CPEB4 IP basal	CPEB4 IP shCPEB4	105.563	23.6029	-2.16107	4.14945	3.33269e-05	0.00223069	yes
NM_007176	C14orf1	chr14:76117232-76127538	CPEB4 IP basal	CPEB4 IP shCPEB4	18.6209	4.16561	-2.16032	3.51213	0.000444532	0.00668785	yes
NM_001947	DUSP7	chr3:52082936-52090461	CPEB4 IP basal	CPEB4 IP shCPEB4	27.8978	6.26023	-2.15586	3.84458	0.00012076	0.0037579	yes
NM_004704	RRP9	chr3:51967445-51975922	CPEB4 IP basal	CPEB4 IP shCPEB4	10.3299	2.3305	-2.14812	3.02204	0.00251077	0.0233608	yes
NM_002518	NPAS2	chr2:101436612-101613287	CPEB4 IP basal	CPEB4 IP shCPEB4	26.5279	5.99145	-2.14654	3.92593	8.63944e-05	0.00344501	yes
NM_003537	HIST1H3B	chr6:26031816-26032288	CPEB4 IP basal	CPEB4 IP shCPEB4	64.7154	14.6364	-2.14455	3.37386	0.000741228	0.00932327	yes
NM_012242	DKK1	chr10:54074040-54077417	CPEB4 IP basal	CPEB4 IP shCPEB4	73.6936	16.6782	-2.14358	3.94076	8.12241e-05	0.0034263	yes
NR_036434	RSRC2	chr12:122989189-123011560	CPEB4 IP basal	CPEB4 IP shCPEB4	12.7558	2.88767	-2.14317	2.75063	0.00594802	0.046324	yes
NM_001185073	CLDN12	chr7:90032647-90045268	CPEB4 IP basal	CPEB4 IP shCPEB4	57.5401	13.0355	-2.14212	3.74151	0.000182919	0.00433515	yes
NM_001013406	KRIT1	chr7:91828282-91875414	CPEB4 IP basal	CPEB4 IP shCPEB4	15.0347	3.40903	-2.14086	3.09259	0.00198415	0.0194254	yes
NM_001127321	CBX5	chr12:54624730-54673915	CPEB4 IP basal	CPEB4 IP shCPEB4	18.4797	4.19105	-2.14056	3.7948	0.000147762	0.00398686	yes
NM_002138	HNRNPD	chr4:83274466-83295149	CPEB4 IP basal	CPEB4 IP shCPEB4	39.1605	8.98714	-2.12347	3.28744	0.00101102	0.0117689	yes
NM_001039140	C20orf27	chr20:3734157-3748452	CPEB4 IP basal	CPEB4 IP shCPEB4	10.4877	2.44941	-2.09819	2.75034	0.00595337	0.046324	yes
NM_021058	HIST1H2BJ	chr6:27100094-27100575	CPEB4 IP basal	CPEB4 IP shCPEB4	54.8705	12.8315	-2.09634	3.14756	0.00164641	0.0169539	yes
NM_001048201	UHRF1	chr19:4909509-4962165	CPEB4 IP basal	CPEB4 IP shCPEB4	41.0936	9.61418	-2.09568	3.81426	0.000136589	0.00390395	yes
NM_032941	RECQL	chr12:21590537-21654603	CPEB4 IP basal	CPEB4 IP shCPEB4	34.7442	8.13101	-2.09527	3.56388	0.000365415	0.00603004	yes
NM_005480	TROAP	chr12:49716970-49725514	CPEB4 IP basal	CPEB4 IP shCPEB4	11.0245	2.59165	-2.08877	3.31275	0.000923822	0.0109581	yes
NM_016305	SS18L2	chr3:42589458-42690233	CPEB4 IP basal	CPEB4 IP shCPEB4	100.091	23.5965	-2.08467	3.74872	0.000177741	0.00427067	yes
NM_004957	FPGS	chr9:130565153-130576556	CPEB4 IP basal	CPEB4 IP shCPEB4	14.2187	3.35399	-2.08385	2.99952	0.00270407	0.0247038	yes
NM_004394	DAP	chr5:10679341-10761387	CPEB4 IP basal	CPEB4 IP shCPEB4	75.6807	17.9261	-2.07786	3.96587	7.31274e-05	0.00331384	yes
NM_004494	HDGF	chr1:156711898-156722240	CPEB4 IP basal	CPEB4 IP shCPEB4	43.0072	10.2139	-2.07404	3.57812	0.000346071	0.00581319	yes
NM_199329	SLC43A3	chr11:57174426-57195053	CPEB4 IP basal	CPEB4 IP shCPEB4	81.4844	19.4109	-2.06966	3.90255	9.5183e-05	0.00358603	yes
NM_014465	SULT1B1	chr4:70592685-70626430	CPEB4 IP basal	CPEB4 IP shCPEB4	20.6219	4.91338	-2.06939	3.36574	0.000763378	0.00951033	yes
NM_001009998	SSBP4	chr19:18530145-18549111	CPEB4 IP basal	CPEB4 IP shCPEB4	15.7435	3.76008	-2.06593	2.98748	0.00281283	0.0254845	yes
NM_144582	TEX261	chr2:71213067-71222001	CPEB4 IP basal	CPEB4 IP shCPEB4	14.016	3.34852	-2.06548	3.51692	0.00043659	0.00663688	yes
NM_005318	H1F0	chr22:38201113-38203443	CPEB4 IP basal	CPEB4 IP shCPEB4	13.9631	3.33985	-2.06376	3.31853	0.000904933	0.0108255	yes
NM_003486	SLC7A5	chr16:87863628-87903100	CPEB4 IP basal	CPEB4 IP shCPEB4	12.4194	2.98262	-2.05794	3.56422	0.000364944	0.00603004	yes
NM_020908	TLE3	chr15:70340542-70390256	CPEB4 IP basal	CPEB4 IP shCPEB4	4.91421	1.18518	-2.05185	3.00047	0.00269567	0.0246787	yes
NM_007223	GPR176	chr15:40092930-40213093	CPEB4 IP basal	CPEB4 IP shCPEB4	18.156	4.40721	-2.04251	3.52698	0.000420323	0.00648732	yes
NM_002736	PRKAR2B	chr7:106685177-106802256	CPEB4 IP basal	CPEB4 IP shCPEB4	23.0781	5.61942	-2.03803	3.59404	0.000325584	0.00559727	yes
NM_016391	NOP16	chr5:175810939-175815763	CPEB4 IP basal	CPEB4 IP shCPEB4	16.2645	3.96454	-2.0365	3.02844	0.00245821	0.0230852	yes
NM_005983	SKP2	chr5:36152144-36184142	CPEB4 IP basal	CPEB4 IP shCPEB4	79.306	19.3547	-2.03474	3.80917	0.000139436	0.00391585	yes
NM_000693	ALDH1A3	chr15:101420008-101456830	CPEB4 IP basal	CPEB4 IP shCPEB4	113.903	27.8513	-2.03199	3.99079	6.58547e-05	0.00323474	yes
NM_001067	TOP2A	chr17:38544772-38574202	CPEB4 IP basal	CPEB4 IP shCPEB4	58.8774	14.4338	-2.02826	3.97418	7.06224e-05	0.00328545	yes
NM_001184819	GNL3L	chrX:54556643-54593720	CPEB4 IP basal	CPEB4 IP shCPEB4	44.1644	10.8363	-2.02702	3.82794	0.000129222	0.00382788	yes
NM_144563	RPIA	chr2:88991175-89050452	CPEB4 IP basal	CPEB4 IP shCPEB4	15.8456	3.89081	-2.02594	3.21728	0.00129412	0.0140423	yes
NM_006887	ZFP36L2	chr2:43449540-43453745	CPEB4 IP basal	CPEB4 IP shCPEB4	16.1024	3.96219	-2.02291	3.4402	0.000581285	0.0080188	yes
NM_001163380	RAB2B	chr14:21927178-21945132	CPEB4 IP basal	CPEB4 IP shCPEB4	19.3411	4.76117	-2.02228	2.94073	0.00327437	0.0286567	yes
NM_017955	CDCA4	chr14:105475909-105487425	CPEB4 IP basal	CPEB4 IP shCPEB4	81.9136	20.1824	-2.021	3.84244	0.000121817	0.00376186	yes
NR_027405	MTHFD2	chr2:74425689-74442424	CPEB4 IP basal	CPEB4 IP shCPEB4	104.811	26.0473	-2.00859	3.84433	0.000120881	0.0037579	yes
NM_001012761	RGMB	chr5:98104998-98132198	CPEB4 IP basal	CPEB4 IP shCPEB4	61.4224	15.2668	-2.00837	3.88386	0.000102812	0.00362827	yes
NM_020796	SEMA6A	chr5:115779250-115910551	CPEB4 IP basal	CPEB4 IP shCPEB4	5.52107	1.37434	-2.00621	3.27207	0.00106762	0.0122861	yes
NM_001894	CSNK1E	chr22:38686696-38714089	CPEB4 IP basal	CPEB4 IP shCPEB4	38.4237	9.67484	-1.98969	3.417	0.000633149	0.00851898	yes
NM_030919	FAM83D	chr20:37554954-37581703	CPEB4 IP basal	CPEB4 IP shCPEB4	25.2685	6.38661	-1.98422	3.49117	0.000480904	0.00704915	yes
NM_014426	SNX5	chr20:17922243-17949490	CPEB4 IP basal	CPEB4 IP shCPEB4	105.997	26.8258	-1.98234	3.6356	0.000277336	0.00519026	yes
NM_022833	FAM129B	chr9:130267617-130341268	CPEB4 IP basal	CPEB4 IP shCPEB4	21.9106	5.58617	-1.9717	3.35657	0.000789149	0.00975461	yes
NM_004111	FEN1	chr11:61560108-61564714	CPEB4 IP basal	CPEB4 IP shCPEB4	25.0922	6.39803	-1.97154	3.49078	0.000481609	0.00705159	yes
NM_001001852	PIM3	chr22:50354142-50357720	CPEB4 IP basal	CPEB4 IP shCPEB4	26.5772	6.80459	-1.96561	3.43355	0.000595726	0.00816649	yes
NM_145266	NUDCD2	chr5:162880585-162887143	CPEB4 IP basal	CPEB4 IP shCPEB4	16.9147	4.33805	-1.96316	2.76183	0.00574778	0.0450988	yes
NM_006530	YEATS4	chr12:69753531-69784576	CPEB4 IP basal	CPEB4 IP shCPEB4	13.9941	3.60337	-1.9574	2.75695	0.00583425	0.0456135	yes
NM_014670	BZW1	chr2:201676268-201688569	CPEB4 IP basal	CPEB4 IP shCPEB4	29.6161	7.63816	-1.95508	3.06692	0.0021628	0.0207714	yes
NM_001128160	UBP1	chr3:33429828-33481897	CPEB4 IP basal	CPEB4 IP shCPEB4	19.3409	4.99766	-1.95233	3.04401	0.00233449	0.0221542	yes
NM_021135	RPS6KA2	chr6:166822853-167275771	CPEB4 IP basal	CPEB4 IP shCPEB4	7.58342	1.96382	-1.94918	3.31627	0.000912285	0.0108901	yes
NM_003091	SNRPB	chr20:2442280-2451499	CPEB4 IP basal	CPEB4 IP shCPEB4	40.6631	10.5495	-1.94654	3.15908	0.00158266	0.0164331	yes
NM_003155	STC1	chr8:23699433-23712320	CPEB4 IP basal	CPEB4 IP shCPEB4	22.9856	5.97057	-1.94479	3.50141	0.000462795	0.0068915	yes
NM_001071775	MZT1	chr13:73282494-73301938	CPEB4 IP basal	CPEB4 IP shCPEB4	62.4897	16.244	-1.94371	3.5908	0.000329671	0.00564615	yes
NM_005225	E2F1	chr20:32263291-32274210	CPEB4 IP basal	CPEB4 IP shCPEB4	28.2735	7.36063	-1.94155	3.46454	0.00053113	0.0075166	yes
NM_080805	COL13A1	chr10:71561643-71718904	CPEB4 IP basal	CPEB4 IP shCPEB4	19.0414	4.96276	-1.93992	3.01878	0.00253794	0.0235468	yes
NM_004117	FKBP5	chr6:35541361-35704724	CPEB4 IP basal	CPEB4 IP shCPEB4	9.91305	2.58401	-1.93972	3.17897	0.00147801	0.0154996	yes
NM_004454	ETV5	chr3:185764105-185826901	CPEB4 IP basal	CPEB4 IP shCPEB4	9.91935	2.59065	-1.93693	3.20233	0.00136319	0.0145611	yes
NM_016480	PAIP2	chr5:138677518-138719039	CPEB4 IP basal	CPEB4 IP shCPEB4	44.9991	11.7777	-1.93383	3.09579	0.00196287	0.0192458	yes
NM_002070	GNAI2	chr3:50273646-50296786	CPEB4 IP basal	CPEB4 IP shCPEB4	22.2111	5.81911	-1.93241	2.90999	0.00361446	0.0310531	yes
NM_152562	CDCA2	chr8:25316512-25365425	CPEB4 IP basal	CPEB4 IP shCPEB4	14.4442	3.79389	-1.92874	3.35759	0.000786263	0.00973111	yes
NM_139265	EHD4	chr15:42191638-42264755	CPEB4 IP basal	CPEB4 IP shCPEB4	18.485	4.85619	-1.92846	3.37135	0.000748	0.0093725	yes
NM_000902	MME	chr3:154797435-154901518	CPEB4 IP basal	CPEB4 IP shCPEB4	21.1903	5.57487	-1.9264	3.23486	0.00121702	0.0134282	yes
NM_018092	NETO2	chr16:47115430-47177936	CPEB4 IP basal	CPEB4 IP shCPEB4	100.901	26.5909	-1.92393	3.68345	0.000230102	0.00476888	yes
NM_002526	NT5E	chr6:86159301-86205509	CPEB4 IP basal	CPEB4 IP shCPEB4	38.6425	10.184	-1.92389	3.40225	0.000668338	0.00876833	yes
NM_018101	CDCA8	chr1:38158158-38175391	CPEB4 IP basal	CPEB4 IP shCPEB4	23.7022	6.24918	-1.92328	3.38201	0.000719584	0.00913865	yes
NM_014811	PPP1R26	chr9:138371647-138380739	CPEB4 IP basal	CPEB4 IP shCPEB4	12.9296	3.41614	-1.92023	3.39656	0.000682397	0.00887316	yes
NM_007349	PAXIP1	chr7:154720226-154794682	CPEB4 IP basal	CPEB4 IP shCPEB4	11.6952	3.09333	-1.91868	3.26521	0.00109384	0.0125	yes
NM_178229	IQGAP3	chr1:156495196-156542396	CPEB4 IP basal	CPEB4 IP shCPEB4	28.105	7.44165	-1.91713	3.65295	0.000259243	0.00500885	yes
NM_006401	ANP32B	chr9:100745488-100778224	CPEB4 IP basal	CPEB4 IP shCPEB4	36.6337	9.70821	-1.91589	3.3944	0.000687797	0.00891562	yes
NM_007246	KLHL2	chr4:166128769-166244308	CPEB4 IP basal	CPEB4 IP shCPEB4	30.7189	8.14448	-1.91523	3.25953	0.00111599	0.0126403	yes
NM_138467	TYW3	chr1:75171171-75232360	CPEB4 IP basal	CPEB4 IP shCPEB4	49.685	13.1986	-1.91243	3.41468	0.000638567	0.00853961	yes
NM_003516_1	HIST2H2AA3	chr1:149813784-149814318	CPEB4 IP basal	CPEB4 IP shCPEB4	39.028	10.3692	-1.91221	2.85822	0.00426028	0.0355702	yes
NM_032737	LMNB2	chr19:2428163-2456958	CPEB4 IP basal	CPEB4 IP shCPEB4	66.9667	17.7975	-1.91177	3.72484	0.000195438	0.00437647	yes
NM_145061	SKA3	chr13:21727733-21753220	CPEB4 IP basal	CPEB4 IP shCPEB4	19.6133	5.21877	-1.91005	3.15533	0.00160319	0.0165739	yes
NR_033302	DHX9	chr1:182808438-182857117	CPEB4 IP basal	CPEB4 IP shCPEB4	14.0053	3.73203	-1.90794	3.02399	0.00249468	0.0232772	yes
NM_014176	UBE2T	chr1:202300784-202311094	CPEB4 IP basal	CPEB4 IP shCPEB4	26.4757	7.06243	-1.90643	3.02417	0.00249314	0.0232772	yes
NM_002466	MYBL2	chr20:42295708-42345122	CPEB4 IP basal	CPEB4 IP shCPEB4	12.2247	3.27043	-1.90225	3.18489	0.00144807	0.0152343	yes
NM_001130862	RAD51AP1	chr12:4647949-4669213	CPEB4 IP basal	CPEB4 IP shCPEB4	34.1413	9.14397	-1.90062	3.15937	0.00158112	0.0164331	yes
NM_003329	TXN	chr9:113006091-113018920	CPEB4 IP basal	CPEB4 IP shCPEB4	172.566	46.2299	-1.90025	3.55953	0.000371514	0.00605452	yes
NM_018312	PPP6R3	chr11:68228185-68382801	CPEB4 IP basal	CPEB4 IP shCPEB4	12.5501	3.37148	-1.89625	2.89391	0.00380473	0.0324119	yes
NM_145320	OSBPL3	chr7:24836163-25019760	CPEB4 IP basal	CPEB4 IP shCPEB4	16.7271	4.50239	-1.89342	3.18111	0.00146712	0.01541	yes
NM_006305	ANP32A	chr15:69070874-69113261	CPEB4 IP basal	CPEB4 IP shCPEB4	38.37	10.3521	-1.89005	3.4159	0.000635725	0.00851898	yes
NM_005978	S100A2	chr1:153533584-153538306	CPEB4 IP basal	CPEB4 IP shCPEB4	37.9403	10.2406	-1.88944	3.21681	0.00129623	0.0140423	yes
NM_001165	BIRC3	chr11:102188180-102210135	CPEB4 IP basal	CPEB4 IP shCPEB4	5.14725	1.3914	-1.88726	3.03471	0.00240764	0.0227073	yes
NM_016417	GLRX5	chr14:96001322-96011055	CPEB4 IP basal	CPEB4 IP shCPEB4	39.1272	10.5941	-1.88492	3.20877	0.00133304	0.0143581	yes
NM_021705	NFYA	chr6:41040706-41108573	CPEB4 IP basal	CPEB4 IP shCPEB4	13.8424	3.75162	-1.88351	3.06236	0.002196	0.0210441	yes
NM_021064	HIST1H2AG	chr6:27100816-27101314	CPEB4 IP basal	CPEB4 IP shCPEB4	42.0961	11.4193	-1.88222	2.81709	0.00484611	0.0392445	yes
NM_005030	PLK1	chr16:23690200-23724821	CPEB4 IP basal	CPEB4 IP shCPEB4	8.46085	2.29589	-1.88175	2.78464	0.00535872	0.0426067	yes
NM_006427	SIVA1	chr14:105219469-105225996	CPEB4 IP basal	CPEB4 IP shCPEB4	27.4235	7.4841	-1.87351	2.77415	0.00553466	0.0436616	yes
NM_021913	AXL	chr19:41725107-41767671	CPEB4 IP basal	CPEB4 IP shCPEB4	107.202	29.3741	-1.86772	3.63234	0.000280863	0.00522644	yes
NM_203499	DDX42	chr17:61851566-61896677	CPEB4 IP basal	CPEB4 IP shCPEB4	22.4811	6.16661	-1.86616	3.17789	0.00148353	0.0155451	yes
NM_001034841	ITPRIPL2	chr16:19125253-19132952	CPEB4 IP basal	CPEB4 IP shCPEB4	7.37423	2.0446	-1.85067	2.75785	0.00581825	0.0455518	yes
NM_001618	PARP1	chr1:226548391-226595801	CPEB4 IP basal	CPEB4 IP shCPEB4	26.678	7.41266	-1.84759	3.40322	0.000665967	0.00875433	yes
NM_002157	HSPE1	chr2:198351307-198418423	CPEB4 IP basal	CPEB4 IP shCPEB4	64.383	17.93	-1.84431	3.2507	0.00115122	0.0129084	yes
NM_020242	KIF15	chr3:44803208-44894748	CPEB4 IP basal	CPEB4 IP shCPEB4	30.7076	8.59329	-1.83731	3.47567	0.000509584	0.00730627	yes
NM_001002	RPLP0	chr12:120634502-120639014	CPEB4 IP basal	CPEB4 IP shCPEB4	282.517	79.1849	-1.83504	3.59417	0.000325421	0.00559727	yes
NM_001111113	UBE2K	chr4:39699663-39784410	CPEB4 IP basal	CPEB4 IP shCPEB4	24.2204	6.80273	-1.83204	3.02282	0.00250432	0.0233174	yes
NM_005229	ELK1	chrX:47494919-47510003	CPEB4 IP basal	CPEB4 IP shCPEB4	11.245	3.15869	-1.83189	3.01887	0.00253721	0.0235468	yes
NM_001256183	ANKRD11	chr16:89334028-89556969	CPEB4 IP basal	CPEB4 IP shCPEB4	8.65106	2.43406	-1.82951	3.05986	0.0022144	0.0212049	yes
NM_052917	GALNT13	chr2:154728425-155313950	CPEB4 IP basal	CPEB4 IP shCPEB4	13.7007	3.85681	-1.82877	3.24163	0.00118847	0.0131908	yes
NM_024329	EFHD2	chr1:15736390-15756839	CPEB4 IP basal	CPEB4 IP shCPEB4	15.5317	4.39025	-1.82284	3.08986	0.00200254	0.0195326	yes
NM_001163788	PTBP3	chr9:114758831-115112545	CPEB4 IP basal	CPEB4 IP shCPEB4	28.3969	8.04698	-1.81922	3.2496	0.00115568	0.0129425	yes
NM_005786	TSHZ1	chr18:72922709-73001905	CPEB4 IP basal	CPEB4 IP shCPEB4	5.33567	1.51235	-1.81888	2.87305	0.00406529	0.0341876	yes
NM_005180	BMI1	chr10:22605311-22620414	CPEB4 IP basal	CPEB4 IP shCPEB4	31.4351	8.9311	-1.81547	3.00938	0.00261786	0.0241405	yes
NM_005934	MLLT1	chr19:6210391-6279959	CPEB4 IP basal	CPEB4 IP shCPEB4	6.40824	1.8266	-1.81077	2.8927	0.00381949	0.0325164	yes
NM_020457	THAP11	chr16:67862059-67905219	CPEB4 IP basal	CPEB4 IP shCPEB4	25.2627	7.21957	-1.80703	3.15625	0.00159811	0.0165344	yes
NM_001040874_1	HIST2H2AA4	chr1:149822627-149823161	CPEB4 IP basal	CPEB4 IP shCPEB4	41.4297	11.8505	-1.80572	2.82266	0.00476268	0.0387362	yes
NM_000362	TIMP3	chr22:32908539-33454377	CPEB4 IP basal	CPEB4 IP shCPEB4	5.03866	1.4441	-1.80287	2.85053	0.00436459	0.0362399	yes
NM_006711	RNPS1	chr16:2303099-2318413	CPEB4 IP basal	CPEB4 IP shCPEB4	22.6606	6.51547	-1.79824	2.84754	0.00440579	0.0365357	yes
NM_002128	HMGB1	chr13:31032878-31040081	CPEB4 IP basal	CPEB4 IP shCPEB4	159.554	45.8864	-1.79791	3.56943	0.000357764	0.00592615	yes
NM_005628	SLC1A5	chr19:47278139-47291842	CPEB4 IP basal	CPEB4 IP shCPEB4	30.9848	8.91352	-1.79749	3.12094	0.00180277	0.0181508	yes
NM_203341	SEP15	chr1:87328127-87380107	CPEB4 IP basal	CPEB4 IP shCPEB4	40.1417	11.5636	-1.79551	2.82477	0.00473141	0.0386016	yes
NM_006888	CALM1	chr14:90863326-90874619	CPEB4 IP basal	CPEB4 IP shCPEB4	40.057	11.5471	-1.79452	3.39051	0.000697631	0.0089552	yes
NM_006010	MANF	chr3:51422691-51426828	CPEB4 IP basal	CPEB4 IP shCPEB4	80.0508	23.1163	-1.792	3.26715	0.00108636	0.0124472	yes
NM_012112	TPX2	chr20:30326903-30389603	CPEB4 IP basal	CPEB4 IP shCPEB4	42.0263	12.1473	-1.79066	3.40092	0.000671583	0.0087754	yes
NM_003472	DEK	chr6:18224399-18264799	CPEB4 IP basal	CPEB4 IP shCPEB4	101.449	29.3516	-1.78925	3.36563	0.00076369	0.00951033	yes
NM_031372	HNRPDL	chr4:83343716-83351378	CPEB4 IP basal	CPEB4 IP shCPEB4	44.2218	12.8159	-1.78682	3.10693	0.0018904	0.0186888	yes
NM_013242	C16orf80	chr16:58147496-58163296	CPEB4 IP basal	CPEB4 IP shCPEB4	24.4142	7.08148	-1.7856	2.94677	0.00321117	0.0282734	yes
NM_002659	PLAUR	chr19:44150246-44174498	CPEB4 IP basal	CPEB4 IP shCPEB4	39.1511	11.3748	-1.78321	3.05593	0.00224366	0.0214538	yes
NM_005239	ETS2	chr21:40177230-40196878	CPEB4 IP basal	CPEB4 IP shCPEB4	8.98527	2.61131	-1.78279	2.91305	0.00357914	0.0308108	yes
NM_001620	AHNAK	chr11:62201015-62314332	CPEB4 IP basal	CPEB4 IP shCPEB4	19.3199	5.61615	-1.78243	3.54834	0.000387667	0.00617959	yes
NM_018248	NEIL3	chr4:178230990-178284092	CPEB4 IP basal	CPEB4 IP shCPEB4	23.5703	6.86595	-1.77944	3.12847	0.00175717	0.0177821	yes
NM_002792	PSMA7	chr20:60711790-60718474	CPEB4 IP basal	CPEB4 IP shCPEB4	65.3635	19.0554	-1.77829	3.19352	0.00140547	0.01488	yes
NM_003749	IRS2	chr13:110406183-110438914	CPEB4 IP basal	CPEB4 IP shCPEB4	10.1239	2.95281	-1.77761	3.11734	0.00182488	0.0183033	yes
NM_001113202	NACA	chr12:57106210-57119326	CPEB4 IP basal	CPEB4 IP shCPEB4	61.9416	18.1068	-1.77438	3.00578	0.002649	0.0243193	yes
NM_020200	PRTFDC1	chr10:25137553-25241533	CPEB4 IP basal	CPEB4 IP shCPEB4	25.1141	7.35043	-1.7726	3.06885	0.00214886	0.0206678	yes
NM_001682	ATP2B1	chr12:89981825-90049844	CPEB4 IP basal	CPEB4 IP shCPEB4	28.2473	8.27361	-1.77152	3.21362	0.00131073	0.0141526	yes
NM_004775	B4GALT6	chr18:29202208-29264686	CPEB4 IP basal	CPEB4 IP shCPEB4	57.4582	16.8476	-1.76997	3.39977	0.000674415	0.00880363	yes
NM_001198807	C9orf30	chr9:103189494-103339918	CPEB4 IP basal	CPEB4 IP shCPEB4	30.0699	8.81852	-1.76971	2.71987	0.00653078	0.0498096	yes
NM_001136530	SERPINE2	chr2:224839764-224904036	CPEB4 IP basal	CPEB4 IP shCPEB4	52.6608	15.4604	-1.76815	3.12768	0.00176189	0.0178076	yes
NM_000110	DPYD	chr1:97543299-98386615	CPEB4 IP basal	CPEB4 IP shCPEB4	28.684	8.43171	-1.76635	3.19836	0.00138213	0.0146819	yes
NM_199320	PHF17	chr4:129730778-129796379	CPEB4 IP basal	CPEB4 IP shCPEB4	19.04	5.60538	-1.76415	3.18991	0.00142317	0.0150089	yes
NM_002035	KDSR	chr18:60994970-61034506	CPEB4 IP basal	CPEB4 IP shCPEB4	95.1755	28.0317	-1.76353	3.49787	0.000468991	0.00692091	yes
NM_012177	FBXO5	chr6:153291657-153304740	CPEB4 IP basal	CPEB4 IP shCPEB4	33.0189	9.73335	-1.76229	3.03012	0.00244455	0.0229893	yes
NM_080725	SRXN1	chr20:627267-633890	CPEB4 IP basal	CPEB4 IP shCPEB4	23.7184	7.0054	-1.75947	3.12713	0.00176523	0.0178276	yes
NM_001207051	CLASP1	chr2:122095351-122407052	CPEB4 IP basal	CPEB4 IP shCPEB4	12.7227	3.76333	-1.75732	2.96342	0.00304244	0.0271153	yes
NM_194282	LIN54	chr4:83845755-83934040	CPEB4 IP basal	CPEB4 IP shCPEB4	19.4105	5.74587	-1.75624	3.04473	0.0023289	0.0221542	yes
NM_194317	LYPD6	chr2:150186498-150330659	CPEB4 IP basal	CPEB4 IP shCPEB4	7.49698	2.22003	-1.75573	2.89667	0.00377151	0.0321916	yes
NM_017443	POLE3	chr9:116169517-116191879	CPEB4 IP basal	CPEB4 IP shCPEB4	27.461	8.13438	-1.75528	3.12094	0.00180274	0.0181508	yes
NM_003405	YWHAH	chr22:32329506-32353590	CPEB4 IP basal	CPEB4 IP shCPEB4	32.8539	9.75328	-1.75211	3.10077	0.00193021	0.0189823	yes
NM_003223	TFAP4	chr16:4307186-4323001	CPEB4 IP basal	CPEB4 IP shCPEB4	12.3703	3.67673	-1.75038	2.79624	0.00517011	0.041383	yes
NM_002106	H2AFZ	chr4:100869243-100871512	CPEB4 IP basal	CPEB4 IP shCPEB4	128.477	38.1977	-1.74995	3.30151	0.000961643	0.0113515	yes
NR_034181	SUV39H2	chr10:14920781-14946304	CPEB4 IP basal	CPEB4 IP shCPEB4	31.8244	9.4643	-1.74956	2.92289	0.00346797	0.029991	yes
NM_139283	PPTC7	chr12:110972236-111021064	CPEB4 IP basal	CPEB4 IP shCPEB4	21.0649	6.27696	-1.7467	3.10641	0.00189373	0.0186967	yes
NM_002393	MDM4	chr1:204485506-204527248	CPEB4 IP basal	CPEB4 IP shCPEB4	61.324	18.3038	-1.74431	3.39349	0.000690088	0.00892827	yes
NM_178507	OAF	chr11:120081746-120100650	CPEB4 IP basal	CPEB4 IP shCPEB4	27.1907	8.15159	-1.73796	3.04683	0.00231269	0.0220421	yes
NM_022121	PERP	chr6:138409641-138428660	CPEB4 IP basal	CPEB4 IP shCPEB4	36.1122	10.8544	-1.73421	3.24384	0.00117929	0.0131222	yes
NM_133330	WHSC1	chr4:1873122-1983934	CPEB4 IP basal	CPEB4 IP shCPEB4	24.8413	7.46692	-1.73415	3.20882	0.00133281	0.0143581	yes
NM_001123168	FAM72A	chr1:206138910-206155074	CPEB4 IP basal	CPEB4 IP shCPEB4	17.4476	5.24783	-1.73324	2.82147	0.00478035	0.0388078	yes
NM_001006617	MAPKAP1	chr9:128199672-128469513	CPEB4 IP basal	CPEB4 IP shCPEB4	19.0492	5.74013	-1.73057	2.79108	0.00525327	0.0419821	yes
NM_021153	CDH19	chr18:64171320-64271216	CPEB4 IP basal	CPEB4 IP shCPEB4	14.5191	4.3779	-1.72964	2.9816	0.00286749	0.0259081	yes
NM_001256802	RPS3	chr11:75110534-75133345	CPEB4 IP basal	CPEB4 IP shCPEB4	71.3696	21.5286	-1.72906	2.9949	0.00274532	0.0250284	yes
NM_006106	YAP1	chr11:101981191-102104154	CPEB4 IP basal	CPEB4 IP shCPEB4	29.0041	8.75985	-1.72728	3.04219	0.00234864	0.0222148	yes
NM_001100626	ERLIN1	chr10:101909846-101945814	CPEB4 IP basal	CPEB4 IP shCPEB4	49.9654	15.1019	-1.7262	3.19396	0.00140336	0.0148713	yes
NM_001034077	HIST2H4B	chr1:149804220-149804616	CPEB4 IP basal	CPEB4 IP shCPEB4	63.353	19.192	-1.72291	2.80221	0.00507532	0.0407985	yes
NM_005184	CALM3	chr19:47104511-47114039	CPEB4 IP basal	CPEB4 IP shCPEB4	24.2779	7.35588	-1.72268	3.01911	0.00253519	0.0235468	yes
NM_012329	MMD	chr17:53469973-53499341	CPEB4 IP basal	CPEB4 IP shCPEB4	22.7166	6.89685	-1.71974	2.98887	0.00280015	0.0253871	yes
NM_017858	TIPIN	chr15:66629007-66649054	CPEB4 IP basal	CPEB4 IP shCPEB4	18.5158	5.6229	-1.71937	2.72018	0.0065247	0.049795	yes
NM_001199462	PDCD2	chr6:170884659-170893780	CPEB4 IP basal	CPEB4 IP shCPEB4	22.7757	6.9291	-1.71676	2.98492	0.00283649	0.0256811	yes
NM_003483	HMGA2	chr12:66151800-66360071	CPEB4 IP basal	CPEB4 IP shCPEB4	351.709	107.091	-1.71554	3.46097	0.000538224	0.00757615	yes
NM_152740	HIBADH	chr7:27565058-27702620	CPEB4 IP basal	CPEB4 IP shCPEB4	13.2918	4.08002	-1.70389	2.7302	0.00632954	0.0486502	yes
NM_003157	NEK4	chr3:52744795-52804965	CPEB4 IP basal	CPEB4 IP shCPEB4	29.1756	8.96407	-1.70254	2.93625	0.00332206	0.0289582	yes
NM_006520	DYNLT3	chrX:37698088-37706889	CPEB4 IP basal	CPEB4 IP shCPEB4	24.4122	7.50756	-1.70119	2.9444	0.00323578	0.0284621	yes
NM_052821	WDR5	chr9:137001209-137025094	CPEB4 IP basal	CPEB4 IP shCPEB4	35.091	10.8198	-1.69742	3.14016	0.00168854	0.0172388	yes
NM_022346	NCAPG	chr4:17812524-18023483	CPEB4 IP basal	CPEB4 IP shCPEB4	35.7911	11.0993	-1.68913	3.2012	0.00136858	0.0145971	yes
NM_018685	ANLN	chr7:36363758-36493400	CPEB4 IP basal	CPEB4 IP shCPEB4	66.5813	20.6577	-1.68844	3.30747	0.000941441	0.0111369	yes
NM_003370	VASP	chr19:46010687-46030240	CPEB4 IP basal	CPEB4 IP shCPEB4	33.0693	10.2709	-1.68692	3.03645	0.0023938	0.022593	yes
NM_032016	STARD3NL	chr7:38217807-38270272	CPEB4 IP basal	CPEB4 IP shCPEB4	25.0208	7.79193	-1.68308	2.86008	0.00423528	0.0353902	yes
NM_030979	PABPC3	chr13:25670275-25672704	CPEB4 IP basal	CPEB4 IP shCPEB4	19.9924	6.25783	-1.67572	2.92488	0.00344594	0.0298374	yes
NM_006461	SPAG5	chr17:26904582-26926056	CPEB4 IP basal	CPEB4 IP shCPEB4	19.2845	6.05751	-1.67065	3.04671	0.00231359	0.0220421	yes
NM_003288	TPD52L2	chr20:62496580-62522898	CPEB4 IP basal	CPEB4 IP shCPEB4	31.6293	9.96772	-1.66593	2.83714	0.00455198	0.0375345	yes
NM_152446	CEP128	chr14:80962820-81405884	CPEB4 IP basal	CPEB4 IP shCPEB4	14.3034	4.50974	-1.66525	2.98908	0.00279816	0.0253866	yes
NM_006861	RAB35	chr12:120532898-120554643	CPEB4 IP basal	CPEB4 IP shCPEB4	13.179	4.16895	-1.66049	2.85327	0.00432717	0.0359975	yes
NM_005776	CNIH	chr14:54893646-54908148	CPEB4 IP basal	CPEB4 IP shCPEB4	52.9333	16.7634	-1.65886	2.94952	0.00318265	0.0281503	yes
NM_001810	CENPB	chr20:3764497-3767337	CPEB4 IP basal	CPEB4 IP shCPEB4	28.784	9.12321	-1.65765	3.0093	0.00261849	0.0241405	yes
NM_001047160	NET1	chr10:5454517-5500426	CPEB4 IP basal	CPEB4 IP shCPEB4	19.5629	6.20094	-1.65756	2.79782	0.00514482	0.0412124	yes
NM_002853	RAD1	chr5:34905365-34915780	CPEB4 IP basal	CPEB4 IP shCPEB4	35.6148	11.2931	-1.65704	2.95726	0.00310381	0.0276061	yes
NM_001001790	TOMM5	chr9:37588411-37592636	CPEB4 IP basal	CPEB4 IP shCPEB4	45.8675	14.5983	-1.65167	2.73585	0.00622186	0.0479581	yes
NM_207296	MBNL1	chr3:151980404-152183569	CPEB4 IP basal	CPEB4 IP shCPEB4	56.1895	17.9717	-1.64458	3.02293	0.00250338	0.0233174	yes
NM_001018067	SERBP1	chr1:67873492-67896123	CPEB4 IP basal	CPEB4 IP shCPEB4	27.14	8.69888	-1.64152	2.88242	0.00394637	0.0334131	yes
NM_000884	IMPDH2	chr3:49061761-49066875	CPEB4 IP basal	CPEB4 IP shCPEB4	53.8868	17.2782	-1.64098	3.04354	0.00233816	0.0221542	yes
NM_078468	BCCIP	chr10:127512103-127569884	CPEB4 IP basal	CPEB4 IP shCPEB4	38.4248	12.3429	-1.63836	2.78351	0.00537743	0.0426778	yes
NM_006764	IFRD2	chr3:50316517-50330026	CPEB4 IP basal	CPEB4 IP shCPEB4	35.5227	11.4209	-1.63706	2.96943	0.00298354	0.0267175	yes
NM_018660	ZNF395	chr8:28203101-28243977	CPEB4 IP basal	CPEB4 IP shCPEB4	10.5831	3.40516	-1.63597	2.86522	0.00416721	0.0348881	yes
NM_012310	KIF4A	chrX:69509878-69640774	CPEB4 IP basal	CPEB4 IP shCPEB4	13.2557	4.27106	-1.63395	2.93095	0.00337925	0.029301	yes
NM_001248003	ARNTL2	chr12:27485786-27578746	CPEB4 IP basal	CPEB4 IP shCPEB4	22.1795	7.15941	-1.63131	2.89055	0.00384563	0.0326966	yes
NM_007355	HSP90AB1	chr6:44214848-44221614	CPEB4 IP basal	CPEB4 IP shCPEB4	118.602	38.3423	-1.62912	3.20214	0.0013641	0.0145611	yes
NM_003246	THBS1	chr15:39873279-39889668	CPEB4 IP basal	CPEB4 IP shCPEB4	393.202	127.145	-1.6288	3.38292	0.000717196	0.00911715	yes
NM_003685	KHSRP	chr19:6413118-6424822	CPEB4 IP basal	CPEB4 IP shCPEB4	25.6226	8.31386	-1.62383	2.93702	0.00331382	0.0289441	yes
NM_001135575	C6orf228	chr6:11094265-11138969	CPEB4 IP basal	CPEB4 IP shCPEB4	42.1255	13.6787	-1.62277	3.08495	0.00203589	0.0197697	yes
NM_022566	MESDC1	chr15:81293294-81296345	CPEB4 IP basal	CPEB4 IP shCPEB4	14.4417	4.69386	-1.62139	2.73532	0.00623201	0.0480081	yes
NM_201436	H2AFV	chr7:44866487-44887725	CPEB4 IP basal	CPEB4 IP shCPEB4	60.1129	19.5903	-1.61753	2.74521	0.00604725	0.0469431	yes
NM_014762	DHCR24	chr1:55315299-55352921	CPEB4 IP basal	CPEB4 IP shCPEB4	46.5753	15.2139	-1.61417	3.11443	0.00184303	0.0183869	yes
NM_018948	ERRFI1	chr1:8071778-8086393	CPEB4 IP basal	CPEB4 IP shCPEB4	61.6197	20.1479	-1.61276	3.09141	0.0019921	0.0194524	yes
NM_001190468	GDNF	chr5:37812778-37839782	CPEB4 IP basal	CPEB4 IP shCPEB4	27.2234	8.9107	-1.61124	2.7788	0.00545609	0.0431455	yes
NM_004225	MFHAS1	chr8:8641998-8751131	CPEB4 IP basal	CPEB4 IP shCPEB4	11.2821	3.70333	-1.60713	2.83661	0.00455957	0.0375436	yes
NR_045406	HIF1A-AS2	chr14:62162118-62215807	CPEB4 IP basal	CPEB4 IP shCPEB4	401.135	131.908	-1.60456	3.22803	0.00124647	0.0136498	yes
NM_018361	AGPAT5	chr8:6565877-6619021	CPEB4 IP basal	CPEB4 IP shCPEB4	55.8486	18.4343	-1.59913	3.11668	0.00182899	0.0183223	yes
NM_001219	CALU	chr7:128379345-128415844	CPEB4 IP basal	CPEB4 IP shCPEB4	34.2404	11.3221	-1.59656	2.87143	0.00408622	0.0342757	yes
NM_020382	SETD8	chr12:123868703-123893900	CPEB4 IP basal	CPEB4 IP shCPEB4	37.9807	12.5637	-1.596	2.94812	0.00319708	0.0282075	yes
NM_002263_1	KIFC1	chr6:33359312-33377699	CPEB4 IP basal	CPEB4 IP shCPEB4	21.4689	7.11765	-1.59278	2.84106	0.00449638	0.0371461	yes
NM_015190	DNAJC9	chr10:75002581-75007025	CPEB4 IP basal	CPEB4 IP shCPEB4	39.9436	13.4025	-1.57546	2.83592	0.0045694	0.0375436	yes
NM_014502	PRPF19	chr11:60658019-60674061	CPEB4 IP basal	CPEB4 IP shCPEB4	29.3474	9.84977	-1.57507	2.86792	0.00413186	0.0346142	yes
NM_005158	ABL2	chr1:179068461-179198819	CPEB4 IP basal	CPEB4 IP shCPEB4	23.2141	7.79682	-1.57405	2.97194	0.00295923	0.0265663	yes
NM_017785	CCDC99	chr5:169010637-169031781	CPEB4 IP basal	CPEB4 IP shCPEB4	22.7225	7.6416	-1.57218	2.79975	0.00511423	0.0410861	yes
NM_016343	CENPF	chr1:214776531-214837914	CPEB4 IP basal	CPEB4 IP shCPEB4	16.0316	5.42918	-1.56212	2.99998	0.00270001	0.024684	yes
NM_005206	CRK	chr17:1324646-1359561	CPEB4 IP basal	CPEB4 IP shCPEB4	44.6586	15.1438	-1.56021	2.7799	0.00543764	0.0430775	yes
NM_018270	C20orf20	chr20:61427804-61431945	CPEB4 IP basal	CPEB4 IP shCPEB4	44.3315	15.1016	-1.55363	2.82737	0.00469328	0.0383621	yes
NM_001428	ENO1	chr1:8921058-8939943	CPEB4 IP basal	CPEB4 IP shCPEB4	46.9162	15.983	-1.55355	2.7828	0.00538927	0.042746	yes
NM_001008495	TMEM64	chr8:91634222-91658133	CPEB4 IP basal	CPEB4 IP shCPEB4	32.7386	11.1639	-1.55216	2.9005	0.00372568	0.0318626	yes
NM_006963	ZNF22	chr10:45493145-45500777	CPEB4 IP basal	CPEB4 IP shCPEB4	55.8965	19.0784	-1.55082	2.90117	0.00371771	0.0318151	yes
NM_004336	BUB1	chr2:111395408-111435684	CPEB4 IP basal	CPEB4 IP shCPEB4	24.3644	8.33482	-1.54755	2.83598	0.00456857	0.0375436	yes
NM_153695	ZNF367	chr9:99148224-99180669	CPEB4 IP basal	CPEB4 IP shCPEB4	49.7329	17.0847	-1.54149	2.92536	0.00344063	0.0298135	yes
NM_175748	UBR7	chr14:93669236-93695561	CPEB4 IP basal	CPEB4 IP shCPEB4	17.5202	6.01969	-1.54125	2.75165	0.0059295	0.0462205	yes
NM_001950	E2F4	chr16:67226067-67232821	CPEB4 IP basal	CPEB4 IP shCPEB4	112.06	38.6607	-1.53533	3.00528	0.00265338	0.0243424	yes
NM_014631	SH3PXD2A	chr10:105353783-105615164	CPEB4 IP basal	CPEB4 IP shCPEB4	11.3081	3.91938	-1.52866	2.88175	0.00395469	0.0334139	yes
NM_005966	NAB1	chr2:191513847-191557492	CPEB4 IP basal	CPEB4 IP shCPEB4	42.4865	14.7554	-1.52576	2.91991	0.00350132	0.0302196	yes
NM_005483	CHAF1A	chr19:4402659-4443394	CPEB4 IP basal	CPEB4 IP shCPEB4	18.0186	6.26135	-1.52494	2.73821	0.00617749	0.0477375	yes
NM_013286	RBM15B	chr3:51428698-51534018	CPEB4 IP basal	CPEB4 IP shCPEB4	20.2784	7.05308	-1.52362	2.87357	0.00405859	0.0341531	yes
NM_000057	BLM	chr15:91260578-91358686	CPEB4 IP basal	CPEB4 IP shCPEB4	19.5714	6.80886	-1.52326	2.791	0.00525456	0.0419821	yes
NM_006467	POLR3G	chr5:89770680-89810369	CPEB4 IP basal	CPEB4 IP shCPEB4	30.1382	10.491	-1.52244	2.77644	0.00549584	0.0434337	yes
NM_001136562	AKAP2	chr9:112403067-112934791	CPEB4 IP basal	CPEB4 IP shCPEB4	77.8487	27.2066	-1.51672	2.96638	0.00301328	0.0269103	yes
NM_005022	PFN1	chr17:4848946-4851825	CPEB4 IP basal	CPEB4 IP shCPEB4	119.053	41.6648	-1.51471	2.81236	0.00491794	0.0396305	yes
NM_006191	PA2G4	chr12:56498102-56507694	CPEB4 IP basal	CPEB4 IP shCPEB4	26.2508	9.18689	-1.51471	2.73712	0.00619803	0.0478025	yes
NM_006805	HNRNPA0	chr5:137087072-137090039	CPEB4 IP basal	CPEB4 IP shCPEB4	43.8679	15.4092	-1.50938	2.79215	0.00523598	0.0418847	yes
NM_016045	SLMO2	chr20:57603732-57617901	CPEB4 IP basal	CPEB4 IP shCPEB4	86.5415	30.4685	-1.50607	2.89808	0.00375454	0.0320676	yes
NM_001145199	C12orf75	chr12:105724413-105765296	CPEB4 IP basal	CPEB4 IP shCPEB4	73.2895	25.8076	-1.50581	2.75901	0.00579764	0.0454628	yes
NM_006082	TUBA1B	chr12:49521566-49525304	CPEB4 IP basal	CPEB4 IP shCPEB4	99.9646	35.2436	-1.50406	2.90314	0.00369443	0.0316366	yes
NM_001938	DR1	chr1:93811477-93828148	CPEB4 IP basal	CPEB4 IP shCPEB4	110.419	39.0087	-1.50112	2.94106	0.00327086	0.0286451	yes
NM_014331	SLC7A11	chr4:138948576-139163503	CPEB4 IP basal	CPEB4 IP shCPEB4	50.159	17.7971	-1.49487	2.96476	0.00302922	0.0270159	yes
NM_002358	MAD2L1	chr4:120980578-120988013	CPEB4 IP basal	CPEB4 IP shCPEB4	56.4166	20.0298	-1.49397	2.73814	0.0061787	0.0477375	yes
NM_013390	TMEM2	chr9:74298281-74383800	CPEB4 IP basal	CPEB4 IP shCPEB4	17.9605	6.37857	-1.49352	2.78908	0.00528575	0.0421799	yes
NM_019022	TMX3	chr18:66340924-66382353	CPEB4 IP basal	CPEB4 IP shCPEB4	128.117	45.6625	-1.48838	2.97584	0.0029219	0.0263272	yes
NM_001206999	CIT	chr12:120123594-120315095	CPEB4 IP basal	CPEB4 IP shCPEB4	21.4978	7.73527	-1.47466	2.84206	0.0044823	0.0370765	yes
NM_002224	ITPR3	chr6:33589155-33664348	CPEB4 IP basal	CPEB4 IP shCPEB4	18.9283	6.82826	-1.47095	2.81896	0.00481802	0.0390412	yes
NM_002823	PTMA	chr2:232573234-232578250	CPEB4 IP basal	CPEB4 IP shCPEB4	195.404	70.9224	-1.46215	2.82994	0.00465565	0.038102	yes
NM_002568	PABPC1	chr8:101715143-101734315	CPEB4 IP basal	CPEB4 IP shCPEB4	237.898	86.4082	-1.4611	2.94765	0.00320196	0.0282112	yes
NM_002417	MKI67	chr10:129894924-129924468	CPEB4 IP basal	CPEB4 IP shCPEB4	17.8226	6.54644	-1.44492	2.82404	0.00474223	0.0386044	yes
NM_001259	CDK6	chr7:92234234-92465941	CPEB4 IP basal	CPEB4 IP shCPEB4	73.6665	27.0966	-1.4429	2.88448	0.00392059	0.0332692	yes
NM_001077484	SLC38A1	chr12:46576840-46663208	CPEB4 IP basal	CPEB4 IP shCPEB4	47.6464	17.583	-1.43819	2.75779	0.00581941	0.0455518	yes
NM_007107	SSR3	chr3:156257928-156272973	CPEB4 IP basal	CPEB4 IP shCPEB4	293.854	109.003	-1.43074	2.93424	0.00334365	0.0290884	yes
NM_001211	BUB1B	chr15:40453209-40569688	CPEB4 IP basal	CPEB4 IP shCPEB4	55.8175	21.004	-1.41005	2.73423	0.00625273	0.0481394	yes
NM_004705	PRKRIR	chr11:76061003-76091880	CPEB4 IP basal	CPEB4 IP shCPEB4	165.324	62.3408	-1.40705	2.82395	0.00474352	0.0386044	yes
NM_001101	ACTB	chr7:5566778-5570232	CPEB4 IP basal	CPEB4 IP shCPEB4	233.988	88.3844	-1.40457	2.7984	0.00513558	0.0412067	yes
NM_005348	HSP90AA1	chr14:102547074-102606086	CPEB4 IP basal	CPEB4 IP shCPEB4	147.885	55.8821	-1.40402	2.81484	0.00488021	0.0394641	yes
NM_001048249	C5orf43	chr5:60453535-60458302	CPEB4 IP basal	CPEB4 IP shCPEB4	111.806	42.3205	-1.40157	2.74169	0.00611237	0.0473366	yes
NM_178014_4	TUBB	chr6:30688156-30693195	CPEB4 IP basal	CPEB4 IP shCPEB4	131.804	50.6582	-1.37953	2.72635	0.00640385	0.0490494	yes
NM_001142282	RPS24	chr10:79793517-79816571	CPEB4 IP basal	CPEB4 IP shCPEB4	6.07172	0	-1.79769e+308	-1.79769e+308	0.00871967	0.0624759	no
NM_181803	UBE2C	chr20:44441254-44445596	CPEB4 IP basal	CPEB4 IP shCPEB4	8.25581	0	-1.79769e+308	-1.79769e+308	0.00991322	0.0687798	no
NM_007100	ATP5I	chr4:666224-668127	CPEB4 IP basal	CPEB4 IP shCPEB4	5.54351	0	-1.79769e+308	-1.79769e+308	0.0100185	0.0691387	no
NR_002744	SNORD49A	chr17:16342300-16395480	CPEB4 IP basal	CPEB4 IP shCPEB4	26.1793	0	-1.79769e+308	-1.79769e+308	0.0110146	0.0746384	no
NR_003054	SNORD65	chr17:16342300-16395480	CPEB4 IP basal	CPEB4 IP shCPEB4	20.1345	0	-1.79769e+308	-1.79769e+308	0.0196461	0.113641	no
NR_003077	SNORD99	chr1:28879528-28908366	CPEB4 IP basal	CPEB4 IP shCPEB4	19.8374	0	-1.79769e+308	-1.79769e+308	0.0199511	0.114949	no
NR_030299	MIR573	chr4:24521814-24521913	CPEB4 IP basal	CPEB4 IP shCPEB4	12.6249	0	-1.79769e+308	-1.79769e+308	0.0227501	0.125985	no
NR_033309	SNORA70F	chr2:165541257-165697928	CPEB4 IP basal	CPEB4 IP shCPEB4	8.70195	0	-1.79769e+308	-1.79769e+308	0.0227501	0.125985	no
NR_002565	SNORD25	chr11:62619459-62623360	CPEB4 IP basal	CPEB4 IP shCPEB4	13.5804	0	-1.79769e+308	-1.79769e+308	0.0416323	0.192654	no
NR_003048	SNORD23	chr19:48248792-48260323	CPEB4 IP basal	CPEB4 IP shCPEB4	8.86938	0	-1.79769e+308	-1.79769e+308	0.0416323	0.192654	no
NR_003685	SNORD121A	chr9:33921690-34048947	CPEB4 IP basal	CPEB4 IP shCPEB4	9.02924	0	-1.79769e+308	-1.79769e+308	0.0416323	0.192654	no
NR_003694	SNORD11B	chr2:203130514-203168384	CPEB4 IP basal	CPEB4 IP shCPEB4	9.75338	0	-1.79769e+308	-1.79769e+308	0.0416323	0.192654	no
NR_003071	SNORD90	chr9:125611731-125667562	CPEB4 IP basal	CPEB4 IP shCPEB4	7.45954	0	-1.79769e+308	-1.79769e+308	0.0663555	0.264724	no
NR_004397	SNORD1C	chr17:74553845-74561430	CPEB4 IP basal	CPEB4 IP shCPEB4	10.7476	0	-1.79769e+308	-1.79769e+308	0.0663983	0.264724	no
NR_000016	SNORD36C	chr9:136215068-136218280	CPEB4 IP basal	CPEB4 IP shCPEB4	8.91801	0	-1.79769e+308	-1.79769e+308	0.0786496	0.290077	no
NR_001295	SNORD109A	chr15:25523489-25523556	CPEB4 IP basal	CPEB4 IP shCPEB4	8.79344	0	-1.79769e+308	-1.79769e+308	0.0786496	0.290077	no
NR_001456	SNORD38A	chr1:45241245-45244412	CPEB4 IP basal	CPEB4 IP shCPEB4	8.43581	0	-1.79769e+308	-1.79769e+308	0.0786496	0.290077	no
NR_002443	SNORD18C	chr15:66791652-66797193	CPEB4 IP basal	CPEB4 IP shCPEB4	8.86521	0	-1.79769e+308	-1.79769e+308	0.0786496	0.290077	no
NR_002579	SNORD74	chr1:173832385-173837125	CPEB4 IP basal	CPEB4 IP shCPEB4	8.41079	0	-1.79769e+308	-1.79769e+308	0.0786496	0.290077	no
NR_003044	SNORD50B	chr6:86386724-86388451	CPEB4 IP basal	CPEB4 IP shCPEB4	9.61185	0	-1.79769e+308	-1.79769e+308	0.0786496	0.290077	no
NR_003325	SNORD116-10	chr15:25319259-25319363	CPEB4 IP basal	CPEB4 IP shCPEB4	5.4212	0	-1.79769e+308	-1.79769e+308	0.0786496	0.290077	no
NR_003684	SNORD119	chr20:2442280-2451499	CPEB4 IP basal	CPEB4 IP shCPEB4	5.25377	0	-1.79769e+308	-1.79769e+308	0.0786496	0.290077	no
NR_030293	MIR568	chr3:114035321-114035416	CPEB4 IP basal	CPEB4 IP shCPEB4	9.9839	0	-1.79769e+308	-1.79769e+308	0.0786496	0.290077	no
NR_030375	MIR645	chr20:49202322-49202416	CPEB4 IP basal	CPEB4 IP shCPEB4	6.43284	0	-1.79769e+308	-1.79769e+308	0.0786496	0.290077	no
NR_030637	MIR941-1	chr20:62526454-62567384	CPEB4 IP basal	CPEB4 IP shCPEB4	5.82919	0	-1.79769e+308	-1.79769e+308	0.0786496	0.290077	no
NR_031611	MIR1206	chr8:128806778-129113499	CPEB4 IP basal	CPEB4 IP shCPEB4	9.98762	0	-1.79769e+308	-1.79769e+308	0.0786496	0.290077	no
NR_031678	MIR548H2	chr3:151347319-151546276	CPEB4 IP basal	CPEB4 IP shCPEB4	7.17396	0	-1.79769e+308	-1.79769e+308	0.0786496	0.290077	no
NR_031752	MIR548Q	chr9:109625377-109848716	CPEB4 IP basal	CPEB4 IP shCPEB4	10.7589	0	-1.79769e+308	-1.79769e+308	0.0786496	0.290077	no
NR_036101	MIR3146	chr7:19735084-19748660	CPEB4 IP basal	CPEB4 IP shCPEB4	8.57713	0	-1.79769e+308	-1.79769e+308	0.0786496	0.290077	no
NR_036235	MIR4273	chr3:75786028-75834255	CPEB4 IP basal	CPEB4 IP shCPEB4	7.62417	0	-1.79769e+308	-1.79769e+308	0.0786496	0.290077	no
NR_037509	MIR3944	chr10:135175986-135186908	CPEB4 IP basal	CPEB4 IP shCPEB4	5.80227	0	-1.79769e+308	-1.79769e+308	0.0786496	0.290077	no
NR_039684	MIR4473	chr9:20344967-20622514	CPEB4 IP basal	CPEB4 IP shCPEB4	6.35246	0	-1.79769e+308	-1.79769e+308	0.0786496	0.290077	no
NR_039693	MIR3689D1	chr9:137741020-137742490	CPEB4 IP basal	CPEB4 IP shCPEB4	6.76071	0	-1.79769e+308	-1.79769e+308	0.0786496	0.290077	no
NR_039742	MIR4517	chr16:28962317-28977767	CPEB4 IP basal	CPEB4 IP shCPEB4	6.63097	0	-1.79769e+308	-1.79769e+308	0.0786496	0.290077	no
NR_039780	MIR4637	chr5:14704908-14871887	CPEB4 IP basal	CPEB4 IP shCPEB4	7.87842	0	-1.79769e+308	-1.79769e+308	0.0786496	0.290077	no
NR_030625	MIR920	chr12:23685230-24715380	CPEB4 IP basal	CPEB4 IP shCPEB4	6.97341	0	-1.79769e+308	-1.79769e+308	0.120392	0.373256	no
NR_037507	MIR3942	chr15:35663169-36151202	CPEB4 IP basal	CPEB4 IP shCPEB4	5.13513	0	-1.79769e+308	-1.79769e+308	0.121313	0.374395	no
NR_039922	MIR4765	chr2:32853086-33046118	CPEB4 IP basal	CPEB4 IP shCPEB4	7.97476	0	-1.79769e+308	-1.79769e+308	0.121022	0.374395	no
NR_036244	MIR4282	chr6:73331570-73908573	CPEB4 IP basal	CPEB4 IP shCPEB4	7.6216	0	-1.79769e+308	-1.79769e+308	0.121868	0.375568	no
NR_002739	SNORD56	chr20:2633177-2639039	CPEB4 IP basal	CPEB4 IP shCPEB4	7.92742	0	-1.79769e+308	-1.79769e+308	0.123142	0.377983	no
NR_036136	MIR3175	chr15:93443550-93571237	CPEB4 IP basal	CPEB4 IP shCPEB4	9.96562	0	-1.79769e+308	-1.79769e+308	0.123618	0.378827	no
NR_039968	MIR4804	chr5:72112417-72210215	CPEB4 IP basal	CPEB4 IP shCPEB4	8.33087	0	-1.79769e+308	-1.79769e+308	0.123995	0.379329	no
NR_000009	SNORD4B	chr17:27046999-27053949	CPEB4 IP basal	CPEB4 IP shCPEB4	4.9175	0	-1.79769e+308	-1.79769e+308	0.158655	0.428271	no
NR_002441	SNORD18A	chr15:66791652-66797193	CPEB4 IP basal	CPEB4 IP shCPEB4	4.58271	0	-1.79769e+308	-1.79769e+308	0.158655	0.428271	no
NR_031735	MIR1914	chr20:62571181-62601218	CPEB4 IP basal	CPEB4 IP shCPEB4	4.99294	0	-1.79769e+308	-1.79769e+308	0.158655	0.428271	no
NR_036067	MIR3121	chr1:180257351-180472022	CPEB4 IP basal	CPEB4 IP shCPEB4	4.62097	0	-1.79769e+308	-1.79769e+308	0.158655	0.428271	no
NR_037450	MIR3679	chr2:134884695-134884763	CPEB4 IP basal	CPEB4 IP shCPEB4	5.20868	0	-1.79769e+308	-1.79769e+308	0.158655	0.428271	no
NR_039759	MIR4534	chr22:38384800-38384860	CPEB4 IP basal	CPEB4 IP shCPEB4	5.03155	0	-1.79769e+308	-1.79769e+308	0.158655	0.428271	no
NR_039955	MIR4792	chr3:24562852-24562926	CPEB4 IP basal	CPEB4 IP shCPEB4	5.02927	0	-1.79769e+308	-1.79769e+308	0.158655	0.428271	no
NR_039957	MIR4794	chr1:64936475-65158741	CPEB4 IP basal	CPEB4 IP shCPEB4	4.87947	0	-1.79769e+308	-1.79769e+308	0.158655	0.428271	no
NR_029677	MIR135A1	chr3:52321835-52329272	CPEB4 IP basal	CPEB4 IP shCPEB4	5.25087	0	-1.79769e+308	-1.79769e+308	0.219332	0.506114	no
NR_036214	MIR4253	chr1:23037330-23241823	CPEB4 IP basal	CPEB4 IP shCPEB4	5.1751	0	-1.79769e+308	-1.79769e+308	0.232488	0.520509	no
NR_039605	MIR548O2	chr8:29920257-30108213	CPEB4 IP basal	CPEB4 IP shCPEB4	5.00825	0	-1.79769e+308	-1.79769e+308	0.239108	0.526983	no
NR_002439	SNORD43	chr22:39708886-39715670	CPEB4 IP basal	CPEB4 IP shCPEB4	4.59072	0	-1.79769e+308	-1.79769e+308	0.239216	0.526998	no
NM_138410	CMTM7	chr3:32433162-32496333	CPEB4 IP basal	CPEB4 IP shCPEB4	48.3434	0.000209825	-17.8138	0.00468314	0.996263	0.999315	no
NM_178120	DLX1	chr2:172950207-172954401	CPEB4 IP basal	CPEB4 IP shCPEB4	10.7165	4.89731e-05	-17.7394	0.00186657	0.998511	0.999315	no
NM_005866	SIGMAR1	chr9:34634718-34637768	CPEB4 IP basal	CPEB4 IP shCPEB4	12.813	6.73534e-05	-17.5374	0.00208627	0.998335	0.999315	no
NM_012145	DTYMK	chr2:242615156-242626383	CPEB4 IP basal	CPEB4 IP shCPEB4	10.1478	6.09033e-05	-17.3462	0.00133581	0.998934	0.999315	no
NM_020135	WRNIP1	chr6:2765665-2785979	CPEB4 IP basal	CPEB4 IP shCPEB4	21.5362	0.000130806	-17.329	0.00520142	0.99585	0.999315	no
NM_014434	NDOR1	chr9:140100118-140113813	CPEB4 IP basal	CPEB4 IP shCPEB4	5.93355	3.72151e-05	-17.2826	0.00315322	0.997484	0.999315	no
NM_001160047	TXNDC16	chr14:52897307-53019301	CPEB4 IP basal	CPEB4 IP shCPEB4	5.00311	3.14737e-05	-17.2783	0.0020163	0.998391	0.999315	no
NM_007019	UBE2C	chr20:44441254-44445596	CPEB4 IP basal	CPEB4 IP shCPEB4	25.1322	0.000159084	-17.2694	0.00218569	0.998256	0.999315	no
NM_005542	INSIG1	chr7:155089485-155101945	CPEB4 IP basal	CPEB4 IP shCPEB4	35.2727	0.000225131	-17.2574	0.0093251	0.99256	0.999315	no
NM_005496	SMC4	chr3:160117429-160152741	CPEB4 IP basal	CPEB4 IP shCPEB4	48.2921	0.000386671	-16.9303	0.0282543	0.977459	0.999315	no
NM_203415	C17orf81	chr17:7155371-7166512	CPEB4 IP basal	CPEB4 IP shCPEB4	13.9975	0.00011325	-16.9153	0.00278993	0.997774	0.999315	no
NM_138959	VANGL1	chr1:116184573-116240845	CPEB4 IP basal	CPEB4 IP shCPEB4	5.62398	4.91711e-05	-16.8034	0.00603004	0.995189	0.999315	no
NM_024056	TMEM106C	chr12:48357329-48362661	CPEB4 IP basal	CPEB4 IP shCPEB4	24.1352	0.000212364	-16.7942	0.00596856	0.995238	0.999315	no
NM_003751	EIF3B	chr7:2394473-2420377	CPEB4 IP basal	CPEB4 IP shCPEB4	15.3515	0.000140513	-16.7373	0.00666743	0.99468	0.999315	no
NM_014167	CCDC59	chr12:82746082-82873016	CPEB4 IP basal	CPEB4 IP shCPEB4	21.1662	0.000200336	-16.689	0.00488052	0.996106	0.999315	no
NM_022839	MRPS11	chr15:89010683-89021861	CPEB4 IP basal	CPEB4 IP shCPEB4	5.07999	5.35591e-05	-16.5333	0.00143578	0.998854	0.999315	no
NM_006201	CDK16	chrX:47077527-47089394	CPEB4 IP basal	CPEB4 IP shCPEB4	5.77005	6.08587e-05	-16.5328	0.00307872	0.997544	0.999315	no
NM_170707	LMNA	chr1:156084460-156109878	CPEB4 IP basal	CPEB4 IP shCPEB4	26.4395	0.000289309	-16.4797	0.0151091	0.987945	0.999315	no
NR_037606	MRPS14	chr1:174982093-174992591	CPEB4 IP basal	CPEB4 IP shCPEB4	7.74356	9.01292e-05	-16.3906	0.00322922	0.997423	0.999315	no
NM_001099286	FAM54A	chr6:136552167-136571449	CPEB4 IP basal	CPEB4 IP shCPEB4	6.00651	7.11578e-05	-16.3651	0.00198971	0.998412	0.999315	no
NM_019013	FAM64A	chr17:6347734-6354385	CPEB4 IP basal	CPEB4 IP shCPEB4	5.7112	7.02543e-05	-16.3108	0.00191644	0.998471	0.999315	no
NM_001919	ECI1	chr16:2289872-2301602	CPEB4 IP basal	CPEB4 IP shCPEB4	6.27334	8.04262e-05	-16.2512	0.00141442	0.998871	0.999315	no
NM_148923	CYB5A	chr18:71920526-71959251	CPEB4 IP basal	CPEB4 IP shCPEB4	8.56419	0.000113613	-16.2019	0.00169295	0.998649	0.999315	no
NM_004100	EYA4	chr6:133562494-133853258	CPEB4 IP basal	CPEB4 IP shCPEB4	5.87984	7.89998e-05	-16.1836	0.00601878	0.995198	0.999315	no
NM_001146278	NCEH1	chr3:172348434-172429008	CPEB4 IP basal	CPEB4 IP shCPEB4	12.6895	0.000176616	-16.1327	0.00921687	0.992646	0.999315	no
NM_002859	PXN	chr12:120639093-120703574	CPEB4 IP basal	CPEB4 IP shCPEB4	13.8707	0.000194425	-16.1225	0.0102505	0.991821	0.999315	no
NM_005698	SCAMP3	chr1:155225769-155232176	CPEB4 IP basal	CPEB4 IP shCPEB4	9.97254	0.000140266	-16.1175	0.00351341	0.997197	0.999315	no
NM_006247	PPP5C	chr19:46850250-46894232	CPEB4 IP basal	CPEB4 IP shCPEB4	8.67309	0.00012223	-16.1147	0.00451624	0.996397	0.999315	no
NM_001166269	HAUS4	chr14:23415436-23426351	CPEB4 IP basal	CPEB4 IP shCPEB4	6.16768	8.76127e-05	-16.1032	0.00267735	0.997864	0.999315	no
NM_001127266	TMEM129	chr4:1717678-1723084	CPEB4 IP basal	CPEB4 IP shCPEB4	5.14108	7.35103e-05	-16.0938	0.00329647	0.99737	0.999315	no
NM_001135653	PABPC4	chr1:40026484-40042521	CPEB4 IP basal	CPEB4 IP shCPEB4	12.4554	0.000186916	-16.024	0.00836174	0.993328	0.999315	no
NM_174871	PSMD12	chr17:65336618-65362721	CPEB4 IP basal	CPEB4 IP shCPEB4	34.2934	0.00051597	-16.0203	0.0132432	0.989434	0.999315	no
NM_004874	BAG4	chr8:38020838-38070819	CPEB4 IP basal	CPEB4 IP shCPEB4	18.8011	0.000289382	-15.9875	0.0147411	0.988239	0.999315	no
NR_028085	UFSP2	chr4:186317839-186347139	CPEB4 IP basal	CPEB4 IP shCPEB4	6.82676	0.00011192	-15.8964	0.00373127	0.997023	0.999315	no
NM_152388	TMEM237	chr2:202484906-202508252	CPEB4 IP basal	CPEB4 IP shCPEB4	11.4833	0.000188817	-15.8922	0.0142189	0.988655	0.999315	no
NM_001171630	VEGFA	chr6:43737945-43754223	CPEB4 IP basal	CPEB4 IP shCPEB4	4.88168	8.05777e-05	-15.8866	0.00346513	0.997235	0.999315	no
NM_021956	GRIK2	chr6:101846860-102517958	CPEB4 IP basal	CPEB4 IP shCPEB4	6.72862	0.000116573	-15.8168	0.00705885	0.994368	0.999315	no
NM_199294	APITD1	chr1:10490158-10512060	CPEB4 IP basal	CPEB4 IP shCPEB4	4.62095	8.01631e-05	-15.8149	0.00166205	0.998674	0.999315	no
NM_007194	CHEK2	chr22:29083730-29137822	CPEB4 IP basal	CPEB4 IP shCPEB4	4.46603	7.92666e-05	-15.7819	0.00236517	0.998113	0.999315	no
NM_005922	MAP3K4	chr6:161412821-161538417	CPEB4 IP basal	CPEB4 IP shCPEB4	11.4065	0.000228582	-15.6068	0.0188709	0.984944	0.999315	no
NM_153329	ALDH16A1	chr19:49956472-49974305	CPEB4 IP basal	CPEB4 IP shCPEB4	5.79642	0.000118613	-15.5766	0.00585486	0.995329	0.999315	no
NM_014688	USP6NL	chr10:11502508-11653679	CPEB4 IP basal	CPEB4 IP shCPEB4	12.8738	0.000265526	-15.5652	0.0162157	0.987062	0.999315	no
NM_032989	BAD	chr11:64037299-64056972	CPEB4 IP basal	CPEB4 IP shCPEB4	6.2798	0.000131536	-15.543	0.00208027	0.99834	0.999315	no
NM_003981	PRC1	chr15:91509267-91537804	CPEB4 IP basal	CPEB4 IP shCPEB4	23.6283	0.00049884	-15.5316	0.0229816	0.981665	0.999315	no
NM_000405	GM2A	chr5:150632612-150649953	CPEB4 IP basal	CPEB4 IP shCPEB4	4.49041	9.57671e-05	-15.517	0.00514953	0.995891	0.999315	no
NM_005996	TBX3	chr12:115108058-115121969	CPEB4 IP basal	CPEB4 IP shCPEB4	25.4202	0.000543319	-15.5138	0.0306478	0.97555	0.999315	no
NM_001145104	SMAD3	chr15:67358194-67487533	CPEB4 IP basal	CPEB4 IP shCPEB4	9.52926	0.000207004	-15.4904	0.0160148	0.987223	0.999315	no
NM_016263	FZR1	chr19:3506294-3536755	CPEB4 IP basal	CPEB4 IP shCPEB4	7.12637	0.000155043	-15.4882	0.00845186	0.993256	0.999315	no
NM_001080479	RGNEF	chr5:72921982-73237818	CPEB4 IP basal	CPEB4 IP shCPEB4	8.1062	0.000176471	-15.4873	0.016667	0.986702	0.999315	no
NM_003334	UBA1	chrX:47050198-47074527	CPEB4 IP basal	CPEB4 IP shCPEB4	11.5467	0.000251913	-15.4842	0.0144858	0.988442	0.999315	no
NM_001135812	FAM60A	chr12:31433519-31479159	CPEB4 IP basal	CPEB4 IP shCPEB4	66.1714	0.0014493	-15.4786	0.056486	0.954955	0.999315	no
NM_203417	RCAN1	chr21:35888783-35987382	CPEB4 IP basal	CPEB4 IP shCPEB4	24.3716	0.000536036	-15.4725	0.0171315	0.986332	0.999315	no
NM_021252	RAB18	chr10:27793102-27831166	CPEB4 IP basal	CPEB4 IP shCPEB4	16.8258	0.00037382	-15.458	0.0218173	0.982594	0.999315	no
NM_002493	NDUFB6	chr9:32553523-32573182	CPEB4 IP basal	CPEB4 IP shCPEB4	9.02111	0.000201551	-15.4499	0.00230347	0.998162	0.999315	no
NM_001003684	UQCR10	chr22:30163357-30166402	CPEB4 IP basal	CPEB4 IP shCPEB4	4.99551	0.000112511	-15.4383	0.00169452	0.998648	0.999315	no
NM_001178032	ZC4H2	chrX:64135681-64254624	CPEB4 IP basal	CPEB4 IP shCPEB4	5.84142	0.000132079	-15.4326	0.00540802	0.995685	0.999315	no
NM_001205	BNIP1	chr5:172571444-172591390	CPEB4 IP basal	CPEB4 IP shCPEB4	6.75395	0.00015518	-15.4095	0.00328464	0.997379	0.999315	no
NR_036625	VDAC1	chr5:133307565-133340824	CPEB4 IP basal	CPEB4 IP shCPEB4	16.7877	0.000389555	-15.3952	0.0120077	0.990419	0.999315	no
NM_006595	API5	chr11:43333504-43366080	CPEB4 IP basal	CPEB4 IP shCPEB4	30.7039	0.000732685	-15.3549	0.034126	0.972777	0.999315	no
NM_001251825	SP1	chr12:53773978-53810226	CPEB4 IP basal	CPEB4 IP shCPEB4	13.9372	0.000349684	-15.2825	0.0345462	0.972442	0.999315	no
NM_001779	CD58	chr1:117057155-117113715	CPEB4 IP basal	CPEB4 IP shCPEB4	11.2856	0.00028752	-15.2605	0.00450066	0.996409	0.999315	no
NM_021873	CDC25B	chr20:3776400-3786761	CPEB4 IP basal	CPEB4 IP shCPEB4	7.56183	0.000193414	-15.2548	0.00978504	0.992193	0.999315	no
NM_001001481	UBE2W	chr8:74702839-74791110	CPEB4 IP basal	CPEB4 IP shCPEB4	18.9338	0.000490206	-15.2372	0.0196294	0.984339	0.999315	no
NM_001134389	ZDHHC4	chr7:6617064-6628610	CPEB4 IP basal	CPEB4 IP shCPEB4	6.23204	0.000162957	-15.2229	0.00334127	0.997334	0.999315	no
NM_033081	DIDO1	chr20:61509089-61569304	CPEB4 IP basal	CPEB4 IP shCPEB4	7.3154	0.000191807	-15.219	0.0224406	0.982097	0.999315	no
NM_015343	CTDNEP1	chr17:7146905-7155259	CPEB4 IP basal	CPEB4 IP shCPEB4	8.09978	0.000221018	-15.1614	0.00627815	0.994991	0.999315	no
NM_000373	UMPS	chr3:124449212-124468119	CPEB4 IP basal	CPEB4 IP shCPEB4	6.30642	0.000172659	-15.1566	0.0174378	0.986087	0.999315	no
NM_002383	MAZ	chr16:29817854-29822504	CPEB4 IP basal	CPEB4 IP shCPEB4	18.9744	0.000519875	-15.1555	0.0161936	0.98708	0.999315	no
NM_199187	KRT18	chr12:53290970-53346685	CPEB4 IP basal	CPEB4 IP shCPEB4	10.2015	0.000281318	-15.1462	0.00798606	0.993628	0.999315	no
NM_024834	MCMBP	chr10:121588915-121633140	CPEB4 IP basal	CPEB4 IP shCPEB4	9.14468	0.000254469	-15.1332	0.0138262	0.988969	0.999315	no
NM_001171815	RNF166	chr16:88762902-88772829	CPEB4 IP basal	CPEB4 IP shCPEB4	11.4298	0.000322278	-15.1141	0.0076612	0.993887	0.999315	no
NM_001190716	DNM2	chr19:10828728-10942586	CPEB4 IP basal	CPEB4 IP shCPEB4	8.36265	0.000239639	-15.0908	0.0127185	0.989852	0.999315	no
NM_000398	CYB5R3	chr22:43013845-43045405	CPEB4 IP basal	CPEB4 IP shCPEB4	4.945	0.000142883	-15.0789	0.00644303	0.994859	0.999315	no
NM_001142616	EHBP1	chr2:62900985-63275656	CPEB4 IP basal	CPEB4 IP shCPEB4	16.4531	0.000477181	-15.0735	0.033029	0.973651	0.999315	no
NM_033251	RPL13	chr16:89627064-89633237	CPEB4 IP basal	CPEB4 IP shCPEB4	7.7338	0.000226599	-15.0587	0.0157514	0.987433	0.999315	no
NM_205842	NCKAP1	chr2:183789604-183903229	CPEB4 IP basal	CPEB4 IP shCPEB4	20.3645	0.000604364	-15.0403	0.0333935	0.973361	0.999315	no
NM_001843	CNTN1	chr12:41086243-41466213	CPEB4 IP basal	CPEB4 IP shCPEB4	7.40868	0.000222207	-15.025	0.0151818	0.987887	0.999315	no
NM_032013	NDRG3	chr20:35280168-35374541	CPEB4 IP basal	CPEB4 IP shCPEB4	7.83196	0.000241687	-14.9839	0.0108965	0.991306	0.999315	no
NM_001193455	NSUN2	chr5:6599351-6633473	CPEB4 IP basal	CPEB4 IP shCPEB4	21.6894	0.000675326	-14.971	0.0296654	0.976334	0.999315	no
NM_012425	RSU1	chr10:16632616-16859453	CPEB4 IP basal	CPEB4 IP shCPEB4	16.2729	0.000508308	-14.9664	0.0261122	0.979168	0.999315	no
NM_001030006	AP2B1	chr17:33914281-34053436	CPEB4 IP basal	CPEB4 IP shCPEB4	20.2215	0.000632718	-14.964	0.0507164	0.959552	0.999315	no
NM_013352	DSE	chr6:116601282-116759442	CPEB4 IP basal	CPEB4 IP shCPEB4	11.2149	0.000353874	-14.9518	0.0187972	0.985003	0.999315	no
NM_182507	KRT80	chr12:52562779-52585784	CPEB4 IP basal	CPEB4 IP shCPEB4	15.6767	0.00051297	-14.8994	0.0296277	0.976364	0.999315	no
NM_001145928	SAP130	chr2:128698790-128784869	CPEB4 IP basal	CPEB4 IP shCPEB4	7.14316	0.000234887	-14.8923	0.0140568	0.988785	0.999315	no
NM_003092	SNRPB2	chr20:16710608-16722417	CPEB4 IP basal	CPEB4 IP shCPEB4	12.5235	0.000414462	-14.883	0.00901481	0.992807	0.999315	no
NM_001197330	POLE2	chr14:50110269-50155098	CPEB4 IP basal	CPEB4 IP shCPEB4	4.74376	0.000157108	-14.882	0.00367058	0.997071	0.999315	no
NM_017740	ZDHHC7	chr16:85008066-85045141	CPEB4 IP basal	CPEB4 IP shCPEB4	14.0995	0.000480192	-14.8417	0.020009	0.984036	0.999315	no
NM_015544	TMEM98	chr17:31254927-31268667	CPEB4 IP basal	CPEB4 IP shCPEB4	8.04206	0.000276058	-14.8303	0.0075042	0.994013	0.999315	no
NM_001171904	VPRBP	chr3:51428698-51534018	CPEB4 IP basal	CPEB4 IP shCPEB4	8.98958	0.000311307	-14.8176	0.0265711	0.978802	0.999315	no
NM_006709_2	EHMT2	chr6:31847536-31865464	CPEB4 IP basal	CPEB4 IP shCPEB4	4.64839	0.000162835	-14.801	0.00937365	0.992521	0.999315	no
NM_013325	ATG4B	chr2:242577026-242613271	CPEB4 IP basal	CPEB4 IP shCPEB4	6.6339	0.00023634	-14.7767	0.00966846	0.992286	0.999315	no
NM_173698	FAM133A	chrX:92929011-92967273	CPEB4 IP basal	CPEB4 IP shCPEB4	4.68811	0.000167825	-14.7698	0.00621258	0.995043	0.999315	no
NM_021160_5	ABHD16A	chr6:31654725-31671137	CPEB4 IP basal	CPEB4 IP shCPEB4	6.28349	0.000225255	-14.7677	0.00702825	0.994392	0.999315	no
NM_001042574	CRTC3	chr15:91073197-91188577	CPEB4 IP basal	CPEB4 IP shCPEB4	5.31222	0.000194071	-14.7404	0.0145904	0.988359	0.999315	no
NM_018297	NGLY1	chr3:25760434-25831530	CPEB4 IP basal	CPEB4 IP shCPEB4	12.2528	0.000448884	-14.7364	0.0146234	0.988333	0.999315	no
NM_001198953	ZFYVE21	chr14:104182080-104200005	CPEB4 IP basal	CPEB4 IP shCPEB4	6.58029	0.000242184	-14.7298	0.00550008	0.995612	0.999315	no
NM_016205	PDGFC	chr4:157682762-157892546	CPEB4 IP basal	CPEB4 IP shCPEB4	20.1541	0.000764329	-14.6865	0.0279096	0.977734	0.999315	no
NM_181461	PAX3	chr2:223064605-223169936	CPEB4 IP basal	CPEB4 IP shCPEB4	5.05123	0.000192274	-14.6812	0.00756193	0.993967	0.999315	no
NM_001136275	AKIRIN1	chr1:39456915-39471737	CPEB4 IP basal	CPEB4 IP shCPEB4	10.3151	0.000397842	-14.6622	0.0133377	0.989358	0.999315	no
NR_002206_1	GTF2IP1	chr7:74601103-74653459	CPEB4 IP basal	CPEB4 IP shCPEB4	4.86779	0.000191275	-14.6353	0.00886859	0.992924	0.999315	no
NM_001042426	CENPA	chr2:27008881-27017455	CPEB4 IP basal	CPEB4 IP shCPEB4	16.1775	0.00064449	-14.6155	0.011629	0.990722	0.999315	no
NM_001098272	HMGCS1	chr5:43289492-43313595	CPEB4 IP basal	CPEB4 IP shCPEB4	30.5789	0.00122235	-14.6106	0.052223	0.958351	0.999315	no
NM_198900	FMNL3	chr12:50017402-50101197	CPEB4 IP basal	CPEB4 IP shCPEB4	7.09147	0.00028367	-14.6096	0.0431347	0.965594	0.999315	no
NM_001134225	INPP4A	chr2:99061320-99207496	CPEB4 IP basal	CPEB4 IP shCPEB4	7.18083	0.000292667	-14.5826	0.0241203	0.980757	0.999315	no
NM_001001521	UGP2	chr2:64068097-64118696	CPEB4 IP basal	CPEB4 IP shCPEB4	8.06419	0.000334179	-14.5586	0.0104043	0.991699	0.999315	no
NM_006751	SSFA2	chr2:182756471-182795464	CPEB4 IP basal	CPEB4 IP shCPEB4	8.37621	0.000366136	-14.4816	0.0224249	0.982109	0.999315	no
NM_139014	MAPK14	chr6:35995453-36079013	CPEB4 IP basal	CPEB4 IP shCPEB4	6.94126	0.000305737	-14.4706	0.0159024	0.987312	0.999315	no
NM_001025203	U2AF1	chr21:44513065-44527688	CPEB4 IP basal	CPEB4 IP shCPEB4	5.40934	0.000241805	-14.4493	0.00355131	0.997166	0.999315	no
NM_001251	CD68	chr17:7482804-7485429	CPEB4 IP basal	CPEB4 IP shCPEB4	4.66668	0.000209449	-14.4435	0.00687383	0.994516	0.999315	no
NM_020187	C3orf37	chr3:128997683-129024135	CPEB4 IP basal	CPEB4 IP shCPEB4	6.82668	0.00031173	-14.4186	0.0080169	0.993604	0.999315	no
NM_014789	ZNF623	chr8:144718372-144735900	CPEB4 IP basal	CPEB4 IP shCPEB4	11.2348	0.000515331	-14.4121	0.0277577	0.977855	0.999315	no
NM_001128430	SMARCAD1	chr4:95128758-95212443	CPEB4 IP basal	CPEB4 IP shCPEB4	8.94125	0.000414067	-14.3983	0.0230028	0.981648	0.999315	no
NM_014835	OSBPL2	chr20:60813579-60871269	CPEB4 IP basal	CPEB4 IP shCPEB4	18.5181	0.000861413	-14.3919	0.0491182	0.960825	0.999315	no
NM_001079685	KIAA1191	chr5:175773065-175788809	CPEB4 IP basal	CPEB4 IP shCPEB4	5.09264	0.000238475	-14.3823	0.00926809	0.992605	0.999315	no
NM_001206748	CAV2	chr7:116139654-116148595	CPEB4 IP basal	CPEB4 IP shCPEB4	14.6414	0.00069246	-14.368	0.0218987	0.982529	0.999315	no
NM_016638	ARL6IP4	chr12:123464879-123467460	CPEB4 IP basal	CPEB4 IP shCPEB4	8.78195	0.000419711	-14.3529	0.00824928	0.993418	0.999315	no
NM_001005158	SFMBT1	chr3:52937582-53080089	CPEB4 IP basal	CPEB4 IP shCPEB4	9.91934	0.000475353	-14.349	0.0278864	0.977753	0.999315	no
NM_003213	TEAD4	chr12:3068477-3149842	CPEB4 IP basal	CPEB4 IP shCPEB4	7.56497	0.000364555	-14.3409	0.0102384	0.991831	0.999315	no
NM_144949	SOCS5	chr2:46926098-46989927	CPEB4 IP basal	CPEB4 IP shCPEB4	16.7853	0.000810654	-14.3378	0.0394417	0.968538	0.999315	no
NM_001008711	RBPMS	chr8:30239634-30429734	CPEB4 IP basal	CPEB4 IP shCPEB4	6.73062	0.000325576	-14.3355	0.0123145	0.990175	0.999315	no
NM_175609	ARFGAP1	chr20:61904164-61921142	CPEB4 IP basal	CPEB4 IP shCPEB4	4.76671	0.000234908	-14.3086	0.0110891	0.991152	0.999315	no
NM_001243702	ZFP161	chr18:5289017-5297052	CPEB4 IP basal	CPEB4 IP shCPEB4	4.9502	0.000245771	-14.2979	0.00940232	0.992498	0.999315	no
NM_007309	DIAPH2	chrX:95939661-96855597	CPEB4 IP basal	CPEB4 IP shCPEB4	9.0349	0.000451988	-14.2869	0.0237519	0.981051	0.999315	no
NM_033544	RCCD1	chr15:91498105-91506355	CPEB4 IP basal	CPEB4 IP shCPEB4	8.62947	0.000438777	-14.2635	0.0154184	0.987698	0.999315	no
NM_001005849	SUMO2	chr17:73163824-73179098	CPEB4 IP basal	CPEB4 IP shCPEB4	27.1502	0.00141416	-14.2287	0.0175552	0.985994	0.999315	no
NM_001300	KLF6	chr10:3818187-3827473	CPEB4 IP basal	CPEB4 IP shCPEB4	35.991	0.00192133	-14.1932	0.105834	0.915714	0.998027	no
NM_199053	TRAPPC11	chr4:184580419-184634747	CPEB4 IP basal	CPEB4 IP shCPEB4	5.15876	0.000276069	-14.1897	0.0153406	0.98776	0.999315	no
NM_001143887	COPS2	chr15:49417470-49447854	CPEB4 IP basal	CPEB4 IP shCPEB4	21.3403	0.00114399	-14.1872	0.0487983	0.96108	0.999315	no
NM_032889	MFSD5	chr12:53645369-53648190	CPEB4 IP basal	CPEB4 IP shCPEB4	5.42644	0.000291195	-14.1857	0.00720469	0.994252	0.999315	no
NR_037177_7	LOC100294145	chr6:32861952-32871535	CPEB4 IP basal	CPEB4 IP shCPEB4	5.99533	0.000323919	-14.1759	0.013783	0.989003	0.999315	no
NM_001037171	ACOT9	chrX:23721776-23761407	CPEB4 IP basal	CPEB4 IP shCPEB4	22.4205	0.00121428	-14.1724	0.0290577	0.976819	0.999315	no
NM_030954	RNF170	chr8:42704779-42751866	CPEB4 IP basal	CPEB4 IP shCPEB4	6.8594	0.000371668	-14.1718	0.0174193	0.986102	0.999315	no
NM_001009566	CLSTN1	chr1:9711789-9884550	CPEB4 IP basal	CPEB4 IP shCPEB4	10.5571	0.00057492	-14.1645	0.0389968	0.968893	0.999315	no
NM_080841	PTPRA	chr20:2821372-3019315	CPEB4 IP basal	CPEB4 IP shCPEB4	7.99491	0.000438276	-14.155	0.0179547	0.985675	0.999315	no
NM_001244926	PRPF4	chr9:116037913-116055185	CPEB4 IP basal	CPEB4 IP shCPEB4	29.8844	0.00164871	-14.1458	0.0655793	0.947713	0.999315	no
NM_006904	PRKDC	chr8:48685668-48872743	CPEB4 IP basal	CPEB4 IP shCPEB4	20.4151	0.00113212	-14.1383	0.197389	0.843523	0.971144	no
NM_003668	MAPKAPK5	chr12:112277572-112331228	CPEB4 IP basal	CPEB4 IP shCPEB4	18.5126	0.00105094	-14.1045	0.0319784	0.974489	0.999315	no
NM_003678	THOC5	chr22:29904155-29949736	CPEB4 IP basal	CPEB4 IP shCPEB4	5.57777	0.000316931	-14.1032	0.012408	0.9901	0.999315	no
NM_025126	RNF34	chr12:121837901-121862155	CPEB4 IP basal	CPEB4 IP shCPEB4	18.6483	0.00106455	-14.0965	0.0283375	0.977393	0.999315	no
NM_001098416	HDAC7	chr12:48166966-48213763	CPEB4 IP basal	CPEB4 IP shCPEB4	10.7335	0.000617023	-14.0864	0.0355389	0.97165	0.999315	no
NM_001206612	CHTOP	chr1:153591275-153618782	CPEB4 IP basal	CPEB4 IP shCPEB4	21.7554	0.00126083	-14.0747	0.0368216	0.970627	0.999315	no
NM_001198852	FOXJ3	chr1:42642209-42801548	CPEB4 IP basal	CPEB4 IP shCPEB4	8.43102	0.000490663	-14.0687	0.0311652	0.975138	0.999315	no
NM_001202403	ASB6	chr9:132388434-132404448	CPEB4 IP basal	CPEB4 IP shCPEB4	16.0944	0.000947826	-14.0516	0.062418	0.95023	0.999315	no
NM_152415	VPS37A	chr8:17104400-17271040	CPEB4 IP basal	CPEB4 IP shCPEB4	12.1619	0.000731822	-14.0205	0.0346536	0.972356	0.999315	no
NM_017661	ZNF280D	chr15:56922373-57025787	CPEB4 IP basal	CPEB4 IP shCPEB4	9.94303	0.000602183	-14.0112	0.0314999	0.974871	0.999315	no
NM_057169	GIT2	chr12:110367606-110434194	CPEB4 IP basal	CPEB4 IP shCPEB4	5.5017	0.000334002	-14.0077	0.0238568	0.980967	0.999315	no
NM_001167830	TMED5	chr1:93615298-93646246	CPEB4 IP basal	CPEB4 IP shCPEB4	19.9898	0.00121895	-14.0013	0.0754461	0.93986	0.999315	no
NM_001079811	GLB1	chr3:33038099-33138694	CPEB4 IP basal	CPEB4 IP shCPEB4	7.80828	0.000476791	-13.9994	0.0168434	0.986562	0.999315	no
NM_001127197	ELF4	chrX:129198894-129244688	CPEB4 IP basal	CPEB4 IP shCPEB4	7.85168	0.000481111	-13.9943	0.028243	0.977468	0.999315	no
NM_003653	COPS3	chr17:17149937-17184617	CPEB4 IP basal	CPEB4 IP shCPEB4	31.2713	0.00193005	-13.9839	0.047804	0.961872	0.999315	no
NM_002967	SAFB	chr19:5623045-5668489	CPEB4 IP basal	CPEB4 IP shCPEB4	13.2204	0.000818438	-13.9795	0.033444	0.97332	0.999315	no
NM_003779	B4GALT3	chr1:161141099-161147758	CPEB4 IP basal	CPEB4 IP shCPEB4	6.08457	0.000377817	-13.9752	0.0128753	0.989727	0.999315	no
NM_144599	NIPA1	chr15:23043278-23086843	CPEB4 IP basal	CPEB4 IP shCPEB4	4.7537	0.000312501	-13.8929	0.0231426	0.981537	0.999315	no
NM_001172478	RRM2B	chr8:103216728-103251346	CPEB4 IP basal	CPEB4 IP shCPEB4	7.90754	0.000524772	-13.8792	0.0246842	0.980307	0.999315	no
NM_001253382	RPL15	chr3:23933571-23965187	CPEB4 IP basal	CPEB4 IP shCPEB4	67.5637	0.00452378	-13.8664	0.11916	0.905149	0.992943	no
NM_001013839	EXOC7	chr17:74075262-74099868	CPEB4 IP basal	CPEB4 IP shCPEB4	5.00171	0.000336734	-13.8585	0.023608	0.981165	0.999315	no
NM_014595	NT5C	chr17:73106081-73127890	CPEB4 IP basal	CPEB4 IP shCPEB4	4.76212	0.000324127	-13.8428	0.00465307	0.996287	0.999315	no
NM_198195	UBA3	chr3:69103880-69129524	CPEB4 IP basal	CPEB4 IP shCPEB4	12.8943	0.000881269	-13.8368	0.0224221	0.982111	0.999315	no
NM_015484	SYF2	chr1:25548766-25559013	CPEB4 IP basal	CPEB4 IP shCPEB4	18.7029	0.00129359	-13.8196	0.027418	0.978126	0.999315	no
NM_014098	PRDX3	chr10:120927214-120938345	CPEB4 IP basal	CPEB4 IP shCPEB4	15.0261	0.00104894	-13.8063	0.0196546	0.984319	0.999315	no
NM_001042618	PARP2	chr14:20811772-20826063	CPEB4 IP basal	CPEB4 IP shCPEB4	9.26741	0.000655095	-13.7882	0.0178163	0.985785	0.999315	no
NM_004060	CCNG1	chr5:162864576-162872022	CPEB4 IP basal	CPEB4 IP shCPEB4	14.7523	0.00104548	-13.7845	0.0293868	0.976556	0.999315	no
NM_173547	TRIM65	chr17:73885040-73893084	CPEB4 IP basal	CPEB4 IP shCPEB4	5.50548	0.000394631	-13.7681	0.0193546	0.984558	0.999315	no
NM_001146036	SLC14A1	chr18:43304091-43332485	CPEB4 IP basal	CPEB4 IP shCPEB4	13.1523	0.000943675	-13.7667	0.050409	0.959796	0.999315	no
NM_198395	G3BP1	chr5:151151475-151184915	CPEB4 IP basal	CPEB4 IP shCPEB4	109.089	0.00784212	-13.7639	0.260645	0.794366	0.950067	no
NR_038118	MMAB	chr12:109991520-110011358	CPEB4 IP basal	CPEB4 IP shCPEB4	6.1787	0.000447847	-13.752	0.025522	0.979639	0.999315	no
NM_203351	MAP3K3	chr17:61699800-61777519	CPEB4 IP basal	CPEB4 IP shCPEB4	6.67485	0.000485446	-13.7471	0.0319007	0.974551	0.999315	no
NM_014145	C20orf30	chr20:5080483-5093733	CPEB4 IP basal	CPEB4 IP shCPEB4	12.1546	0.000887804	-13.7409	0.017084	0.98637	0.999315	no
NM_001252499	C12orf32	chr12:2986364-2998626	CPEB4 IP basal	CPEB4 IP shCPEB4	10.3965	0.000760384	-13.739	0.0201771	0.983902	0.999315	no
NM_022740	HIPK2	chr7:139246315-139477693	CPEB4 IP basal	CPEB4 IP shCPEB4	4.82093	0.000353359	-13.7359	0.0657342	0.947589	0.999315	no
NM_001171991	HCCS	chrX:11129405-11141204	CPEB4 IP basal	CPEB4 IP shCPEB4	8.28965	0.000608108	-13.7347	0.0158762	0.987333	0.999315	no
NM_198977	ARHGEF1	chr19:42387266-42411604	CPEB4 IP basal	CPEB4 IP shCPEB4	8.15236	0.000605464	-13.7169	0.0258664	0.979364	0.999315	no
NM_003377	VEGFB	chr11:64002055-64006736	CPEB4 IP basal	CPEB4 IP shCPEB4	6.49329	0.000482759	-13.7154	0.0123585	0.99014	0.999315	no
NM_002669	PLRG1	chr4:155456148-155471585	CPEB4 IP basal	CPEB4 IP shCPEB4	15.0022	0.00112883	-13.6981	0.0444216	0.964568	0.999315	no
NM_015002	FBXO21	chr12:117581584-117628300	CPEB4 IP basal	CPEB4 IP shCPEB4	9.23297	0.000698739	-13.6898	0.0336903	0.973124	0.999315	no
NM_197977	ZNF189	chr9:104161162-104172942	CPEB4 IP basal	CPEB4 IP shCPEB4	5.07473	0.000388151	-13.6744	0.0156147	0.987542	0.999315	no
NM_003504	CDC45	chr22:19467413-19508135	CPEB4 IP basal	CPEB4 IP shCPEB4	9.42453	0.000722389	-13.6714	0.0193671	0.984548	0.999315	no
NM_014283	C1orf9	chr1:172502259-172580973	CPEB4 IP basal	CPEB4 IP shCPEB4	5.00253	0.000383987	-13.6693	0.02391	0.980924	0.999315	no
NM_001252008	LUZP2	chr11:24518515-25104186	CPEB4 IP basal	CPEB4 IP shCPEB4	4.94746	0.00038278	-13.6579	0.0212283	0.983064	0.999315	no
NM_016548	GOLM1	chr9:88641057-88715116	CPEB4 IP basal	CPEB4 IP shCPEB4	34.0521	0.00265517	-13.6466	0.110146	0.912294	0.997378	no
NM_175610	TJP1	chr15:29992356-30114706	CPEB4 IP basal	CPEB4 IP shCPEB4	13.8599	0.00108123	-13.646	0.0916023	0.927014	0.999315	no
NM_001136040	CPSF7	chr11:61170119-61197464	CPEB4 IP basal	CPEB4 IP shCPEB4	8.50961	0.000674503	-13.623	0.0297159	0.976294	0.999315	no
NM_001190796	NCK1	chr3:136581049-136667968	CPEB4 IP basal	CPEB4 IP shCPEB4	13.7899	0.00112995	-13.5751	0.0212201	0.98307	0.999315	no
NM_001001551	C9orf103	chr9:86238032-86259045	CPEB4 IP basal	CPEB4 IP shCPEB4	7.93719	0.000653797	-13.5675	0.00897847	0.992836	0.999315	no
NM_152287	ZNF276	chr16:89773540-89883065	CPEB4 IP basal	CPEB4 IP shCPEB4	11.7755	0.000978678	-13.5546	0.0655004	0.947776	0.999315	no
NM_001171087	CLCN2	chr3:184053716-184079391	CPEB4 IP basal	CPEB4 IP shCPEB4	5.41285	0.000449924	-13.5544	0.0194373	0.984492	0.999315	no
NR_040585	STAG3L4	chr7:66767624-66786513	CPEB4 IP basal	CPEB4 IP shCPEB4	5.11096	0.000427239	-13.5463	0.0106832	0.991476	0.999315	no
NM_001135248	MFAP2	chr1:17300998-17308081	CPEB4 IP basal	CPEB4 IP shCPEB4	5.7138	0.000487188	-13.5177	0.00762732	0.993914	0.999315	no
NR_028476	RBMX	chrX:135951352-135962939	CPEB4 IP basal	CPEB4 IP shCPEB4	17.8884	0.00152687	-13.5162	0.0369946	0.970489	0.999315	no
NM_133443	GPT2	chr16:46918307-46965201	CPEB4 IP basal	CPEB4 IP shCPEB4	14.4469	0.00126156	-13.4833	0.0631895	0.949616	0.999315	no
NM_001127711	TMEM14B	chr6:10747994-10757214	CPEB4 IP basal	CPEB4 IP shCPEB4	12.4731	0.00109249	-13.4789	0.0125571	0.989981	0.999315	no
NM_003343	UBE2G2	chr21:46188494-46221751	CPEB4 IP basal	CPEB4 IP shCPEB4	29.7952	0.00263076	-13.4673	0.11298	0.910046	0.995866	no
NM_001242482	EIF1AD	chr11:65764015-65771617	CPEB4 IP basal	CPEB4 IP shCPEB4	7.85109	0.000696976	-13.4595	0.0270976	0.978382	0.999315	no
NM_004689	MTA1	chr14:105886185-105937057	CPEB4 IP basal	CPEB4 IP shCPEB4	14.2675	0.00126912	-13.4566	0.0411146	0.967205	0.999315	no
NM_006859	LIAS	chr4:39460664-39479271	CPEB4 IP basal	CPEB4 IP shCPEB4	8.6406	0.000772153	-13.45	0.0204394	0.983693	0.999315	no
NM_001098833	ATXN7L3	chr17:42269172-42275529	CPEB4 IP basal	CPEB4 IP shCPEB4	19.4684	0.00174414	-13.4463	0.0781173	0.937735	0.999315	no
NM_001017415	USP1	chr1:62901974-62917475	CPEB4 IP basal	CPEB4 IP shCPEB4	5.62476	0.000507178	-13.437	0.0197315	0.984258	0.999315	no
NM_001204857	TCEB1	chr8:74857372-74884522	CPEB4 IP basal	CPEB4 IP shCPEB4	16.8226	0.00151874	-13.4352	0.0344622	0.972509	0.999315	no
NM_001146076	RPAP3	chr12:48055714-48099844	CPEB4 IP basal	CPEB4 IP shCPEB4	8.13514	0.000737408	-13.4294	0.0266663	0.978726	0.999315	no
NM_031203	HNRNPM	chr19:8509802-8554002	CPEB4 IP basal	CPEB4 IP shCPEB4	17.1792	0.00156006	-13.4268	0.0473675	0.96222	0.999315	no
NM_000202	IDS	chrX:148560294-148586884	CPEB4 IP basal	CPEB4 IP shCPEB4	38.4211	0.00348925	-13.4267	0.220798	0.82525	0.963121	no
NM_006386	DDX17	chr22:38864082-38902345	CPEB4 IP basal	CPEB4 IP shCPEB4	71.4863	0.00655384	-13.413	0.35484	0.722709	0.912058	no
NM_001171747	C3orf52	chr3:111805181-111837073	CPEB4 IP basal	CPEB4 IP shCPEB4	4.86434	0.000448641	-13.4044	0.0118065	0.99058	0.999315	no
NM_001204175	CHODL	chr21:19289656-19639687	CPEB4 IP basal	CPEB4 IP shCPEB4	29.6259	0.00273624	-13.4024	0.0689098	0.945061	0.999315	no
NM_001122837	SLC50A1	chr1:155108287-155111334	CPEB4 IP basal	CPEB4 IP shCPEB4	4.94874	0.0004616	-13.3881	0.00834526	0.993342	0.999315	no
NM_020652	ZNF286A	chr17:15602890-15624100	CPEB4 IP basal	CPEB4 IP shCPEB4	11.697	0.00110005	-13.3763	0.0749816	0.940229	0.999315	no
NR_037591	AK2	chr1:33473540-33502512	CPEB4 IP basal	CPEB4 IP shCPEB4	7.6783	0.000730817	-13.359	0.0350405	0.972047	0.999315	no
NM_001114184	MTRF1L	chr6:153308399-153323925	CPEB4 IP basal	CPEB4 IP shCPEB4	13.964	0.00132941	-13.3586	0.0564692	0.954968	0.999315	no
NM_001017958	OS9	chr12:58087737-58115340	CPEB4 IP basal	CPEB4 IP shCPEB4	8.20586	0.000785137	-13.3514	0.0316688	0.974736	0.999315	no
NR_045720	MAN1B1	chr9:139981378-140003639	CPEB4 IP basal	CPEB4 IP shCPEB4	8.29224	0.000801072	-13.3375	0.0309733	0.975291	0.999315	no
NM_001002243	AFTPH	chr2:64751438-64820138	CPEB4 IP basal	CPEB4 IP shCPEB4	7.96808	0.000769835	-13.3374	0.0351799	0.971936	0.999315	no
NR_026571	NOX4	chr11:89057521-89322779	CPEB4 IP basal	CPEB4 IP shCPEB4	12.7323	0.00124136	-13.3243	0.0580821	0.953683	0.999315	no
NM_025076	UXS1	chr2:106709758-106810795	CPEB4 IP basal	CPEB4 IP shCPEB4	12.4929	0.00122493	-13.3161	0.0344507	0.972518	0.999315	no
NM_001206856	CAPRIN2	chr12:30862485-30907448	CPEB4 IP basal	CPEB4 IP shCPEB4	9.99931	0.000986648	-13.307	0.055738	0.955551	0.999315	no
NM_001197051	ZFP91	chr11:58346586-58393205	CPEB4 IP basal	CPEB4 IP shCPEB4	39.009	0.00388986	-13.2918	0.241707	0.809007	0.957397	no
NM_023018	NADK	chr1:1682670-1711508	CPEB4 IP basal	CPEB4 IP shCPEB4	10.4977	0.00107273	-13.2565	0.0411013	0.967215	0.999315	no
NM_032189	ATP11A	chr13:113344642-113541482	CPEB4 IP basal	CPEB4 IP shCPEB4	7.44812	0.000761866	-13.2551	0.0820192	0.934631	0.999315	no
NM_024617	ZCCHC6	chr9:88902647-88969402	CPEB4 IP basal	CPEB4 IP shCPEB4	10.0274	0.00103857	-13.2371	0.068604	0.945305	0.999315	no
NM_001145444	SCAF4	chr21:33043312-33104431	CPEB4 IP basal	CPEB4 IP shCPEB4	8.55059	0.000886628	-13.2354	0.0467936	0.962678	0.999315	no
NM_015213	DENND5A	chr11:9160374-9286873	CPEB4 IP basal	CPEB4 IP shCPEB4	13.5507	0.00142679	-13.2133	0.0918807	0.926793	0.999315	no
NM_001025205	AP2M1	chr3:183892633-183901879	CPEB4 IP basal	CPEB4 IP shCPEB4	27.3934	0.00289623	-13.2074	0.0817083	0.934879	0.999315	no
NM_001186	BACH1	chr21:30671219-30734217	CPEB4 IP basal	CPEB4 IP shCPEB4	8.68941	0.000932562	-13.1858	0.0558324	0.955475	0.999315	no
NM_001199378	GBF1	chr10:104005254-104142656	CPEB4 IP basal	CPEB4 IP shCPEB4	10.5665	0.00113395	-13.1858	0.0988671	0.921244	0.999315	no
NM_001123369	PPP6C	chr9:127908851-127952218	CPEB4 IP basal	CPEB4 IP shCPEB4	5.80004	0.000623171	-13.1841	0.0245258	0.980433	0.999315	no
NM_022771	TBC1D15	chr12:72233486-72320629	CPEB4 IP basal	CPEB4 IP shCPEB4	4.75141	0.000515277	-13.1707	0.0309222	0.975332	0.999315	no
NM_001204364	FAM24B	chr10:124591670-124658230	CPEB4 IP basal	CPEB4 IP shCPEB4	6.29096	0.00068901	-13.1565	0.00565979	0.995484	0.999315	no
NM_002340	LSS	chr21:47608359-47648738	CPEB4 IP basal	CPEB4 IP shCPEB4	11.9585	0.0013171	-13.1484	0.0718968	0.942684	0.999315	no
NM_016513	ICK	chr6:52866097-52926600	CPEB4 IP basal	CPEB4 IP shCPEB4	5.16962	0.000569568	-13.1479	0.0394002	0.968571	0.999315	no
NM_139062	CSNK1D	chr17:80200536-80231594	CPEB4 IP basal	CPEB4 IP shCPEB4	8.04286	0.000888946	-13.1433	0.0413411	0.967024	0.999315	no
NM_002840	PTPRF	chr1:43996546-44089343	CPEB4 IP basal	CPEB4 IP shCPEB4	16.3933	0.00181258	-13.1428	0.179119	0.857845	0.976584	no
NM_003362	UNG	chr12:109535398-109548798	CPEB4 IP basal	CPEB4 IP shCPEB4	7.94661	0.000886384	-13.1301	0.0235738	0.981193	0.999315	no
NM_001039693	TYW5	chr2:200793633-200828847	CPEB4 IP basal	CPEB4 IP shCPEB4	24.4501	0.0027376	-13.1246	0.166936	0.867421	0.979853	no
NM_177989	ACTL6A	chr3:179280707-179306193	CPEB4 IP basal	CPEB4 IP shCPEB4	22.1116	0.00250859	-13.1056	0.0510326	0.9593	0.999315	no
NM_005914	MCM4	chr8:48872762-48890719	CPEB4 IP basal	CPEB4 IP shCPEB4	7.82985	0.000889385	-13.1039	0.0535071	0.957328	0.999315	no
NM_152636	METTL15	chr11:28129797-28355054	CPEB4 IP basal	CPEB4 IP shCPEB4	6.31644	0.000717981	-13.1029	0.0358123	0.971432	0.999315	no
NM_001079862	DBI	chr2:120124503-120130122	CPEB4 IP basal	CPEB4 IP shCPEB4	12.2685	0.00141134	-13.0856	0.0102812	0.991797	0.999315	no
NM_206907	PRKAA1	chr5:40759480-40798297	CPEB4 IP basal	CPEB4 IP shCPEB4	18.9802	0.00219461	-13.0782	0.104759	0.916567	0.998216	no
NM_001098517	CADM1	chr11:115044344-115375241	CPEB4 IP basal	CPEB4 IP shCPEB4	6.28436	0.000735814	-13.0601	0.032941	0.973722	0.999315	no
NM_025189	ZNF430	chr19:21203425-21242852	CPEB4 IP basal	CPEB4 IP shCPEB4	12.5459	0.00147133	-13.0578	0.0671276	0.94648	0.999315	no
NM_199414	PRC1	chr15:91509267-91537804	CPEB4 IP basal	CPEB4 IP shCPEB4	17.0534	0.00201751	-13.0452	0.0758347	0.939551	0.999315	no
NM_001009922	RCHY1	chr4:76404246-76439640	CPEB4 IP basal	CPEB4 IP shCPEB4	16.4989	0.00197191	-13.0305	0.0807007	0.93568	0.999315	no
NM_007103	NDUFV1	chr11:67374322-67380012	CPEB4 IP basal	CPEB4 IP shCPEB4	8.33522	0.00100363	-13.0198	0.0233102	0.981403	0.999315	no
NR_038103	TECR	chr19:14640354-14676792	CPEB4 IP basal	CPEB4 IP shCPEB4	12.0498	0.00156199	-12.9133	0.0230086	0.981643	0.999315	no
NM_002953	RPS6KA1	chr1:26856248-26901520	CPEB4 IP basal	CPEB4 IP shCPEB4	4.70656	0.000610466	-12.9125	0.0257198	0.979481	0.999315	no
NM_198077	C1orf52	chr1:85715636-85725355	CPEB4 IP basal	CPEB4 IP shCPEB4	11.9174	0.0015523	-12.9064	0.0532326	0.957547	0.999315	no
NR_027430	LOC219347	chr10:81805988-81852307	CPEB4 IP basal	CPEB4 IP shCPEB4	5.50592	0.000717902	-12.9049	0.0342824	0.972652	0.999315	no
NM_024668	ANKHD1	chr5:139781398-139929163	CPEB4 IP basal	CPEB4 IP shCPEB4	8.60197	0.00112921	-12.8951	0.0330098	0.973667	0.999315	no
NM_018309	TBC1D23	chr3:99979685-100044094	CPEB4 IP basal	CPEB4 IP shCPEB4	15.5547	0.00208179	-12.8672	0.0790607	0.936984	0.999315	no
NM_033285	TP53INP1	chr8:95938199-95961615	CPEB4 IP basal	CPEB4 IP shCPEB4	11.2423	0.00152933	-12.8438	0.0818653	0.934754	0.999315	no
NM_001127612	PAX6	chr11:31806339-31908587	CPEB4 IP basal	CPEB4 IP shCPEB4	6.85362	0.000944264	-12.8254	0.0650877	0.948104	0.999315	no
NM_176806	MOCS2	chr5:52393894-52405598	CPEB4 IP basal	CPEB4 IP shCPEB4	15.0912	0.00212499	-12.794	0.0333434	0.973401	0.999315	no
NM_001136156	ZNF507	chr19:32836513-32878573	CPEB4 IP basal	CPEB4 IP shCPEB4	14.4195	0.00203078	-12.7937	0.159389	0.873362	0.981803	no
NM_016022	APH1A	chr1:150237798-150241609	CPEB4 IP basal	CPEB4 IP shCPEB4	31.7828	0.00447661	-12.7936	0.125714	0.899958	0.991397	no
NM_001130841	RTCD1	chr1:100731713-100758325	CPEB4 IP basal	CPEB4 IP shCPEB4	8.05591	0.00113835	-12.7889	0.0366968	0.970727	0.999315	no
NM_182972	IRF2BP2	chr1:234740014-234745271	CPEB4 IP basal	CPEB4 IP shCPEB4	10.021	0.00142261	-12.7822	0.0631301	0.949663	0.999315	no
NM_004458	ACSL4	chrX:108884563-108976621	CPEB4 IP basal	CPEB4 IP shCPEB4	7.78986	0.00110765	-12.7799	0.0535646	0.957282	0.999315	no
NM_178584	SEPT10	chr2:110300375-110371783	CPEB4 IP basal	CPEB4 IP shCPEB4	20.3127	0.00294075	-12.7539	0.0944487	0.924753	0.999315	no
NM_001143780	SLC25A39	chr17:42396992-42402217	CPEB4 IP basal	CPEB4 IP shCPEB4	9.88792	0.00145783	-12.7276	0.0309292	0.975326	0.999315	no
NM_001204076	KATNA1	chr6:149916010-149969940	CPEB4 IP basal	CPEB4 IP shCPEB4	6.24209	0.000924199	-12.7215	0.0189015	0.98492	0.999315	no
NM_001163446	CPA4	chr7:129932973-129964020	CPEB4 IP basal	CPEB4 IP shCPEB4	9.95941	0.00147787	-12.7183	0.0512603	0.959118	0.999315	no
NM_173659	RPUSD3	chr3:9879532-9885702	CPEB4 IP basal	CPEB4 IP shCPEB4	4.97207	0.000754069	-12.6869	0.0141028	0.988748	0.999315	no
NM_001173463	KIF21A	chr12:39687029-39837192	CPEB4 IP basal	CPEB4 IP shCPEB4	6.98343	0.00106246	-12.6823	0.0779462	0.937871	0.999315	no
NR_033698	FNTA	chr8:42911441-42940932	CPEB4 IP basal	CPEB4 IP shCPEB4	7.50672	0.00114519	-12.6784	0.0228523	0.981768	0.999315	no
NM_001128225	SLC39A13	chr11:47430045-47438051	CPEB4 IP basal	CPEB4 IP shCPEB4	6.22506	0.000949949	-12.6779	0.0292447	0.976669	0.999315	no
NM_006910	RBBP6	chr16:24550907-24584183	CPEB4 IP basal	CPEB4 IP shCPEB4	4.87096	0.000746907	-12.671	0.0605215	0.95174	0.999315	no
NM_013269	CLEC2D	chr12:9822307-9852151	CPEB4 IP basal	CPEB4 IP shCPEB4	8.00214	0.00123256	-12.6645	0.0682958	0.94555	0.999315	no
NM_001100819	MOB4	chr2:198351307-198418423	CPEB4 IP basal	CPEB4 IP shCPEB4	28.0726	0.00435892	-12.6529	0.148736	0.881762	0.985171	no
NM_001242617	NXT2	chrX:108779009-108787927	CPEB4 IP basal	CPEB4 IP shCPEB4	5.96628	0.000927943	-12.6505	0.0226646	0.981918	0.999315	no
NM_001142295	SPG20	chr13:36875774-36944317	CPEB4 IP basal	CPEB4 IP shCPEB4	8.58951	0.00135586	-12.6292	0.0644625	0.948602	0.999315	no
NM_030964	SPRY4	chr5:141689991-141704620	CPEB4 IP basal	CPEB4 IP shCPEB4	10.5273	0.00167744	-12.6156	0.0970097	0.922719	0.999315	no
NM_016363	GP6	chr19:55525074-55549632	CPEB4 IP basal	CPEB4 IP shCPEB4	15.8315	0.00254342	-12.6037	0.0736286	0.941306	0.999315	no
NM_001199382	RNF145	chr5:158584416-158637061	CPEB4 IP basal	CPEB4 IP shCPEB4	14.8026	0.00239926	-12.591	0.0921236	0.9266	0.999315	no
NM_001009960	ZNF655	chr7:99156044-99174076	CPEB4 IP basal	CPEB4 IP shCPEB4	8.37338	0.00136752	-12.58	0.0723396	0.942332	0.999315	no
NM_001242830	ELOVL5	chr6:53132195-53213977	CPEB4 IP basal	CPEB4 IP shCPEB4	20.9267	0.00343401	-12.5732	0.0936751	0.925367	0.999315	no
NM_001024630	RUNX2	chr6:44796469-45518819	CPEB4 IP basal	CPEB4 IP shCPEB4	5.5616	0.00091787	-12.5649	0.0519056	0.958604	0.999315	no
NM_006367	CAP1	chr1:40506254-40538321	CPEB4 IP basal	CPEB4 IP shCPEB4	15.8272	0.00262792	-12.5562	0.0854004	0.931943	0.999315	no
NM_152992	POMZP3	chr7:76178657-76257299	CPEB4 IP basal	CPEB4 IP shCPEB4	5.6475	0.000955381	-12.5292	0.0154515	0.987672	0.999315	no
NM_024568	CHD1L	chr1:146714290-146767447	CPEB4 IP basal	CPEB4 IP shCPEB4	5.34953	0.000910002	-12.5213	0.0332286	0.973492	0.999315	no
NM_021211	ZBED5	chr11:10874250-10879620	CPEB4 IP basal	CPEB4 IP shCPEB4	19.2749	0.00328818	-12.5171	0.0893073	0.928838	0.999315	no
NM_001363	DKC1	chrX:153991030-154005964	CPEB4 IP basal	CPEB4 IP shCPEB4	28.2262	0.00484224	-12.5091	0.153413	0.878072	0.983757	no
NM_001243280	ALCAM	chr3:105085556-105295757	CPEB4 IP basal	CPEB4 IP shCPEB4	12.6093	0.00217405	-12.5018	0.107479	0.914409	0.997599	no
NM_001243773	GNG2	chr14:52327021-52436518	CPEB4 IP basal	CPEB4 IP shCPEB4	5.28787	0.000912197	-12.5011	0.0350946	0.972004	0.999315	no
NM_001077198	ATG9A	chr2:220084101-220094361	CPEB4 IP basal	CPEB4 IP shCPEB4	5.85304	0.00103045	-12.4717	0.0470895	0.962442	0.999315	no
NM_012424	RPS6KC1	chr1:213224587-213446808	CPEB4 IP basal	CPEB4 IP shCPEB4	8.53585	0.00150679	-12.4678	0.0721585	0.942476	0.999315	no
NM_138740	C1orf43	chr1:154179182-154243329	CPEB4 IP basal	CPEB4 IP shCPEB4	8.01017	0.00142501	-12.4566	0.0302043	0.975904	0.999315	no
NM_001020658	PUM1	chr1:31404352-31538564	CPEB4 IP basal	CPEB4 IP shCPEB4	11.8353	0.00213321	-12.4378	0.123937	0.901365	0.991806	no
NM_000259	MYO5A	chr15:52599479-52821247	CPEB4 IP basal	CPEB4 IP shCPEB4	10.0154	0.00180934	-12.4345	0.238289	0.811657	0.958112	no
NM_005016	PCBP2	chr12:53845885-53893444	CPEB4 IP basal	CPEB4 IP shCPEB4	14.3338	0.00259173	-12.4332	0.0838686	0.933161	0.999315	no
NM_181453	GCC2	chr2:109065576-109125854	CPEB4 IP basal	CPEB4 IP shCPEB4	9.59614	0.00175495	-12.4168	0.13527	0.892398	0.988744	no
NM_001129899	ZNF673	chrX:46306623-46334074	CPEB4 IP basal	CPEB4 IP shCPEB4	14.5105	0.00266627	-12.41	0.076366	0.939128	0.999315	no
NM_080669	SLC46A1	chr17:26698986-26733230	CPEB4 IP basal	CPEB4 IP shCPEB4	5.29958	0.000976152	-12.4065	0.0825471	0.934212	0.999315	no
NM_173211	TGIF1	chr18:3412071-3458406	CPEB4 IP basal	CPEB4 IP shCPEB4	14.094	0.00259943	-12.4046	0.0421918	0.966346	0.999315	no
NM_202758	ENOSF1	chr18:596997-712662	CPEB4 IP basal	CPEB4 IP shCPEB4	11.7103	0.00217299	-12.3958	0.137056	0.890986	0.988068	no
NM_001137602	MEMO1	chr2:32092893-32235698	CPEB4 IP basal	CPEB4 IP shCPEB4	15.6303	0.00292498	-12.3836	0.0552156	0.955967	0.999315	no
NM_001190260	GCET2	chr3:111839687-111852152	CPEB4 IP basal	CPEB4 IP shCPEB4	10.7162	0.00203195	-12.3646	0.0697829	0.944366	0.999315	no
NM_001142288	COX4NB	chr16:85812230-85833148	CPEB4 IP basal	CPEB4 IP shCPEB4	7.49363	0.00144588	-12.3395	0.0326682	0.973939	0.999315	no
NM_014374	REPIN1	chr7:150065878-150071133	CPEB4 IP basal	CPEB4 IP shCPEB4	9.56742	0.00184616	-12.3394	0.0529423	0.957778	0.999315	no
NM_001177800	ADIPOQ	chr3:186560462-186576252	CPEB4 IP basal	CPEB4 IP shCPEB4	9.91712	0.0019185	-12.3357	0.0974994	0.92233	0.999315	no
NM_181746	CERS2	chr1:150937648-150947479	CPEB4 IP basal	CPEB4 IP shCPEB4	8.77554	0.00170662	-12.3281	0.0455077	0.963703	0.999315	no
NR_038254	LOC100288637	chr15:30938317-31065209	CPEB4 IP basal	CPEB4 IP shCPEB4	7.04115	0.00138501	-12.3117	0.0949832	0.924328	0.999315	no
NM_001202470	RPS10-NUDT3	chr6:34254972-34393902	CPEB4 IP basal	CPEB4 IP shCPEB4	17.8666	0.00354815	-12.2979	0.0968674	0.922832	0.999315	no
NM_006804	STARD3	chr17:37793332-37820454	CPEB4 IP basal	CPEB4 IP shCPEB4	5.11107	0.00101583	-12.2968	0.0337902	0.973044	0.999315	no
NM_002733	PRKAG1	chr12:49396054-49412629	CPEB4 IP basal	CPEB4 IP shCPEB4	7.30106	0.00145218	-12.2957	0.032488	0.974083	0.999315	no
NM_001144903	TM6SF1	chr15:83776323-83806111	CPEB4 IP basal	CPEB4 IP shCPEB4	8.04508	0.00162033	-12.2776	0.0295684	0.976411	0.999315	no
NM_001037328	STAU1	chr20:47729875-47804904	CPEB4 IP basal	CPEB4 IP shCPEB4	9.43769	0.00192176	-12.2618	0.07582	0.939562	0.999315	no
NM_005833	RABEPK	chr9:127962820-127996438	CPEB4 IP basal	CPEB4 IP shCPEB4	8.10619	0.0016683	-12.2464	0.036125	0.971183	0.999315	no
NM_016418	NF2	chr22:29999544-30094589	CPEB4 IP basal	CPEB4 IP shCPEB4	17.2365	0.00360696	-12.2224	0.280326	0.779227	0.94321	no
NM_002819	PTBP1	chr19:797391-812327	CPEB4 IP basal	CPEB4 IP shCPEB4	19.0772	0.00399366	-12.2218	0.136209	0.891656	0.988477	no
NM_033117	RBM18	chr9:125001833-125085742	CPEB4 IP basal	CPEB4 IP shCPEB4	11.2541	0.00235929	-12.2198	0.0721476	0.942484	0.999315	no
NM_001040108	MLH3	chr14:75480466-75518235	CPEB4 IP basal	CPEB4 IP shCPEB4	6.46732	0.00136061	-12.2147	0.114533	0.908815	0.995345	no
NM_003712	PPAP2C	chr19:281043-291435	CPEB4 IP basal	CPEB4 IP shCPEB4	9.59667	0.00205206	-12.1912	0.0358009	0.971441	0.999315	no
NM_001195101	PTP4A2	chr1:32372021-32403988	CPEB4 IP basal	CPEB4 IP shCPEB4	8.55243	0.0018395	-12.1828	0.0616048	0.950878	0.999315	no
NM_183353	RLIM	chrX:73802810-73834461	CPEB4 IP basal	CPEB4 IP shCPEB4	8.362	0.00181022	-12.1735	0.193757	0.846366	0.971716	no
NM_018061	PRPF38B	chr1:109234931-109244422	CPEB4 IP basal	CPEB4 IP shCPEB4	17.0852	0.0037197	-12.1653	0.136699	0.891269	0.988298	no
NM_001256024	ARHGAP22	chr10:49654067-49864310	CPEB4 IP basal	CPEB4 IP shCPEB4	11.4145	0.00248583	-12.1649	0.0798902	0.936325	0.999315	no
NM_001042368	RALGDS	chr9:135973106-136024588	CPEB4 IP basal	CPEB4 IP shCPEB4	12.1419	0.00265366	-12.1597	0.129609	0.896876	0.990406	no
NM_001145145	SLC1A5	chr19:47278139-47291842	CPEB4 IP basal	CPEB4 IP shCPEB4	7.00404	0.00153342	-12.1572	0.0351295	0.971977	0.999315	no
NM_001243776	CEP57	chr11:95523624-95565857	CPEB4 IP basal	CPEB4 IP shCPEB4	5.67128	0.00124825	-12.1495	0.0404971	0.967697	0.999315	no
NM_001199456	BRD2	chr6:32936436-32949282	CPEB4 IP basal	CPEB4 IP shCPEB4	11.3286	0.00251209	-12.1388	0.0898613	0.928397	0.999315	no
NM_001174151	ARL13B	chr3:93698982-93774522	CPEB4 IP basal	CPEB4 IP shCPEB4	14.2609	0.00320157	-12.121	0.108813	0.913351	0.997378	no
NM_001518	GTF2I	chr7:74072029-74175022	CPEB4 IP basal	CPEB4 IP shCPEB4	4.87952	0.00109694	-12.119	0.0523408	0.958257	0.999315	no
NM_014303	PES1	chr22:30972611-31003000	CPEB4 IP basal	CPEB4 IP shCPEB4	8.37771	0.00188713	-12.1161	0.0574516	0.954185	0.999315	no
NM_022074	FAM111A	chr11:58910317-58922511	CPEB4 IP basal	CPEB4 IP shCPEB4	23.7688	0.00541311	-12.1003	0.204408	0.838035	0.968053	no
NM_031369	HNRNPD	chr4:83274466-83295149	CPEB4 IP basal	CPEB4 IP shCPEB4	54.0017	0.0123129	-12.0986	0.268761	0.788114	0.946432	no
NM_014990	RALGAPA1	chr14:36007557-36278432	CPEB4 IP basal	CPEB4 IP shCPEB4	13.6019	0.00311432	-12.0926	0.249631	0.802873	0.953893	no
NM_001204880	UBE2D1	chr10:60094738-60130513	CPEB4 IP basal	CPEB4 IP shCPEB4	57.9339	0.0135053	-12.0667	0.274389	0.783786	0.944951	no
NM_145903	HMGA1	chr6:34204576-34214008	CPEB4 IP basal	CPEB4 IP shCPEB4	15.3245	0.00359434	-12.0578	0.0757123	0.939648	0.999315	no
NM_001199261	UCHL5	chr1:192981495-193060906	CPEB4 IP basal	CPEB4 IP shCPEB4	10.1567	0.00239933	-12.0475	0.105576	0.915919	0.99806	no
NM_024051	GGCT	chr7:30536236-30544457	CPEB4 IP basal	CPEB4 IP shCPEB4	9.25947	0.00220701	-12.0346	0.0288667	0.976971	0.999315	no
NM_201267	NRP2	chr2:206547223-206662857	CPEB4 IP basal	CPEB4 IP shCPEB4	19.7354	0.00471624	-12.0309	0.229883	0.818183	0.960186	no
NM_001145263	NCOA4	chr10:51565107-51590734	CPEB4 IP basal	CPEB4 IP shCPEB4	6.084	0.00146564	-12.0193	0.0536937	0.957179	0.999315	no
NM_001128212	WDSUB1	chr2:160092303-160143236	CPEB4 IP basal	CPEB4 IP shCPEB4	8.13683	0.0019655	-12.0154	0.0392333	0.968704	0.999315	no
NM_001145156	NR2F2	chr15:96869156-96883492	CPEB4 IP basal	CPEB4 IP shCPEB4	5.6588	0.00137007	-12.012	0.0436918	0.96515	0.999315	no
NM_181332	NLGN4X	chrX:5808082-6146706	CPEB4 IP basal	CPEB4 IP shCPEB4	4.60217	0.00114025	-11.9787	0.0638646	0.949078	0.999315	no
NM_001128214	KCTD6	chr3:58477822-58488087	CPEB4 IP basal	CPEB4 IP shCPEB4	9.37865	0.00233621	-11.971	0.0374503	0.970126	0.999315	no
NM_052834	WDR7	chr18:54318615-54697036	CPEB4 IP basal	CPEB4 IP shCPEB4	8.30037	0.00208834	-11.9566	0.153378	0.8781	0.983757	no
NM_001039348	EFEMP1	chr2:56093096-56151298	CPEB4 IP basal	CPEB4 IP shCPEB4	5.89217	0.0014859	-11.9532	0.0464611	0.962943	0.999315	no
NM_001035521	GTF3C2	chr2:27548720-27579868	CPEB4 IP basal	CPEB4 IP shCPEB4	4.87662	0.00124103	-11.9401	0.0561851	0.955194	0.999315	no
NM_031989	PCBP2	chr12:53845885-53893444	CPEB4 IP basal	CPEB4 IP shCPEB4	10.8102	0.00278315	-11.9234	0.0858456	0.931589	0.999315	no
NM_182743	TXNRD1	chr12:104609558-104744062	CPEB4 IP basal	CPEB4 IP shCPEB4	10.3142	0.00266942	-11.9158	0.0935633	0.925456	0.999315	no
NM_172218	SPAG1	chr8:101170262-101254132	CPEB4 IP basal	CPEB4 IP shCPEB4	8.13817	0.00214452	-11.8898	0.0780187	0.937813	0.999315	no
NM_001164098	VCAN	chr5:82767492-82878122	CPEB4 IP basal	CPEB4 IP shCPEB4	7.46522	0.00198406	-11.8775	0.147193	0.88298	0.985625	no
NM_021914	CFL2	chr14:35179587-35184029	CPEB4 IP basal	CPEB4 IP shCPEB4	31.7057	0.00847955	-11.8685	0.225345	0.821711	0.962121	no
NM_001130415	APOLD1	chr12:12878850-12944399	CPEB4 IP basal	CPEB4 IP shCPEB4	7.96327	0.00213602	-11.8642	0.104984	0.916389	0.998216	no
NM_006007	ZFAND5	chr9:74966340-74980163	CPEB4 IP basal	CPEB4 IP shCPEB4	11.9367	0.00321999	-11.8561	0.181298	0.856134	0.976453	no
NM_001199022	CCP110	chr16:19535178-19564728	CPEB4 IP basal	CPEB4 IP shCPEB4	20.896	0.00564351	-11.8543	0.304612	0.760661	0.932818	no
NR_027635	SPATA5L1	chr15:45694518-45713616	CPEB4 IP basal	CPEB4 IP shCPEB4	8.64245	0.00234495	-11.8477	0.0614594	0.950993	0.999315	no
NM_014376	CYFIP2	chr5:156693090-156822606	CPEB4 IP basal	CPEB4 IP shCPEB4	5.13238	0.00139614	-11.844	0.101417	0.919219	0.998661	no
NM_001199292	HSD17B4	chr5:118788137-118878030	CPEB4 IP basal	CPEB4 IP shCPEB4	4.94891	0.00136304	-11.8261	0.0394765	0.96851	0.999315	no
NM_001204401	XIAP	chrX:122993661-123047829	CPEB4 IP basal	CPEB4 IP shCPEB4	33.9033	0.00941155	-11.8147	0.821399	0.411419	0.692377	no
NM_148415	ATXN2L	chr16:28834413-28848558	CPEB4 IP basal	CPEB4 IP shCPEB4	10.8058	0.00308305	-11.7752	0.130208	0.896402	0.990224	no
NM_001134367	SLC6A6	chr3:14444105-14583588	CPEB4 IP basal	CPEB4 IP shCPEB4	10.8018	0.00310861	-11.7627	0.227297	0.820193	0.961192	no
NM_024657	MORC4	chrX:106183963-106243474	CPEB4 IP basal	CPEB4 IP shCPEB4	5.25288	0.00153529	-11.7404	0.0677052	0.94602	0.999315	no
NM_207044	ENSA	chr1:150594598-150602098	CPEB4 IP basal	CPEB4 IP shCPEB4	8.761	0.00256317	-11.739	0.080192	0.936085	0.999315	no
NM_001102669	RRAS2	chr11:14299465-14386052	CPEB4 IP basal	CPEB4 IP shCPEB4	8.85006	0.00259266	-11.737	0.0536655	0.957202	0.999315	no
NM_206917	NGFRAP1	chrX:102631267-102633001	CPEB4 IP basal	CPEB4 IP shCPEB4	5.72211	0.00168557	-11.7291	0.0174272	0.986096	0.999315	no
NM_001166212	CLCF1	chr11:67085309-67159158	CPEB4 IP basal	CPEB4 IP shCPEB4	8.32823	0.00245815	-11.7262	0.0551123	0.956049	0.999315	no
NM_153322	PMP22	chr17:15133095-15168644	CPEB4 IP basal	CPEB4 IP shCPEB4	23.2586	0.00696799	-11.7047	0.118573	0.905613	0.993249	no
NM_001199693	SLC4A2	chr7:150755298-150773614	CPEB4 IP basal	CPEB4 IP shCPEB4	5.91927	0.0017961	-11.6863	0.0767206	0.938846	0.999315	no
NM_201413	APP	chr21:27252860-27543446	CPEB4 IP basal	CPEB4 IP shCPEB4	7.57519	0.00231733	-11.6746	0.0896328	0.928579	0.999315	no
NM_001083335	ZFP112	chr19:44830705-44860856	CPEB4 IP basal	CPEB4 IP shCPEB4	5.2714	0.00163306	-11.6564	0.0636109	0.94928	0.999315	no
NR_033297	CCDC163P	chr1:45959597-45965751	CPEB4 IP basal	CPEB4 IP shCPEB4	11.8222	0.00370866	-11.6383	0.093389	0.925595	0.999315	no
NM_001172562	INTS9	chr8:28625174-28747698	CPEB4 IP basal	CPEB4 IP shCPEB4	10.083	0.00316344	-11.6381	0.0931226	0.925806	0.999315	no
NM_001017974	P4HA2	chr5:131528303-131563556	CPEB4 IP basal	CPEB4 IP shCPEB4	5.52274	0.00173652	-11.635	0.0453127	0.963858	0.999315	no
NM_022067	C14orf133	chr14:77893017-77923983	CPEB4 IP basal	CPEB4 IP shCPEB4	5.38376	0.00169602	-11.6322	0.0560071	0.955336	0.999315	no
NM_080649	APEX1	chr14:20923289-20925931	CPEB4 IP basal	CPEB4 IP shCPEB4	27.9294	0.00889103	-11.6171	0.163708	0.869961	0.980278	no
NM_014701	SECISBP2L	chr15:49280834-49338760	CPEB4 IP basal	CPEB4 IP shCPEB4	8.1059	0.00261013	-11.6006	0.176475	0.85992	0.976761	no
NM_021970	LAMTOR3	chr4:100799494-100815703	CPEB4 IP basal	CPEB4 IP shCPEB4	14.6654	0.00478112	-11.5828	0.180508	0.856754	0.976453	no
NM_001130048	DOCK9	chr13:99445740-99738660	CPEB4 IP basal	CPEB4 IP shCPEB4	8.0476	0.00268514	-11.5493	0.214476	0.830176	0.96544	no
NM_007266	GPN1	chr2:27848505-27917847	CPEB4 IP basal	CPEB4 IP shCPEB4	5.84195	0.00195292	-11.5466	0.0434834	0.965316	0.999315	no
NM_001007073	RPL32	chr3:12876443-12883081	CPEB4 IP basal	CPEB4 IP shCPEB4	42.1738	0.0141421	-11.5421	0.297281	0.766252	0.935727	no
NR_034075	LOC100499177	chr4:83814604-83841284	CPEB4 IP basal	CPEB4 IP shCPEB4	8.32668	0.0028187	-11.5285	0.0701868	0.944045	0.999315	no
NM_001195555	CLINT1	chr5:157212750-157286183	CPEB4 IP basal	CPEB4 IP shCPEB4	20.0482	0.00684605	-11.5159	0.255929	0.798006	0.952164	no
NM_001253852	AP4B1	chr1:114356432-114447741	CPEB4 IP basal	CPEB4 IP shCPEB4	6.15106	0.00210639	-11.5118	0.0633128	0.949517	0.999315	no
NM_001080951	PLAGL1	chr6:144261436-144385735	CPEB4 IP basal	CPEB4 IP shCPEB4	5.35576	0.00184499	-11.5033	0.0591238	0.952854	0.999315	no
NM_001142354	PPP3CB	chr10:75196562-75255782	CPEB4 IP basal	CPEB4 IP shCPEB4	17.4527	0.00603333	-11.4982	0.177295	0.859277	0.976761	no
NM_001198780	ARPC4	chr3:9821653-9878040	CPEB4 IP basal	CPEB4 IP shCPEB4	33.4005	0.0116286	-11.488	0.194997	0.845395	0.97149	no
NM_001199811	INTS7	chr1:212113740-212278187	CPEB4 IP basal	CPEB4 IP shCPEB4	15.2965	0.00553282	-11.4329	0.256155	0.797831	0.952057	no
NM_001025434	NQO1	chr16:69743303-69760533	CPEB4 IP basal	CPEB4 IP shCPEB4	9.4524	0.0034203	-11.4323	0.0888102	0.929233	0.999315	no
NR_045587	SRA1	chr5:139929651-139937678	CPEB4 IP basal	CPEB4 IP shCPEB4	6.70954	0.00244943	-11.4195	0.0431129	0.965612	0.999315	no
NM_004379	CREB1	chr2:208394615-208470284	CPEB4 IP basal	CPEB4 IP shCPEB4	17.8328	0.00655267	-11.4102	0.527593	0.597782	0.837584	no
NM_003406	YWHAZ	chr8:101930803-101965623	CPEB4 IP basal	CPEB4 IP shCPEB4	34.5122	0.013149	-11.3579	0.329855	0.741509	0.923636	no
NM_001017979	RAB28	chr4:13369346-13485989	CPEB4 IP basal	CPEB4 IP shCPEB4	7.96912	0.00303624	-11.3579	0.0517248	0.958748	0.999315	no
NM_181351	NCAM1	chr11:112831968-113149158	CPEB4 IP basal	CPEB4 IP shCPEB4	11.0037	0.0041938	-11.3574	0.283028	0.777155	0.942315	no
NM_002129	HMGB2	chr4:174252526-174255595	CPEB4 IP basal	CPEB4 IP shCPEB4	58.5527	0.0226864	-11.3337	0.358342	0.720087	0.910537	no
NM_198833	SERPINB8	chr18:61637262-61656608	CPEB4 IP basal	CPEB4 IP shCPEB4	23.9055	0.00972353	-11.2636	0.315812	0.752146	0.929133	no
NM_004404	SEPT2	chr2:242166681-242293441	CPEB4 IP basal	CPEB4 IP shCPEB4	33.3701	0.0137932	-11.2404	0.446693	0.655097	0.873107	no
NM_001139441	BCAP31	chrX:152965946-152990201	CPEB4 IP basal	CPEB4 IP shCPEB4	17.795	0.00743892	-11.2241	0.123717	0.901539	0.991806	no
NM_001199161	USP19	chr3:49145478-49158371	CPEB4 IP basal	CPEB4 IP shCPEB4	5.63227	0.00240198	-11.1953	0.134456	0.893042	0.988943	no
NM_001025593	ARFIP1	chr4:153701111-153833063	CPEB4 IP basal	CPEB4 IP shCPEB4	5.35318	0.00228724	-11.1926	0.0605632	0.951707	0.999315	no
NM_182662	AADAT	chr4:170981372-171011372	CPEB4 IP basal	CPEB4 IP shCPEB4	7.08492	0.00303857	-11.1871	0.0642756	0.948751	0.999315	no
NM_176866	PPA2	chr4:106290233-106395227	CPEB4 IP basal	CPEB4 IP shCPEB4	10.8623	0.00474963	-11.1592	0.0807459	0.935644	0.999315	no
NM_006275	SRSF6	chr20:42086503-42092244	CPEB4 IP basal	CPEB4 IP shCPEB4	68.9482	0.0304177	-11.1464	1.00465	0.315067	0.605533	no
NM_152437	ZNF664	chr12:124457761-124800570	CPEB4 IP basal	CPEB4 IP shCPEB4	46.0877	0.0217132	-11.0516	0.911737	0.361907	0.649147	no
NM_002797	PSMB5	chr14:23495059-23504429	CPEB4 IP basal	CPEB4 IP shCPEB4	7.61797	0.00360378	-11.0457	0.0574337	0.9542	0.999315	no
NM_001040410	C9orf131	chr9:35041101-35045988	CPEB4 IP basal	CPEB4 IP shCPEB4	8.48442	0.00402966	-11.0399	0.161428	0.871756	0.980834	no
NM_002897	RBMS1	chr2:161128661-161350318	CPEB4 IP basal	CPEB4 IP shCPEB4	31.5468	0.0150875	-11.0299	0.567879	0.570117	0.816881	no
NM_015609	C1orf144	chr1:16693582-16724640	CPEB4 IP basal	CPEB4 IP shCPEB4	22.6524	0.0108475	-11.0281	0.406349	0.684486	0.891643	no
NM_001242855	ARFIP2	chr11:6495912-6505911	CPEB4 IP basal	CPEB4 IP shCPEB4	5.04513	0.00246436	-10.9995	0.104411	0.916844	0.998216	no
NM_001145257	IRAK4	chr12:44152746-44183346	CPEB4 IP basal	CPEB4 IP shCPEB4	7.61452	0.00382569	-10.9588	0.169122	0.8657	0.979342	no
NM_003744	NUMB	chr14:73741917-73925286	CPEB4 IP basal	CPEB4 IP shCPEB4	9.63087	0.00492524	-10.9333	0.16862	0.866096	0.979592	no
NM_001256278	RAB34	chr17:27041298-27045286	CPEB4 IP basal	CPEB4 IP shCPEB4	11.6771	0.00601225	-10.9235	0.085174	0.932123	0.999315	no
NM_014966	DHX30	chr3:47844398-47891686	CPEB4 IP basal	CPEB4 IP shCPEB4	6.94431	0.00362066	-10.9054	0.156633	0.875534	0.983001	no
NM_003869	CES2	chr16:66968346-66978994	CPEB4 IP basal	CPEB4 IP shCPEB4	8.89616	0.00473911	-10.8743	0.205821	0.836931	0.967854	no
NM_015906	TRIM33	chr1:114935398-115053781	CPEB4 IP basal	CPEB4 IP shCPEB4	5.59175	0.00298181	-10.8729	0.204013	0.838343	0.968154	no
NM_177976	ARL6	chr3:97483594-97517373	CPEB4 IP basal	CPEB4 IP shCPEB4	4.53419	0.00245258	-10.8523	0.0326285	0.973971	0.999315	no
NM_130465	TSPAN17	chr5:176074387-176086059	CPEB4 IP basal	CPEB4 IP shCPEB4	8.73115	0.00474431	-10.8458	0.138358	0.889957	0.987952	no
NR_027678	RPAIN	chr17:5289345-5342471	CPEB4 IP basal	CPEB4 IP shCPEB4	10.3627	0.00586031	-10.7881	0.164957	0.868978	0.980264	no
NM_001145158	HBS1L	chr6:135281516-135376036	CPEB4 IP basal	CPEB4 IP shCPEB4	8.87212	0.00518216	-10.7415	0.317316	0.751004	0.928172	no
NM_138443	HAUS1	chr18:43684297-43708299	CPEB4 IP basal	CPEB4 IP shCPEB4	9.19193	0.0054001	-10.7332	0.0694599	0.944624	0.999315	no
NM_177560	CSNK2A1	chr20:463337-524482	CPEB4 IP basal	CPEB4 IP shCPEB4	22.6776	0.0133487	-10.7303	0.300398	0.763874	0.933822	no
NM_133337	MYOF	chr10:95066185-95242074	CPEB4 IP basal	CPEB4 IP shCPEB4	8.26653	0.00492629	-10.7126	0.346001	0.729342	0.916258	no
NM_001040694	INCENP	chr11:61891444-61920635	CPEB4 IP basal	CPEB4 IP shCPEB4	17.6553	0.01077	-10.6789	0.454782	0.649266	0.870591	no
NM_003333	UBA52	chr19:18682613-18688270	CPEB4 IP basal	CPEB4 IP shCPEB4	25.9879	0.0160071	-10.6649	0.477009	0.633356	0.861381	no
NM_002039	GAB1	chr4:144257982-144395718	CPEB4 IP basal	CPEB4 IP shCPEB4	6.96187	0.00445537	-10.6097	0.278343	0.780749	0.944132	no
NM_001195602	SEPHS1	chr10:13359437-13390298	CPEB4 IP basal	CPEB4 IP shCPEB4	8.86488	0.00572007	-10.5979	0.144806	0.884864	0.986365	no
NM_001256662	TEAD2	chr19:49838676-49865714	CPEB4 IP basal	CPEB4 IP shCPEB4	6.06281	0.00398293	-10.5719	0.0882211	0.929701	0.999315	no
NM_001135637	PIP5K1A	chr1:151171020-151222007	CPEB4 IP basal	CPEB4 IP shCPEB4	17.3526	0.0114926	-10.5602	0.373961	0.708434	0.904762	no
NM_001164615	FZD6	chr8:104310660-104345094	CPEB4 IP basal	CPEB4 IP shCPEB4	18.8805	0.0127265	-10.5348	0.394845	0.692957	0.896847	no
NM_019080	NDFIP2	chr13:80055258-80130212	CPEB4 IP basal	CPEB4 IP shCPEB4	25.0479	0.0169018	-10.5333	0.566855	0.570813	0.817343	no
NM_052935	NT5C3L	chr17:39981333-39992523	CPEB4 IP basal	CPEB4 IP shCPEB4	8.2127	0.00563725	-10.5086	0.0950578	0.924269	0.999315	no
NM_016507	CDK12	chr17:37617738-37690800	CPEB4 IP basal	CPEB4 IP shCPEB4	13.6712	0.00947889	-10.4941	0.72866	0.46621	0.738443	no
NM_015090	NFASC	chr1:204797781-204991950	CPEB4 IP basal	CPEB4 IP shCPEB4	5.77036	0.00404489	-10.4783	0.433146	0.664909	0.878355	no
NM_181659	NCOA3	chr20:46130600-46285621	CPEB4 IP basal	CPEB4 IP shCPEB4	8.84095	0.00627629	-10.4601	0.451052	0.651952	0.871176	no
NM_017599	VEZT	chr12:95611521-95696566	CPEB4 IP basal	CPEB4 IP shCPEB4	4.80292	0.00341035	-10.4598	0.127499	0.898546	0.990923	no
NM_182472	EPHA5	chr4:66185280-66535653	CPEB4 IP basal	CPEB4 IP shCPEB4	9.43625	0.00675215	-10.4487	0.418221	0.675785	0.885854	no
NM_001206703	SP100	chr2:231280870-231410317	CPEB4 IP basal	CPEB4 IP shCPEB4	6.75091	0.00491161	-10.4247	0.100052	0.920303	0.999239	no
NM_001242824	FDPS	chr1:155278538-155300909	CPEB4 IP basal	CPEB4 IP shCPEB4	14.2043	0.0105539	-10.3943	0.166823	0.86751	0.979853	no
NM_025241	UBXN6	chr19:4445002-4457791	CPEB4 IP basal	CPEB4 IP shCPEB4	6.95386	0.00524875	-10.3716	0.106255	0.91538	0.997829	no
NM_001039877	STRN4	chr19:47222767-47261832	CPEB4 IP basal	CPEB4 IP shCPEB4	5.77458	0.00439554	-10.3595	0.143527	0.885874	0.986988	no
NM_080631	VPS41	chr7:38763542-38948800	CPEB4 IP basal	CPEB4 IP shCPEB4	8.40924	0.00662721	-10.3094	0.290914	0.771117	0.938813	no
NM_001153446	SCOC	chr4:141178439-141303710	CPEB4 IP basal	CPEB4 IP shCPEB4	19.5268	0.0156377	-10.2862	0.234401	0.814674	0.959425	no
NM_000495	COL4A5	chrX:107683073-107940775	CPEB4 IP basal	CPEB4 IP shCPEB4	5.43242	0.00456593	-10.2165	0.309125	0.757226	0.931248	no
NM_198830	ACLY	chr17:40023178-40075272	CPEB4 IP basal	CPEB4 IP shCPEB4	27.5514	0.0232484	-10.2108	1.00509	0.314852	0.605533	no
NM_138822	PAM	chr5:102201526-102366808	CPEB4 IP basal	CPEB4 IP shCPEB4	5.3203	0.00466287	-10.1561	0.205086	0.837505	0.967938	no
NM_001164475	SLC41A3	chr3:125725199-125820391	CPEB4 IP basal	CPEB4 IP shCPEB4	4.98235	0.00437888	-10.152	0.0968192	0.92287	0.999315	no
NM_001178088	SYNJ2	chr6:158402887-158520207	CPEB4 IP basal	CPEB4 IP shCPEB4	8.02396	0.00722501	-10.1171	0.49243	0.622416	0.853032	no
NM_001190388	GNE	chr9:36214438-36277053	CPEB4 IP basal	CPEB4 IP shCPEB4	5.58355	0.00526483	-10.0506	0.264556	0.791351	0.94821	no
NM_001130822	RABL5	chr7:100956647-100965093	CPEB4 IP basal	CPEB4 IP shCPEB4	19.1278	0.0183433	-10.0262	0.500016	0.617064	0.84856	no
NR_040110	ELP2	chr18:33709836-33754688	CPEB4 IP basal	CPEB4 IP shCPEB4	9.20407	0.00895563	-10.0053	0.220474	0.825502	0.963136	no
NR_024111	SBDSP1	chr7:72299951-72307978	CPEB4 IP basal	CPEB4 IP shCPEB4	5.4932	0.00572062	-9.90726	0.0828738	0.933952	0.999315	no
NM_016619	PLAC8	chr4:84011210-84035911	CPEB4 IP basal	CPEB4 IP shCPEB4	16.318	0.0170475	-9.90269	0.253186	0.800125	0.952699	no
NM_002940	ABCE1	chr4:145915726-146050676	CPEB4 IP basal	CPEB4 IP shCPEB4	59.8604	0.0626041	-9.90113	1.95823	0.0502035	0.219102	no
NM_001135703	LRP12	chr8:105501458-105601252	CPEB4 IP basal	CPEB4 IP shCPEB4	17.3473	0.0183383	-9.88564	0.596615	0.550764	0.802211	no
NM_001242377	DCP2	chr5:112312406-112824527	CPEB4 IP basal	CPEB4 IP shCPEB4	12.6593	0.0136216	-9.86009	1.05554	0.29118	0.582938	no
NR_037941	STX16	chr20:57226308-57290900	CPEB4 IP basal	CPEB4 IP shCPEB4	4.84369	0.00529664	-9.83681	0.230518	0.817689	0.960186	no
NM_001145909	TANC1	chr2:159825145-160089170	CPEB4 IP basal	CPEB4 IP shCPEB4	6.78234	0.00755428	-9.81027	0.518807	0.603895	0.840129	no
NM_003942	RPS6KA4	chr11:64126624-64139687	CPEB4 IP basal	CPEB4 IP shCPEB4	14.8614	0.0167504	-9.79316	0.436065	0.662789	0.877238	no
NM_007367	RALY	chr20:32581457-32670991	CPEB4 IP basal	CPEB4 IP shCPEB4	6.61612	0.00766132	-9.75418	0.328252	0.742722	0.923815	no
NM_001005753	CHMP3	chr2:86730552-87005164	CPEB4 IP basal	CPEB4 IP shCPEB4	5.07395	0.00587567	-9.75414	0.149867	0.880869	0.985171	no
NM_001127328	ACADM	chr1:76190042-76229355	CPEB4 IP basal	CPEB4 IP shCPEB4	22.9404	0.0269821	-9.73168	0.52366	0.600515	0.838445	no
NM_001204504	DGKH	chr13:42614171-42803891	CPEB4 IP basal	CPEB4 IP shCPEB4	11.6612	0.0137395	-9.72918	0.546588	0.584662	0.828492	no
NM_014164	FXYD5	chr19:35645624-35660788	CPEB4 IP basal	CPEB4 IP shCPEB4	20.8656	0.0249475	-9.70802	0.264548	0.791358	0.94821	no
NM_001017998	GNG10	chr9:114393631-114432526	CPEB4 IP basal	CPEB4 IP shCPEB4	54.6145	0.0657581	-9.6979	0.652078	0.514351	0.775338	no
NM_016475	JKAMP	chr14:59951160-60043549	CPEB4 IP basal	CPEB4 IP shCPEB4	4.8084	0.00593634	-9.66177	0.104224	0.916992	0.998216	no
NM_001127322	CBX5	chr12:54624730-54673915	CPEB4 IP basal	CPEB4 IP shCPEB4	7.2085	0.00947062	-9.57202	0.894464	0.371074	0.657409	no
NM_001077394	DPH5	chr1:101455179-101491362	CPEB4 IP basal	CPEB4 IP shCPEB4	5.96824	0.00787248	-9.56627	0.13226	0.894779	0.989483	no
NM_181861	APAF1	chr12:99039077-100378432	CPEB4 IP basal	CPEB4 IP shCPEB4	5.54157	0.00740893	-9.54682	0.44102	0.659199	0.875162	no
NM_001010982	AFMID	chr17:76183397-76203782	CPEB4 IP basal	CPEB4 IP shCPEB4	20.5503	0.0286651	-9.48565	0.510414	0.609761	0.842741	no
NM_001006613	WBP5	chrX:102611379-102613397	CPEB4 IP basal	CPEB4 IP shCPEB4	25.3381	0.038955	-9.34528	0.326214	0.744263	0.924532	no
NM_001201583	ASB11	chrX:15299830-15333746	CPEB4 IP basal	CPEB4 IP shCPEB4	7.0366	0.0108607	-9.33961	0.240889	0.809641	0.957397	no
NM_080797	DIDO1	chr20:61509089-61569304	CPEB4 IP basal	CPEB4 IP shCPEB4	4.94736	0.00763728	-9.33939	0.522827	0.601094	0.838445	no
NM_001191037	PSMD1	chr2:231921577-232037540	CPEB4 IP basal	CPEB4 IP shCPEB4	19.2182	0.0300099	-9.32282	0.84428	0.398513	0.68341	no
NM_147163	PSMG2	chr18:12658737-12725739	CPEB4 IP basal	CPEB4 IP shCPEB4	12.187	0.0196217	-9.27868	0.172606	0.862961	0.978606	no
NM_001042551	SMC2	chr9:106856540-106903700	CPEB4 IP basal	CPEB4 IP shCPEB4	9.26296	0.0149373	-9.27641	0.681899	0.495303	0.760876	no
NR_037939	HOXA10	chr7:27202056-27219880	CPEB4 IP basal	CPEB4 IP shCPEB4	5.0063	0.00813821	-9.26482	0.141125	0.887771	0.987229	no
NM_012333	MYCBP	chr1:39328161-39347298	CPEB4 IP basal	CPEB4 IP shCPEB4	7.42254	0.0121838	-9.2508	0.228028	0.819625	0.960951	no
NM_033430	PDE5A	chr4:120375937-120549981	CPEB4 IP basal	CPEB4 IP shCPEB4	11.326	0.018603	-9.24989	0.901941	0.367088	0.654038	no
NM_003873	NRP1	chr10:33466418-33623833	CPEB4 IP basal	CPEB4 IP shCPEB4	24.2028	0.039973	-9.24193	1.87141	0.0612884	0.25095	no
NM_001042751	STAG2	chrX:123094474-123236505	CPEB4 IP basal	CPEB4 IP shCPEB4	9.24104	0.016243	-9.15209	0.686716	0.492261	0.758485	no
NM_021967_1	SERF1A	chr5:70196489-70214357	CPEB4 IP basal	CPEB4 IP shCPEB4	11.5296	0.0205618	-9.13116	0.385355	0.699974	0.901174	no
NM_001145856	SH3BP2	chr4:2794749-2842823	CPEB4 IP basal	CPEB4 IP shCPEB4	6.07766	0.0109604	-9.11508	0.866143	0.386412	0.672772	no
NM_183352	SEC13	chr3:10342614-10362858	CPEB4 IP basal	CPEB4 IP shCPEB4	11.6383	0.0210299	-9.11222	0.308197	0.757933	0.931458	no
NM_001005745	NUMB	chr14:73741917-73925286	CPEB4 IP basal	CPEB4 IP shCPEB4	14.5512	0.0265524	-9.09807	0.724351	0.46885	0.739689	no
NM_018095	KBTBD4	chr11:47586981-47606115	CPEB4 IP basal	CPEB4 IP shCPEB4	10.0913	0.0186417	-9.08037	0.421235	0.673584	0.88432	no
NM_017522	LRP8	chr1:53692563-53793821	CPEB4 IP basal	CPEB4 IP shCPEB4	14.0459	0.0263087	-9.06039	1.47639	0.13984	0.40446	no
NR_033149	TMEM135	chr11:86748885-87039876	CPEB4 IP basal	CPEB4 IP shCPEB4	7.05976	0.0133633	-9.0452	0.856044	0.391974	0.678137	no
NM_032837	FAM104A	chr17:71189172-71228533	CPEB4 IP basal	CPEB4 IP shCPEB4	14.6879	0.0281699	-9.02626	0.650894	0.515115	0.775856	no
NM_001104588	SLFN11	chr17:33677328-33700720	CPEB4 IP basal	CPEB4 IP shCPEB4	8.66982	0.0170126	-8.99326	0.73648	0.461439	0.73513	no
NM_138316	PANK1	chr10:91339253-91405329	CPEB4 IP basal	CPEB4 IP shCPEB4	6.52395	0.0134268	-8.92448	0.604552	0.545476	0.798672	no
NM_001145394	TSEN2	chr3:12525930-12574820	CPEB4 IP basal	CPEB4 IP shCPEB4	4.72511	0.0097448	-8.9215	0.156515	0.875627	0.983001	no
NM_001206652	SH3GLB1	chr1:87170252-87213867	CPEB4 IP basal	CPEB4 IP shCPEB4	5.55041	0.0116109	-8.90098	0.561453	0.574489	0.820457	no
NM_017411_1	SMN2	chr5:70220767-70248842	CPEB4 IP basal	CPEB4 IP shCPEB4	15.1744	0.0317438	-8.90095	0.435876	0.662927	0.877238	no
NM_032373	PCGF5	chr10:92979907-93044088	CPEB4 IP basal	CPEB4 IP shCPEB4	8.60919	0.0189014	-8.83124	0.901526	0.367309	0.654081	no
NR_015442	LOC401397	chr7:112756772-112758637	CPEB4 IP basal	CPEB4 IP shCPEB4	11.6505	0.0257105	-8.82382	0.233903	0.81506	0.959425	no
NM_014897	ZNF652	chr17:47366567-47439835	CPEB4 IP basal	CPEB4 IP shCPEB4	19.2198	0.0431546	-8.79887	2.43012	0.015094	0.0943844	no
NM_019094	NUDT4	chr12:93771700-93797024	CPEB4 IP basal	CPEB4 IP shCPEB4	11.8041	0.0265968	-8.79382	0.866237	0.38636	0.672771	no
NM_001025071	RPS14	chr5:149823791-149829319	CPEB4 IP basal	CPEB4 IP shCPEB4	7.64281	0.0177683	-8.74865	0.109725	0.912627	0.997378	no
NM_001199434	NIP7	chr16:69362523-69377013	CPEB4 IP basal	CPEB4 IP shCPEB4	42.9951	0.100713	-8.73778	1.72876	0.083852	0.30155	no
NM_181837	ORC3	chr6:88299784-88377172	CPEB4 IP basal	CPEB4 IP shCPEB4	32.3847	0.0796144	-8.66807	1.54392	0.122608	0.37696	no
NM_001184987	NDUFC1	chr4:140211070-140311935	CPEB4 IP basal	CPEB4 IP shCPEB4	4.60484	0.0117301	-8.61679	0.064269	0.948756	0.999315	no
NM_001005739	VPS54	chr2:64119666-64246214	CPEB4 IP basal	CPEB4 IP shCPEB4	6.52698	0.0176531	-8.53035	0.5285	0.597152	0.83697	no
NM_024331	TTPAL	chr20:43104546-43123244	CPEB4 IP basal	CPEB4 IP shCPEB4	5.25497	0.0144351	-8.50795	0.73469	0.462528	0.736143	no
NM_145321	OSBPL3	chr7:24836163-25019760	CPEB4 IP basal	CPEB4 IP shCPEB4	6.21974	0.0171056	-8.50624	0.775034	0.438319	0.715673	no
NM_001127182	CEP55	chr10:95256368-95288849	CPEB4 IP basal	CPEB4 IP shCPEB4	8.28147	0.0227758	-8.50624	0.43482	0.663693	0.877544	no
NM_014302	SEC61G	chr7:54819939-54826939	CPEB4 IP basal	CPEB4 IP shCPEB4	11.8303	0.0345146	-8.42107	0.108593	0.913525	0.997378	no
NM_003410	ZFX	chrX:24167761-24234372	CPEB4 IP basal	CPEB4 IP shCPEB4	5.7156	0.0168033	-8.41002	0.85606	0.391965	0.678137	no
NM_005785	RNF41	chr12:56596287-56615753	CPEB4 IP basal	CPEB4 IP shCPEB4	12.6091	0.0392962	-8.32586	1.65473	0.0979795	0.330712	no
NM_003318	TTK	chr6:80714321-80752244	CPEB4 IP basal	CPEB4 IP shCPEB4	25.4389	0.0793289	-8.32498	1.7471	0.0806207	0.294253	no
NM_177536	SULT1A1	chr16:28616907-28634907	CPEB4 IP basal	CPEB4 IP shCPEB4	7.25069	0.022746	-8.31636	0.258878	0.795729	0.951161	no
NM_002359	MAFG	chr17:79876144-79885587	CPEB4 IP basal	CPEB4 IP shCPEB4	28.6245	0.0899898	-8.31327	2.39838	0.0164676	0.10067	no
NM_003218	TERF1	chr8:73921096-73959987	CPEB4 IP basal	CPEB4 IP shCPEB4	12.2185	0.0393271	-8.27933	0.770039	0.441277	0.717891	no
NM_020126	SPHK2	chr19:49122547-49133663	CPEB4 IP basal	CPEB4 IP shCPEB4	5.90958	0.0192294	-8.2636	0.417247	0.676498	0.886403	no
NM_007002	ADRM1	chr20:60878026-60883918	CPEB4 IP basal	CPEB4 IP shCPEB4	11.0131	0.0364404	-8.23946	0.453433	0.650237	0.870939	no
NM_001130689	HMGB2	chr4:174252526-174255595	CPEB4 IP basal	CPEB4 IP shCPEB4	45.3044	0.160124	-8.14432	1.70497	0.0882009	0.310998	no
NM_020701	ISY1	chr3:128806411-128880073	CPEB4 IP basal	CPEB4 IP shCPEB4	19.0292	0.0674654	-8.13985	2.35125	0.0187104	0.109777	no
NR_027162	C17orf76-AS1	chr17:16342300-16395480	CPEB4 IP basal	CPEB4 IP shCPEB4	17.7893	0.0642869	-8.11227	0.810951	0.417394	0.698176	no
NM_005563	STMN1	chr1:26210676-26233368	CPEB4 IP basal	CPEB4 IP shCPEB4	61.2807	0.222978	-8.10239	2.59411	0.00948363	0.0664969	no
NM_139273	CARS	chr11:3022151-3078681	CPEB4 IP basal	CPEB4 IP shCPEB4	7.69566	0.0299577	-8.00498	0.604664	0.545402	0.798653	no
NM_001165412	NFKB1	chr4:103422485-103538459	CPEB4 IP basal	CPEB4 IP shCPEB4	25.9835	0.104728	-7.9548	2.23393	0.0254875	0.136534	no
NM_002956	CLIP1	chr12:122755980-122907116	CPEB4 IP basal	CPEB4 IP shCPEB4	5.11817	0.0208159	-7.9418	0.935966	0.349291	0.637609	no
NM_001134658	SLC35G1	chr10:95653729-95662491	CPEB4 IP basal	CPEB4 IP shCPEB4	22.1183	0.0926842	-7.8987	1.38115	0.167232	0.440216	no
NM_001141980	TP53BP1	chr15:43699411-43802707	CPEB4 IP basal	CPEB4 IP shCPEB4	10.9439	0.0459711	-7.89518	2.31435	0.0206483	0.117725	no
NM_015646	RAP1B	chr12:69004618-69054385	CPEB4 IP basal	CPEB4 IP shCPEB4	20.5004	0.0862206	-7.89341	1.24359	0.21365	0.500246	no
NM_003111	SP3	chr2:174771186-174830430	CPEB4 IP basal	CPEB4 IP shCPEB4	5.37741	0.0226452	-7.89156	0.849965	0.395344	0.680798	no
NM_021622	PLEKHA1	chr10:124134093-124191871	CPEB4 IP basal	CPEB4 IP shCPEB4	4.67246	0.0207837	-7.81259	0.481195	0.630378	0.859303	no
NM_001033571	AMZ2	chr17:66244144-66253305	CPEB4 IP basal	CPEB4 IP shCPEB4	6.77495	0.0307092	-7.78539	0.348681	0.727329	0.915108	no
NM_001172574	MCPH1	chr8:6264112-6501140	CPEB4 IP basal	CPEB4 IP shCPEB4	7.05985	0.032977	-7.74203	0.796159	0.42594	0.706167	no
NM_001143913	FAM76A	chr1:28052489-28089423	CPEB4 IP basal	CPEB4 IP shCPEB4	10.2344	0.0487574	-7.71358	1.08112	0.279644	0.571709	no
NM_018182	C17orf63	chr17:27082995-27169841	CPEB4 IP basal	CPEB4 IP shCPEB4	4.9076	0.0237231	-7.69258	0.690262	0.490029	0.757029	no
NM_001010972	ZYX	chr7:143078359-143220540	CPEB4 IP basal	CPEB4 IP shCPEB4	5.83122	0.0282038	-7.69176	0.500364	0.616819	0.84856	no
NM_015127	CLCC1	chr1:109419602-109506111	CPEB4 IP basal	CPEB4 IP shCPEB4	7.8541	0.038044	-7.68963	1.19155	0.233437	0.521891	no
NM_001145635	TRIM45	chr1:117653676-117664411	CPEB4 IP basal	CPEB4 IP shCPEB4	8.40033	0.0417121	-7.65384	1.09169	0.274971	0.567103	no
NR_030725	RCC1	chr1:28832454-28865708	CPEB4 IP basal	CPEB4 IP shCPEB4	10.8193	0.0576813	-7.55128	1.23446	0.21703	0.503894	no
NM_001178000	PIKFYVE	chr2:209130990-209223475	CPEB4 IP basal	CPEB4 IP shCPEB4	9.52655	0.0514689	-7.53211	0.86693	0.385981	0.6722	no
NR_038111	LOC100507246	chr17:74553845-74561430	CPEB4 IP basal	CPEB4 IP shCPEB4	6.93764	0.0386114	-7.48928	0.643472	0.519918	0.780271	no
NM_030963	RNF146	chr6:127587826-127609705	CPEB4 IP basal	CPEB4 IP shCPEB4	7.6811	0.0430904	-7.4778	0.674609	0.499924	0.764573	no
NM_001146095	FAN1	chr15:31196054-31283807	CPEB4 IP basal	CPEB4 IP shCPEB4	18.1175	0.10212	-7.47097	1.73183	0.0833046	0.300488	no
NM_001184998	KIAA0430	chr16:15688225-15737023	CPEB4 IP basal	CPEB4 IP shCPEB4	6.89943	0.0408492	-7.40003	2.07645	0.0378527	0.180973	no
NM_014413	EIF2AK1	chr7:6048881-6098860	CPEB4 IP basal	CPEB4 IP shCPEB4	18.424	0.113949	-7.33706	2.38941	0.0168755	0.102164	no
NM_001185082	FMR1	chrX:146990948-147032647	CPEB4 IP basal	CPEB4 IP shCPEB4	12.2492	0.0798247	-7.26164	1.87887	0.0602623	0.247986	no
NM_007317	KIF22	chr16:29802033-29816706	CPEB4 IP basal	CPEB4 IP shCPEB4	11.3094	0.0746108	-7.24392	1.26656	0.205314	0.490102	no
NM_001128128	ZEB1	chr10:31608100-31818742	CPEB4 IP basal	CPEB4 IP shCPEB4	11.9025	0.0799434	-7.21807	2.11286	0.0346127	0.169688	no
NM_001178137	CPEB3	chr10:93808396-94050875	CPEB4 IP basal	CPEB4 IP shCPEB4	6.47435	0.0436517	-7.21256	1.29464	0.195443	0.479407	no
NM_001955	EDN1	chr6:12290528-12297427	CPEB4 IP basal	CPEB4 IP shCPEB4	13.2773	0.090079	-7.20355	1.29447	0.195505	0.479407	no
NM_001328	CTBP1	chr4:1205227-1242908	CPEB4 IP basal	CPEB4 IP shCPEB4	9.95495	0.0738369	-7.07493	1.04137	0.297703	0.588182	no
NM_001172303	MASTL	chr10:27443752-27475848	CPEB4 IP basal	CPEB4 IP shCPEB4	11.7816	0.0876759	-7.07014	1.91149	0.0559411	0.235751	no
NM_001164766	ZFHX3	chr16:72816785-73092534	CPEB4 IP basal	CPEB4 IP shCPEB4	4.64635	0.037483	-6.95372	2.0545	0.0399271	0.18736	no
NM_152838	RBM12	chr20:34213952-34252878	CPEB4 IP basal	CPEB4 IP shCPEB4	12.5642	0.103543	-6.92294	2.58604	0.00970861	0.0675688	no
NM_001130040	SHC1	chr1:154934773-154946959	CPEB4 IP basal	CPEB4 IP shCPEB4	19.1034	0.160028	-6.89936	2.47603	0.0132854	0.0855625	no
NM_001127195	CNBP	chr3:128886657-128902810	CPEB4 IP basal	CPEB4 IP shCPEB4	6.66074	0.056103	-6.89146	1.19036	0.233906	0.522406	no
NM_001104925	PCMTD2	chr20:62887047-62907579	CPEB4 IP basal	CPEB4 IP shCPEB4	22.732	0.194994	-6.86515	2.7024	0.00688409	0.0519335	no
NM_001199830	HPSE	chr4:84213613-84256306	CPEB4 IP basal	CPEB4 IP shCPEB4	5.04198	0.0448353	-6.81321	1.15332	0.248779	0.538304	no
NM_012289	KEAP1	chr19:10596795-10614054	CPEB4 IP basal	CPEB4 IP shCPEB4	7.83134	0.0711105	-6.78305	1.16492	0.24405	0.53326	no
NM_001135954	UCK1	chr9:134378288-134406662	CPEB4 IP basal	CPEB4 IP shCPEB4	7.00689	0.0665128	-6.719	1.03544	0.300462	0.591057	no
NM_033631	LUZP1	chr1:23410515-23495351	CPEB4 IP basal	CPEB4 IP shCPEB4	4.5859	0.0442261	-6.69616	1.66885	0.0951467	0.325404	no
NM_004047	ATP6V0B	chr1:44440601-44443972	CPEB4 IP basal	CPEB4 IP shCPEB4	11.9076	0.116199	-6.67914	0.821313	0.411468	0.692377	no
NM_001146029	SEMA7A	chr15:74701629-74726299	CPEB4 IP basal	CPEB4 IP shCPEB4	6.43408	0.0640651	-6.65005	1.39217	0.163871	0.436069	no
NM_080426	GNAS	chr20:57393972-57486250	CPEB4 IP basal	CPEB4 IP shCPEB4	13.9006	0.149942	-6.5346	1.79893	0.07203	0.27744	no
NM_000528	MAN2B1	chr19:12757321-12777591	CPEB4 IP basal	CPEB4 IP shCPEB4	5.81054	0.070197	-6.37112	1.39952	0.161656	0.431947	no
NM_001253830	PTPDC1	chr9:96793075-96872138	CPEB4 IP basal	CPEB4 IP shCPEB4	7.62392	0.092252	-6.36881	1.62685	0.10377	0.341705	no
NM_001099858	C7orf25	chr7:42948871-42951689	CPEB4 IP basal	CPEB4 IP shCPEB4	4.6069	0.0570644	-6.33506	0.662029	0.507952	0.770919	no
NM_194329	RNF38	chr9:36336398-36401195	CPEB4 IP basal	CPEB4 IP shCPEB4	9.98606	0.134628	-6.21286	2.28768	0.0221561	0.123885	no
NM_176818	GATC	chr12:120884240-120907558	CPEB4 IP basal	CPEB4 IP shCPEB4	10.7996	0.14647	-6.20423	2.60395	0.00921555	0.0652097	no
NM_016586	MBIP	chr14:36767763-36789882	CPEB4 IP basal	CPEB4 IP shCPEB4	9.06335	0.125571	-6.17347	1.18257	0.23698	0.525227	no
NM_001625	AK2	chr1:33473540-33502512	CPEB4 IP basal	CPEB4 IP shCPEB4	12.7448	0.188591	-6.07851	2.2073	0.0272931	0.143683	no
NM_014741	ATG13	chr11:46638825-46697568	CPEB4 IP basal	CPEB4 IP shCPEB4	5.33447	0.0844594	-5.98094	2.00922	0.0445139	0.201452	no
NM_001078176	SLC29A1	chr6:44187241-44201888	CPEB4 IP basal	CPEB4 IP shCPEB4	9.73081	0.154354	-5.97824	1.94904	0.051291	0.222442	no
NM_001170649	LAS1L	chrX:64732461-64754686	CPEB4 IP basal	CPEB4 IP shCPEB4	7.22424	0.118765	-5.92666	1.78965	0.073511	0.280768	no
NM_013346	SNX12	chrX:70279096-70293276	CPEB4 IP basal	CPEB4 IP shCPEB4	6.26424	0.103245	-5.923	1.38843	0.165006	0.437315	no
NM_005927	MFAP3	chr5:153418518-153437014	CPEB4 IP basal	CPEB4 IP shCPEB4	4.87525	0.08667	-5.8138	1.44745	0.147771	0.416492	no
NM_016176	SDF4	chr1:1152287-1167447	CPEB4 IP basal	CPEB4 IP shCPEB4	12.614	0.23118	-5.76986	1.77376	0.0761021	0.286835	no
NM_001102667	PSMA4	chr15:78832746-78841563	CPEB4 IP basal	CPEB4 IP shCPEB4	22.4616	0.413503	-5.76342	1.92414	0.054337	0.231296	no
NM_080867	SOCS4	chr14:55493843-55516206	CPEB4 IP basal	CPEB4 IP shCPEB4	7.5162	0.139531	-5.75134	2.31609	0.0205535	0.117491	no
NM_001185119	MYNN	chr3:169490852-169507504	CPEB4 IP basal	CPEB4 IP shCPEB4	5.72445	0.108444	-5.72212	1.56785	0.116915	0.366941	no
NM_007370	RFC5	chr12:118454505-118470042	CPEB4 IP basal	CPEB4 IP shCPEB4	13.7638	0.269166	-5.67624	2.14039	0.0323231	0.161738	no
NM_015958	DPH5	chr1:101455179-101491362	CPEB4 IP basal	CPEB4 IP shCPEB4	7.65844	0.15086	-5.66577	1.47993	0.138892	0.403463	no
NR_027638	ADAM9	chr8:38854504-38962779	CPEB4 IP basal	CPEB4 IP shCPEB4	9.28883	0.192907	-5.58952	2.29737	0.0215976	0.121866	no
NM_005738	ARL4A	chr7:12726451-12730558	CPEB4 IP basal	CPEB4 IP shCPEB4	8.0521	0.201353	-5.32157	1.81735	0.069164	0.271422	no
NM_001114173	CTSC	chr11:88026759-88070941	CPEB4 IP basal	CPEB4 IP shCPEB4	5.06243	0.128779	-5.29687	2.26328	0.0236183	0.129337	no
NM_001167617	MLH1	chr3:37034840-37092337	CPEB4 IP basal	CPEB4 IP shCPEB4	9.67439	0.255902	-5.2405	2.1576	0.0309592	0.156937	no
NM_002665	PLGLB2	chr2:87140934-87248973	CPEB4 IP basal	CPEB4 IP shCPEB4	8.24546	0.260552	-4.98396	2.02005	0.0433785	0.197804	no
NM_001098496	ZNF419	chr19:57999078-58006048	CPEB4 IP basal	CPEB4 IP shCPEB4	4.54707	0.144804	-4.97276	1.22768	0.219566	0.506325	no
NM_001667	ARL2	chr11:64781584-64808044	CPEB4 IP basal	CPEB4 IP shCPEB4	5.51891	0.181333	-4.92767	0.953537	0.340318	0.629582	no
NM_006170	NOP2	chr12:6666036-6677480	CPEB4 IP basal	CPEB4 IP shCPEB4	9.06502	0.301674	-4.90925	2.39129	0.0167895	0.101878	no
NM_001142806	SLC6A8	chrX:152953751-152962048	CPEB4 IP basal	CPEB4 IP shCPEB4	7.14527	0.249719	-4.83861	2.04281	0.0410717	0.191444	no
NM_006663	PPP1R13L	chr19:45882891-45927177	CPEB4 IP basal	CPEB4 IP shCPEB4	8.06591	0.286984	-4.8128	2.03729	0.0416214	0.192654	no
NM_033415	ARMC6	chr19:19144386-19168987	CPEB4 IP basal	CPEB4 IP shCPEB4	8.05196	0.29417	-4.77462	2.06231	0.0391779	0.185327	no
NM_198318	PRMT1	chr19:50180408-50191707	CPEB4 IP basal	CPEB4 IP shCPEB4	14.0261	0.51782	-4.75952	2.09517	0.0361558	0.175093	no
NM_001145794	ANTXR2	chr4:80822770-80994477	CPEB4 IP basal	CPEB4 IP shCPEB4	10.0966	0.409759	-4.62295	2.53026	0.0113979	0.0764072	no
NM_001100420	C21orf91	chr21:19149720-19191703	CPEB4 IP basal	CPEB4 IP shCPEB4	5.63715	0.243483	-4.53307	2.42414	0.0153446	0.0955652	no
NM_001254717_3	DAXX	chr6:33286334-33290793	CPEB4 IP basal	CPEB4 IP shCPEB4	5.61566	0.248339	-4.49907	2.04021	0.0413293	0.192293	no
NM_001134340	PSMG3	chr7:1606969-1609668	CPEB4 IP basal	CPEB4 IP shCPEB4	7.45133	0.341945	-4.44566	1.16789	0.242852	0.531438	no
NM_000382	ALDH3A2	chr17:19552063-19580908	CPEB4 IP basal	CPEB4 IP shCPEB4	6.28577	0.297283	-4.40218	2.48336	0.0130148	0.0844438	no
NM_153826	CD46	chr1:207925382-207968861	CPEB4 IP basal	CPEB4 IP shCPEB4	6.37781	0.310094	-4.36229	2.02508	0.0428589	0.196265	no
NM_033213	ZNF670	chr1:247108848-247242115	CPEB4 IP basal	CPEB4 IP shCPEB4	7.54374	0.417976	-4.17379	2.70594	0.00681103	0.0515012	no
NM_004547	NDUFB4	chr3:120315127-120321258	CPEB4 IP basal	CPEB4 IP shCPEB4	8.62307	0.494925	-4.12292	1.03305	0.30158	0.592227	no
NM_002067	GNA11	chr19:3094407-3121454	CPEB4 IP basal	CPEB4 IP shCPEB4	7.12024	0.449653	-3.98504	2.65176	0.00800741	0.0585885	no
NM_001011516	PDLIM5	chr4:95373007-95589378	CPEB4 IP basal	CPEB4 IP shCPEB4	10.2164	0.65423	-3.96494	2.08068	0.0374628	0.179632	no
NM_001167941	WDR76	chr15:44119111-44160617	CPEB4 IP basal	CPEB4 IP shCPEB4	7.4051	0.475627	-3.96062	2.49806	0.0124874	0.0818702	no
NM_006397	RNASEH2A	chr19:12917427-12924462	CPEB4 IP basal	CPEB4 IP shCPEB4	8.73035	0.568067	-3.94191	2.6241	0.00868782	0.0623157	no
NM_019624	ABCB9	chr12:123405497-123451056	CPEB4 IP basal	CPEB4 IP shCPEB4	4.77771	0.323853	-3.88291	2.24945	0.0244839	0.132863	no
NM_001082618	CD33	chr19:51728334-51743274	CPEB4 IP basal	CPEB4 IP shCPEB4	5.31402	0.367715	-3.85314	1.21065	0.226028	0.513288	no
NM_001006684	TCEAL8	chrX:102507922-102510121	CPEB4 IP basal	CPEB4 IP shCPEB4	4.51426	0.326725	-3.78834	1.26766	0.204919	0.489856	no
NM_152827	SNX3	chr6:108532716-108582464	CPEB4 IP basal	CPEB4 IP shCPEB4	20.0312	1.68716	-3.56958	2.69251	0.00709164	0.0531037	no
NM_001006639	TCEAL1	chrX:102883647-102885876	CPEB4 IP basal	CPEB4 IP shCPEB4	7.40749	0.6958	-3.41224	2.26504	0.02351	0.128977	no
NM_020179	C11orf75	chr11:93211638-93276546	CPEB4 IP basal	CPEB4 IP shCPEB4	6.86138	0.678213	-3.33869	2.21517	0.0267485	0.141554	no
NM_001204898	TM4SF19	chr3:196018089-196065291	CPEB4 IP basal	CPEB4 IP shCPEB4	7.54842	0.763811	-3.30489	1.3712	0.170312	0.444817	no
NM_005851	CDK2AP2	chr11:67273967-67276102	CPEB4 IP basal	CPEB4 IP shCPEB4	5.07567	0.541957	-3.22735	2.1352	0.0327448	0.163479	no
NM_002643	PIGF	chr2:46769866-46844251	CPEB4 IP basal	CPEB4 IP shCPEB4	20.4666	2.30456	-3.15071	2.58078	0.00985775	0.0684975	no
NM_001142312	TMEM169	chr2:216946588-216967506	CPEB4 IP basal	CPEB4 IP shCPEB4	5.16595	0.583781	-3.14553	2.32029	0.0203254	0.116492	no
NM_018838	NDUFA12	chr12:95365109-95397511	CPEB4 IP basal	CPEB4 IP shCPEB4	11.6716	1.35473	-3.10692	2.06562	0.0388647	0.184514	no
NM_001130721	ELOVL6	chr4:110970228-111119820	CPEB4 IP basal	CPEB4 IP shCPEB4	6.4472	0.749228	-3.1052	2.48943	0.0127948	0.0833977	no
NM_030771	CCDC34	chr11:27360060-27384795	CPEB4 IP basal	CPEB4 IP shCPEB4	6.36148	0.750584	-3.08328	1.86013	0.0628678	0.25582	no
NM_152341	PAQR4	chr16:3019341-3030540	CPEB4 IP basal	CPEB4 IP shCPEB4	4.93199	0.603848	-3.02991	2.64214	0.00823843	0.0597408	no
NM_199442	COPE	chr19:19010322-19030199	CPEB4 IP basal	CPEB4 IP shCPEB4	7.90716	0.985772	-3.00383	1.75132	0.0798906	0.292322	no
NM_006341	MAD2L2	chr1:11734536-11751678	CPEB4 IP basal	CPEB4 IP shCPEB4	4.52204	0.564209	-3.00267	1.98083	0.0476102	0.211227	no
NM_001142556	HMMR	chr5:162887516-162918953	CPEB4 IP basal	CPEB4 IP shCPEB4	4.4893	0.562852	-2.99566	1.95338	0.0507749	0.220622	no
NM_181847	AMIGO2	chr12:47469489-47473734	CPEB4 IP basal	CPEB4 IP shCPEB4	5.9667	0.763879	-2.96552	2.59923	0.00934329	0.0658295	no
NM_001564	ING2	chr4:184426219-184432249	CPEB4 IP basal	CPEB4 IP shCPEB4	4.47927	0.582924	-2.94189	1.94623	0.0516272	0.223236	no
NM_017914	C19orf24	chr19:1275519-1279243	CPEB4 IP basal	CPEB4 IP shCPEB4	5.61595	0.741276	-2.92145	1.92507	0.0542207	0.231024	no
NM_144638	TMEM42	chr3:44903379-44907154	CPEB4 IP basal	CPEB4 IP shCPEB4	5.09014	0.684838	-2.89387	1.91076	0.0560356	0.236073	no
NM_173517	VKORC1L1	chr7:65338256-65419800	CPEB4 IP basal	CPEB4 IP shCPEB4	10.2933	1.38694	-2.89173	2.62459	0.00867533	0.0622602	no
NR_024167	MGC3771	chr16:3160460-3170518	CPEB4 IP basal	CPEB4 IP shCPEB4	11.4489	1.5536	-2.88152	2.31621	0.020547	0.117491	no
NM_001204447	C20orf29	chr20:3801170-3805954	CPEB4 IP basal	CPEB4 IP shCPEB4	9.33771	1.27253	-2.87536	2.50075	0.0123931	0.0814552	no
NM_017503	SURF2	chr9:136223420-136228040	CPEB4 IP basal	CPEB4 IP shCPEB4	5.1259	0.709353	-2.85323	1.88012	0.0600922	0.247597	no
NM_001033505	CSTF3	chr11:33106129-33183037	CPEB4 IP basal	CPEB4 IP shCPEB4	12.5523	1.75894	-2.83518	1.41088	0.15828	0.428271	no
NM_002884	RAP1A	chr1:112162404-112256101	CPEB4 IP basal	CPEB4 IP shCPEB4	10.8317	1.51834	-2.83469	2.29314	0.0218401	0.122812	no
NM_001122870	PPM1M	chr3:52279808-52284615	CPEB4 IP basal	CPEB4 IP shCPEB4	5.90188	0.84043	-2.81198	2.16405	0.0304608	0.155119	no
NM_024336	IRX3	chr16:54317211-54320378	CPEB4 IP basal	CPEB4 IP shCPEB4	5.52602	0.788227	-2.80956	2.54191	0.0110249	0.0746488	no
NM_001164326	BRD8	chr5:137475458-137514358	CPEB4 IP basal	CPEB4 IP shCPEB4	6.33546	0.926117	-2.77418	2.60314	0.00923742	0.0652941	no
NM_006123	IDS	chrX:148560294-148586884	CPEB4 IP basal	CPEB4 IP shCPEB4	5.97232	0.885442	-2.75382	1.83248	0.0668793	0.265875	no
NM_001161501	ZNF611	chr19:53206065-53238307	CPEB4 IP basal	CPEB4 IP shCPEB4	5.1136	0.771238	-2.72909	2.61179	0.00900691	0.0639403	no
NM_145030	PPP1R35	chr7:100032911-100034094	CPEB4 IP basal	CPEB4 IP shCPEB4	4.91833	0.748178	-2.71671	1.78277	0.0746238	0.283847	no
NM_001146069	MFSD10	chr4:2932287-2936586	CPEB4 IP basal	CPEB4 IP shCPEB4	5.74854	0.893599	-2.6855	1.71636	0.0860969	0.306816	no
NM_001146333	SUMF2	chr7:56131916-56148365	CPEB4 IP basal	CPEB4 IP shCPEB4	7.58442	1.19077	-2.67115	2.28048	0.0225794	0.125623	no
NM_001146056	MBOAT7	chr19:54677105-54693733	CPEB4 IP basal	CPEB4 IP shCPEB4	8.50985	1.35748	-2.6482	2.47674	0.0132589	0.0855414	no
NM_173611	FAM98B	chr15:38746327-38777063	CPEB4 IP basal	CPEB4 IP shCPEB4	5.28991	0.85463	-2.62987	1.92698	0.0539816	0.230379	no
NM_181802	UBE2C	chr20:44441254-44445596	CPEB4 IP basal	CPEB4 IP shCPEB4	8.29839	1.35594	-2.61354	2.25098	0.024387	0.132719	no
NM_181799	UBE2C	chr20:44441254-44445596	CPEB4 IP basal	CPEB4 IP shCPEB4	14.7175	2.41317	-2.60853	1.83512	0.0664879	0.264724	no
NM_001243251	NARS2	chr11:78147006-78285909	CPEB4 IP basal	CPEB4 IP shCPEB4	9.4134	1.55017	-2.60229	2.39561	0.0165925	0.10109	no
NM_001242946	EPDR1	chr7:37960162-37991542	CPEB4 IP basal	CPEB4 IP shCPEB4	9.03387	1.50025	-2.59014	2.55088	0.0107452	0.073191	no
NM_024661	CCDC51	chr3:48473579-48481529	CPEB4 IP basal	CPEB4 IP shCPEB4	4.59987	0.766464	-2.5853	2.33527	0.0195292	0.1133	no
NM_003311	PHLDA2	chr11:2949502-2950650	CPEB4 IP basal	CPEB4 IP shCPEB4	11.0759	1.85897	-2.57485	2.32664	0.0199846	0.114984	no
NM_001143781	FKBP11	chr12:49315741-49319330	CPEB4 IP basal	CPEB4 IP shCPEB4	6.14662	1.05291	-2.5454	0.908394	0.36367	0.65101	no
NM_001142279	RNASEH2B	chr13:51483813-51544596	CPEB4 IP basal	CPEB4 IP shCPEB4	5.98558	1.0265	-2.54376	1.94871	0.0513298	0.222537	no
NM_001080543	C19orf29	chr19:3607244-3626813	CPEB4 IP basal	CPEB4 IP shCPEB4	4.85025	0.83541	-2.5375	2.50629	0.0122006	0.0803918	no
NM_018114	DALRD3	chr3:49044636-49060926	CPEB4 IP basal	CPEB4 IP shCPEB4	5.08704	0.891093	-2.51318	1.98391	0.0472654	0.210266	no
NM_031212	SLC25A28	chr10:101370274-101380221	CPEB4 IP basal	CPEB4 IP shCPEB4	4.98185	0.874954	-2.5094	2.26749	0.02336	0.128387	no
NM_014623	MEA1	chr6:42952329-42981618	CPEB4 IP basal	CPEB4 IP shCPEB4	8.05377	1.41494	-2.50892	1.97064	0.0487655	0.214539	no
NM_001168683	TXLNG	chrX:16804554-16862642	CPEB4 IP basal	CPEB4 IP shCPEB4	5.982	1.05279	-2.50642	2.54288	0.0109943	0.0745398	no
NM_003495	HIST1H4I	chr6:27106071-27114637	CPEB4 IP basal	CPEB4 IP shCPEB4	27.9839	4.92764	-2.50563	2.27613	0.0228381	0.126259	no
NM_003514	HIST1H2AM	chr6:27860476-27860963	CPEB4 IP basal	CPEB4 IP shCPEB4	28.0191	4.99342	-2.48831	2.69404	0.00705919	0.0529802	no
NM_001011550	MAGEA4	chrX:151081360-151093642	CPEB4 IP basal	CPEB4 IP shCPEB4	6.67122	1.20031	-2.47455	2.66009	0.007812	0.0574149	no
NM_004214	FIBP	chr11:65647283-65656010	CPEB4 IP basal	CPEB4 IP shCPEB4	12.0449	2.18241	-2.46443	2.66463	0.00770737	0.0567732	no
NR_023312	CIRBP	chr19:1267469-1274809	CPEB4 IP basal	CPEB4 IP shCPEB4	4.91316	0.895455	-2.45596	2.18742	0.0287119	0.149177	no
NM_001123375	HIST2H3D	chr1:149784779-149785236	CPEB4 IP basal	CPEB4 IP shCPEB4	20.5054	3.76356	-2.44583	2.21808	0.0265492	0.14067	no
NM_018833_3	TAP2	chr6:32789609-32806547	CPEB4 IP basal	CPEB4 IP shCPEB4	5.11988	0.957488	-2.41878	2.05561	0.0398206	0.187108	no
NM_139157	ST5	chr11:8714898-8932498	CPEB4 IP basal	CPEB4 IP shCPEB4	5.68429	1.09108	-2.38122	2.35175	0.0186851	0.10975	no
NM_013959	NRG1	chr8:31497267-32622558	CPEB4 IP basal	CPEB4 IP shCPEB4	7.47554	1.43535	-2.38077	2.60118	0.00929048	0.0655631	no
NR_036565	CCT3	chr1:156278751-156316785	CPEB4 IP basal	CPEB4 IP shCPEB4	5.6019	1.08565	-2.36735	2.1639	0.0304717	0.155119	no
NM_001145432	C4orf52	chr4:25915813-25931501	CPEB4 IP basal	CPEB4 IP shCPEB4	7.14354	1.39505	-2.35632	2.12635	0.0334745	0.16578	no
NM_003529	HIST1H3A	chr6:26020717-26021186	CPEB4 IP basal	CPEB4 IP shCPEB4	19.3019	3.84247	-2.32863	2.11024	0.0348381	0.170538	no
NM_015714	G0S2	chr1:209848669-209849735	CPEB4 IP basal	CPEB4 IP shCPEB4	9.8092	2.01433	-2.28383	2.4452	0.0144771	0.0917514	no
NM_002805	PSMC5	chr17:61896792-61909387	CPEB4 IP basal	CPEB4 IP shCPEB4	13.3888	2.75643	-2.28015	2.63586	0.00839231	0.0605937	no
NM_003477	PDHX	chr11:34903842-35017675	CPEB4 IP basal	CPEB4 IP shCPEB4	5.92134	1.23735	-2.25868	2.14932	0.0316089	0.159348	no
NM_001199747	HOXD8	chr2:176994421-176997423	CPEB4 IP basal	CPEB4 IP shCPEB4	5.13728	1.07961	-2.2505	2.01516	0.0438877	0.199502	no
NM_031300	MXD3	chr5:176730834-176739292	CPEB4 IP basal	CPEB4 IP shCPEB4	5.08189	1.06921	-2.24881	1.91387	0.0556363	0.234768	no
NM_005363	MAGEA6	chrX:151867244-151870814	CPEB4 IP basal	CPEB4 IP shCPEB4	9.41392	1.99524	-2.23823	2.5882	0.00964788	0.0671902	no
NM_018479	ECHDC1	chr6:127609856-127664754	CPEB4 IP basal	CPEB4 IP shCPEB4	9.19872	1.9544	-2.23471	2.3387	0.0193512	0.11268	no
NM_001628	AKR1B1	chr7:134127106-134143888	CPEB4 IP basal	CPEB4 IP shCPEB4	7.98614	1.72164	-2.21371	2.6711	0.00756037	0.0558472	no
NM_002414_1	CD99	chrX:2609227-2659350	CPEB4 IP basal	CPEB4 IP shCPEB4	7.97335	1.74185	-2.19457	1.79512	0.0726353	0.278545	no
NM_004507	HUS1	chr7:48002884-48019222	CPEB4 IP basal	CPEB4 IP shCPEB4	5.65066	1.2353	-2.19356	2.13121	0.033072	0.164692	no
NM_001144955	DTWD1	chr15:49913225-49937333	CPEB4 IP basal	CPEB4 IP shCPEB4	7.03861	1.55434	-2.17898	2.05589	0.0397927	0.187044	no
NM_001227	CASP7	chr10:115438934-115490664	CPEB4 IP basal	CPEB4 IP shCPEB4	7.94919	1.76024	-2.17504	2.4026	0.0162789	0.0998426	no
NM_000077	CDKN2A	chr9:21967137-21994490	CPEB4 IP basal	CPEB4 IP shCPEB4	16.1444	3.57913	-2.17335	2.28707	0.0221917	0.123992	no
NR_037950	TM4SF19-TCTEX1D2	chr3:196018089-196065291	CPEB4 IP basal	CPEB4 IP shCPEB4	6.31568	1.40443	-2.16896	1.48644	0.137162	0.400585	no
NM_001135218	TAF12	chr1:28929608-28969604	CPEB4 IP basal	CPEB4 IP shCPEB4	8.78777	1.97846	-2.15112	2.22064	0.0263754	0.140089	no
NM_001143917	LYSMD2	chr15:52015260-52043650	CPEB4 IP basal	CPEB4 IP shCPEB4	9.62054	2.16695	-2.15045	1.84543	0.0649753	0.261476	no
NM_003535	HIST1H3J	chr6:27858092-27858570	CPEB4 IP basal	CPEB4 IP shCPEB4	33.1542	7.47425	-2.14919	2.61103	0.00902711	0.064049	no
NM_001202560	WBSCR22	chr7:73097897-73112551	CPEB4 IP basal	CPEB4 IP shCPEB4	5.18421	1.16956	-2.14816	1.52115	0.128222	0.385812	no
NM_001757	CBR1	chr21:37441939-37498938	CPEB4 IP basal	CPEB4 IP shCPEB4	6.3978	1.44914	-2.14238	2.291	0.0219635	0.123136	no
NM_001042470	SUMF2	chr7:56131916-56148365	CPEB4 IP basal	CPEB4 IP shCPEB4	9.57165	2.17575	-2.13725	2.31707	0.0204999	0.117287	no
NM_133439	TADA2A	chr17:35766976-35837226	CPEB4 IP basal	CPEB4 IP shCPEB4	11.5199	2.62754	-2.13234	2.20753	0.027277	0.143656	no
NM_014161	MRPL18	chr6:160211491-160219461	CPEB4 IP basal	CPEB4 IP shCPEB4	8.57002	1.9607	-2.12793	2.27665	0.0228072	0.126142	no
NM_017659	QPCTL	chr19:46195740-46207248	CPEB4 IP basal	CPEB4 IP shCPEB4	9.1809	2.14134	-2.10012	2.59771	0.00938488	0.0660516	no
NM_181336	LEMD2	chr6:33738989-33756906	CPEB4 IP basal	CPEB4 IP shCPEB4	6.32701	1.48337	-2.09265	2.32515	0.0200639	0.115295	no
NM_001488	TADA2A	chr17:35766976-35837226	CPEB4 IP basal	CPEB4 IP shCPEB4	5.58841	1.32317	-2.07844	1.82296	0.0683094	0.268901	no
NM_001274	CHEK1	chr11:125495030-125550793	CPEB4 IP basal	CPEB4 IP shCPEB4	9.16844	2.17681	-2.07446	2.63361	0.00844816	0.0608964	no
NR_027241	LOC388796	chr20:37049238-37064018	CPEB4 IP basal	CPEB4 IP shCPEB4	8.6321	2.06759	-2.06176	2.02895	0.0424639	0.195057	no
NM_005837	POP7	chr7:100303675-100305123	CPEB4 IP basal	CPEB4 IP shCPEB4	5.8405	1.40075	-2.0599	1.84672	0.0647877	0.261121	no
NM_052987	CDK10	chr16:89753075-89768121	CPEB4 IP basal	CPEB4 IP shCPEB4	6.90328	1.65987	-2.05621	1.94787	0.0514304	0.222743	no
NM_001204255	SCARB2	chr4:77079891-77135052	CPEB4 IP basal	CPEB4 IP shCPEB4	8.36193	2.02788	-2.04386	2.60541	0.00917649	0.0650034	no
NM_181784	SPRED2	chr2:65537984-65659656	CPEB4 IP basal	CPEB4 IP shCPEB4	6.32835	1.53584	-2.0428	2.55565	0.0105991	0.0723761	no
NM_006623	PHGDH	chr1:120254418-120286849	CPEB4 IP basal	CPEB4 IP shCPEB4	6.4755	1.58103	-2.03413	2.66706	0.00765188	0.0564595	no
NM_001665	RHOG	chr11:3848207-3862213	CPEB4 IP basal	CPEB4 IP shCPEB4	6.36547	1.56198	-2.02689	2.16226	0.030598	0.155527	no
NM_001256015	PSMC3IP	chr17:40719077-40729849	CPEB4 IP basal	CPEB4 IP shCPEB4	7.02017	1.72508	-2.02485	2.0264	0.0427235	0.195978	no
NM_003124	SPR	chr2:73114511-73119289	CPEB4 IP basal	CPEB4 IP shCPEB4	5.29472	1.30365	-2.022	2.16188	0.0306273	0.155555	no
NM_001077447	PPCS	chr1:42922172-42926086	CPEB4 IP basal	CPEB4 IP shCPEB4	6.27175	1.5445	-2.02173	1.32655	0.184657	0.464795	no
NM_014463	LSM3	chr3:14220227-14239869	CPEB4 IP basal	CPEB4 IP shCPEB4	14.3228	3.5351	-2.01849	2.17043	0.0299743	0.153836	no
NM_014353	RAB26	chr16:2198650-2204141	CPEB4 IP basal	CPEB4 IP shCPEB4	4.77782	1.18763	-2.00826	2.14343	0.0320789	0.16098	no
NM_032018	C1orf124	chr1:231473681-231489989	CPEB4 IP basal	CPEB4 IP shCPEB4	5.71392	1.42442	-2.00411	1.97993	0.0477118	0.211392	no
NM_021063	HIST1H2BD	chr6:26158348-26171576	CPEB4 IP basal	CPEB4 IP shCPEB4	44.8197	11.2163	-1.99854	2.62177	0.00874748	0.0626067	no
NM_001008695	THAP7	chr22:21354060-21368576	CPEB4 IP basal	CPEB4 IP shCPEB4	5.01419	1.25528	-1.998	1.51746	0.129152	0.387366	no
NM_001242903	AKAP1	chr17:55162552-55198710	CPEB4 IP basal	CPEB4 IP shCPEB4	5.57291	1.39887	-1.99416	2.57767	0.00994688	0.0688982	no
NM_007243	NRM	chr6:30655825-30658769	CPEB4 IP basal	CPEB4 IP shCPEB4	9.12736	2.29236	-1.99336	2.61293	0.00897693	0.0638961	no
NR_036623	DBF4B	chr17:42785975-42829636	CPEB4 IP basal	CPEB4 IP shCPEB4	4.52046	1.14	-1.98744	2.39346	0.0166905	0.101512	no
NM_005767	LPAR6	chr13:48877882-49056026	CPEB4 IP basal	CPEB4 IP shCPEB4	6.78424	1.71331	-1.9854	2.27989	0.022614	0.125762	no
NM_001244262	HBP1	chr7:106809405-107218968	CPEB4 IP basal	CPEB4 IP shCPEB4	11.1355	2.81936	-1.98173	2.64528	0.0081623	0.0593906	no
NM_001015000_1	SLX1A	chr16:29464913-29478899	CPEB4 IP basal	CPEB4 IP shCPEB4	6.66497	1.69777	-1.97295	1.73103	0.0834457	0.300748	no
NM_001032280	TFAP2A	chr6:10396915-10419797	CPEB4 IP basal	CPEB4 IP shCPEB4	6.73738	1.7166	-1.97263	2.44107	0.0146439	0.0926101	no
NM_016146	TRAPPC4	chr11:118889240-118894385	CPEB4 IP basal	CPEB4 IP shCPEB4	8.36056	2.13107	-1.97202	2.3715	0.017716	0.105735	no
NM_000999	RPL38	chr17:72199794-72206019	CPEB4 IP basal	CPEB4 IP shCPEB4	45.771	11.7151	-1.96607	2.19053	0.0284861	0.148415	no
NM_000769	CYP2C19	chr10:96522462-96612671	CPEB4 IP basal	CPEB4 IP shCPEB4	5.01232	1.28616	-1.96241	2.09817	0.0358903	0.174255	no
NM_152274	FAM58A	chrX:152853382-152864632	CPEB4 IP basal	CPEB4 IP shCPEB4	12.3936	3.19192	-1.9571	2.51692	0.0118387	0.0785596	no
NM_080596	HIST1H2AH	chr6:27114907-27115346	CPEB4 IP basal	CPEB4 IP shCPEB4	28.4446	7.38027	-1.94641	2.35692	0.0184272	0.108601	no
NM_001834	CLTB	chr5:175819455-175843570	CPEB4 IP basal	CPEB4 IP shCPEB4	9.66192	2.51671	-1.94077	2.10726	0.0350953	0.171541	no
NM_001206427	USMG5	chr10:105127723-105156270	CPEB4 IP basal	CPEB4 IP shCPEB4	8.69819	2.28435	-1.92893	1.36835	0.171201	0.445966	no
NM_001199189	CCNH	chr5:86690078-86708850	CPEB4 IP basal	CPEB4 IP shCPEB4	10.5688	2.77786	-1.92777	2.11295	0.0346053	0.169688	no
NR_027646	ATP1A1OS	chr1:116915794-116961244	CPEB4 IP basal	CPEB4 IP shCPEB4	9.22907	2.42578	-1.92773	1.452	0.146502	0.414573	no
NM_001005221	OR4F29	chr1:367658-368597	CPEB4 IP basal	CPEB4 IP shCPEB4	5.88026	1.55281	-1.921	1.72219	0.0850342	0.304455	no
NM_001142444	EDC3	chr15:74922898-74988386	CPEB4 IP basal	CPEB4 IP shCPEB4	5.62664	1.48668	-1.92019	2.45031	0.0142735	0.0909443	no
NM_001199957	NDUFB5	chr3:179322574-179342288	CPEB4 IP basal	CPEB4 IP shCPEB4	11.8427	3.14069	-1.91485	1.68796	0.0914192	0.317844	no
NR_037629	LOC728739	chr12:108296926-108297548	CPEB4 IP basal	CPEB4 IP shCPEB4	4.72046	1.25742	-1.90846	1.24997	0.211311	0.498236	no
NM_015201	BOP1	chr8:145486055-145515120	CPEB4 IP basal	CPEB4 IP shCPEB4	5.39848	1.43862	-1.90787	2.48938	0.0127967	0.0833977	no
NM_207291	USF2	chr19:35759895-35770718	CPEB4 IP basal	CPEB4 IP shCPEB4	6.19247	1.66101	-1.89846	1.66753	0.0954087	0.325828	no
NM_005003	NDUFAB1	chr16:23592334-23607639	CPEB4 IP basal	CPEB4 IP shCPEB4	19.9651	5.36776	-1.89509	2.29316	0.0218387	0.122812	no
NM_005346	HSPA1B	chr6:31795511-31798031	CPEB4 IP basal	CPEB4 IP shCPEB4	5.31278	1.43099	-1.89246	2.46927	0.013539	0.0868974	no
NR_036518	C17orf62	chr17:80347085-80408707	CPEB4 IP basal	CPEB4 IP shCPEB4	13.0982	3.54284	-1.88639	2.57551	0.0100091	0.0691102	no
NM_016951	CKLF	chr16:66586465-66613038	CPEB4 IP basal	CPEB4 IP shCPEB4	9.99001	2.74675	-1.86276	1.47003	0.141554	0.406802	no
NM_016576	GMPR2	chr14:24701647-24708447	CPEB4 IP basal	CPEB4 IP shCPEB4	10.931	3.01236	-1.85945	2.44576	0.0144549	0.0917434	no
NR_031639	MIR1304	chr11:93466839-93466930	CPEB4 IP basal	CPEB4 IP shCPEB4	27.6722	7.68363	-1.84858	1.21075	0.225991	0.513288	no
NM_001206878	CTDSP1	chr2:219263060-219270664	CPEB4 IP basal	CPEB4 IP shCPEB4	9.77358	2.72056	-1.84498	2.47638	0.0132721	0.0855414	no
NM_014049	ACAD9	chr3:128598332-128631957	CPEB4 IP basal	CPEB4 IP shCPEB4	6.26522	1.74747	-1.8421	2.06606	0.0388232	0.184403	no
NM_002125	HLA-DRB5	chr6:32485153-32498006	CPEB4 IP basal	CPEB4 IP shCPEB4	7.24814	2.03931	-1.82953	2.19084	0.0284631	0.148354	no
NM_005314	GRPR	chrX:16141423-16171641	CPEB4 IP basal	CPEB4 IP shCPEB4	5.32157	1.50521	-1.82188	2.38462	0.017097	0.103219	no
NM_001242354	ODF2	chr9:131217433-131263571	CPEB4 IP basal	CPEB4 IP shCPEB4	5.12645	1.45162	-1.82029	1.82762	0.0676071	0.267391	no
NM_001033088	NGRN	chr15:90808894-90815443	CPEB4 IP basal	CPEB4 IP shCPEB4	6.31349	1.7887	-1.81952	1.60664	0.108134	0.35088	no
NM_004074	COX8A	chr11:63742078-63744015	CPEB4 IP basal	CPEB4 IP shCPEB4	19.5782	5.56152	-1.8157	1.94775	0.0514453	0.222743	no
NM_001005464_1	HIST2H3A	chr1:149824180-149824687	CPEB4 IP basal	CPEB4 IP shCPEB4	41.8254	11.8832	-1.81545	2.71112	0.00670563	0.050821	no
NM_173717	ELAC2	chr17:12692828-12921381	CPEB4 IP basal	CPEB4 IP shCPEB4	9.20033	2.62821	-1.80761	2.70027	0.0069284	0.0521478	no
NM_001136158	OTUD5	chrX:48779302-48815648	CPEB4 IP basal	CPEB4 IP shCPEB4	8.30783	2.38571	-1.80006	2.41067	0.0159231	0.0981474	no
NM_015391	ANAPC13	chr3:134196545-134293855	CPEB4 IP basal	CPEB4 IP shCPEB4	15.641	4.50605	-1.79539	2.26821	0.0233166	0.12833	no
NM_012459	TIMM8B	chr11:111944967-111957522	CPEB4 IP basal	CPEB4 IP shCPEB4	7.46945	2.15385	-1.79408	1.40525	0.159947	0.429985	no
NM_001199340	RPL17	chr18:47007547-47018935	CPEB4 IP basal	CPEB4 IP shCPEB4	8.96897	2.59492	-1.78925	1.48564	0.137373	0.400862	no
NR_024539	POPDC3	chr6:105585561-105627858	CPEB4 IP basal	CPEB4 IP shCPEB4	6.69167	1.93963	-1.78658	1.63341	0.102383	0.339521	no
NM_001012989	UBE2NL	chrX:142967172-142968357	CPEB4 IP basal	CPEB4 IP shCPEB4	7.12175	2.08114	-1.77486	1.89431	0.0581834	0.242089	no
NM_006993	NPM3	chr10:103541081-103543170	CPEB4 IP basal	CPEB4 IP shCPEB4	10.3148	3.02296	-1.77068	2.11611	0.0343353	0.168959	no
NM_001007467	SFI1	chr22:31892260-32026810	CPEB4 IP basal	CPEB4 IP shCPEB4	6.21545	1.82329	-1.76931	2.56476	0.0103248	0.0708054	no
NM_016400	C15orf63	chr15:44038589-44094769	CPEB4 IP basal	CPEB4 IP shCPEB4	8.88879	2.61669	-1.76424	2.34563	0.0189948	0.111131	no
NM_199073	NDUFAF3	chr3:49044636-49060926	CPEB4 IP basal	CPEB4 IP shCPEB4	4.86635	1.43331	-1.76349	1.39076	0.164299	0.436931	no
NR_003272	PSPC1	chr13:20248891-20357159	CPEB4 IP basal	CPEB4 IP shCPEB4	9.37313	2.76671	-1.76036	2.0643	0.0389893	0.184794	no
NM_015676	C14orf109	chr14:93651295-93653431	CPEB4 IP basal	CPEB4 IP shCPEB4	16.1122	4.79887	-1.74739	2.07802	0.0377074	0.180344	no
NM_001126116	TP53	chr17:7571719-7606820	CPEB4 IP basal	CPEB4 IP shCPEB4	4.54551	1.3582	-1.74274	1.66966	0.0949874	0.325169	no
NM_001127190	CSK	chr15:75074424-75095539	CPEB4 IP basal	CPEB4 IP shCPEB4	11.9633	3.57545	-1.74242	2.55327	0.0106716	0.0727658	no
NM_001082969	C11orf57	chr11:111944967-111957522	CPEB4 IP basal	CPEB4 IP shCPEB4	11.5422	3.45121	-1.74175	2.56687	0.0102622	0.070413	no
NM_001195328	RAB9A	chrX:13707239-13727944	CPEB4 IP basal	CPEB4 IP shCPEB4	5.21768	1.56292	-1.73917	1.3283	0.184078	0.464265	no
NM_001163424	MYEOV2	chr2:241065979-241075764	CPEB4 IP basal	CPEB4 IP shCPEB4	12.0193	3.60582	-1.73696	1.56204	0.118279	0.369543	no
NR_003584	SNHG8	chr4:119199916-119200978	CPEB4 IP basal	CPEB4 IP shCPEB4	14.6247	4.39154	-1.7356	1.49864	0.133967	0.395391	no
NM_001256092	ATF2	chr2:175936977-176032934	CPEB4 IP basal	CPEB4 IP shCPEB4	7.62638	2.29573	-1.73204	2.18948	0.028562	0.148633	no
NR_015433	LOC93622	chr4:6675820-6677774	CPEB4 IP basal	CPEB4 IP shCPEB4	7.12389	2.14503	-1.73167	2.26409	0.0235684	0.129154	no
NM_012437	SNAPIN	chr1:153631144-153634326	CPEB4 IP basal	CPEB4 IP shCPEB4	11.4721	3.45586	-1.73101	2.26323	0.0236216	0.129337	no
NR_045019	LETMD1	chr12:51442081-51454207	CPEB4 IP basal	CPEB4 IP shCPEB4	4.47678	1.35223	-1.72712	1.52778	0.126567	0.383222	no
NM_013363	PCOLCE2	chr3:142536701-142608045	CPEB4 IP basal	CPEB4 IP shCPEB4	4.8347	1.46405	-1.72346	2.05968	0.0394292	0.186002	no
NM_001169106	FAM21C	chr10:46222647-46288412	CPEB4 IP basal	CPEB4 IP shCPEB4	5.54228	1.68161	-1.72064	2.33477	0.0195554	0.113316	no
NM_000743	CHRNA3	chr15:78857861-78913637	CPEB4 IP basal	CPEB4 IP shCPEB4	7.93086	2.41843	-1.71341	2.68603	0.00723071	0.053895	no
NM_001127181	CENPL	chr1:173768687-173793777	CPEB4 IP basal	CPEB4 IP shCPEB4	9.97612	3.04367	-1.71266	2.38633	0.0170174	0.102821	no
NM_003539	HIST1H4D	chr6:26188937-26189304	CPEB4 IP basal	CPEB4 IP shCPEB4	23.7632	7.25949	-1.71079	1.8352	0.0664756	0.264724	no
NR_033397	PRMT1	chr19:50180408-50191707	CPEB4 IP basal	CPEB4 IP shCPEB4	7.89824	2.4137	-1.71028	1.94571	0.0516893	0.223431	no
NR_039694	MIR3689D2	chr9:137741020-137742490	CPEB4 IP basal	CPEB4 IP shCPEB4	26.2329	8.0174	-1.71017	1.12457	0.260771	0.551161	no
NM_080916	DGUOK	chr2:74153952-74186088	CPEB4 IP basal	CPEB4 IP shCPEB4	20.0467	6.13107	-1.70915	2.52475	0.0115782	0.0773786	no
NM_020195	SDR39U1	chr14:24899140-24912007	CPEB4 IP basal	CPEB4 IP shCPEB4	10.5993	3.24727	-1.70668	2.38443	0.0171058	0.103225	no
NM_001029998	SLC10A7	chr4:147175136-147443123	CPEB4 IP basal	CPEB4 IP shCPEB4	6.06257	1.85988	-1.70472	2.36634	0.017965	0.106934	no
NM_177969	PPM1B	chr2:44395999-44461742	CPEB4 IP basal	CPEB4 IP shCPEB4	11.2335	3.4467	-1.70452	2.03439	0.0419127	0.193406	no
NM_003863	DPM2	chr9:130697373-130700763	CPEB4 IP basal	CPEB4 IP shCPEB4	11.3029	3.47358	-1.70219	2.63136	0.00850447	0.0612014	no
NM_024571	SNRNP25	chr16:103828-107669	CPEB4 IP basal	CPEB4 IP shCPEB4	5.03269	1.55661	-1.69292	1.79802	0.0721735	0.277672	no
NM_014963	SBNO2	chr19:1107632-1174282	CPEB4 IP basal	CPEB4 IP shCPEB4	9.50476	2.94094	-1.69237	2.6978	0.00697983	0.0525048	no
NM_144683	DHRS13	chr17:27224798-27230089	CPEB4 IP basal	CPEB4 IP shCPEB4	4.50005	1.39568	-1.68897	2.01679	0.0437174	0.198935	no
NM_003545	HIST1H4E	chr6:26204872-26205249	CPEB4 IP basal	CPEB4 IP shCPEB4	50.4857	15.7023	-1.6849	2.518	0.0118023	0.0784372	no
NM_170738	MRPL11	chr11:66202549-66206310	CPEB4 IP basal	CPEB4 IP shCPEB4	10.6732	3.32495	-1.68259	2.45933	0.0139196	0.0891219	no
NM_015971	MRPS7	chr17:73232693-73267311	CPEB4 IP basal	CPEB4 IP shCPEB4	10.6345	3.31474	-1.68179	2.42391	0.0153544	0.0955652	no
NM_032986	SEC23B	chr20:18488187-18542059	CPEB4 IP basal	CPEB4 IP shCPEB4	10.5521	3.29806	-1.67784	2.39599	0.0165757	0.10109	no
NM_133462	TTC14	chr3:180319917-180328918	CPEB4 IP basal	CPEB4 IP shCPEB4	11.1397	3.48744	-1.67547	2.25034	0.0244272	0.132769	no
NM_006848	CCDC85B	chr11:65657874-65659106	CPEB4 IP basal	CPEB4 IP shCPEB4	15.7969	4.96712	-1.66916	2.5671	0.0102553	0.070413	no
NM_012280	FTSJ1	chrX:48334548-48344752	CPEB4 IP basal	CPEB4 IP shCPEB4	9.71893	3.05819	-1.66812	2.29756	0.0215866	0.121857	no
NM_001033059	AMD1	chr6:111195986-111216913	CPEB4 IP basal	CPEB4 IP shCPEB4	13.7035	4.31285	-1.66783	2.33644	0.0194685	0.113168	no
NM_032997	ZWINT	chr10:58117198-58121034	CPEB4 IP basal	CPEB4 IP shCPEB4	12.0755	3.80914	-1.66455	2.40454	0.0161931	0.0994554	no
NM_001136033	PUF60	chr8:144898546-144911537	CPEB4 IP basal	CPEB4 IP shCPEB4	9.76005	3.08784	-1.66029	2.29563	0.0216968	0.122268	no
NM_002595	CDK17	chr12:96672038-96794366	CPEB4 IP basal	CPEB4 IP shCPEB4	8.71306	2.76111	-1.65793	2.17852	0.0293672	0.151561	no
NM_003518	HIST1H2BG	chr6:26216427-26216872	CPEB4 IP basal	CPEB4 IP shCPEB4	35.5058	11.2613	-1.65668	2.33605	0.0194885	0.113178	no
NM_006019	TCIRG1	chr11:67806461-67818366	CPEB4 IP basal	CPEB4 IP shCPEB4	5.61397	1.79101	-1.64825	1.89025	0.0587251	0.243879	no
NM_004907	IER2	chr19:13261281-13265718	CPEB4 IP basal	CPEB4 IP shCPEB4	10.535	3.36473	-1.64663	2.64198	0.00824231	0.0597408	no
NM_145806	ZNF511	chr10:135092133-135126666	CPEB4 IP basal	CPEB4 IP shCPEB4	13.2531	4.24179	-1.64359	2.34409	0.0190735	0.111409	no
NM_032303	HSDL2	chr9:115142188-115234685	CPEB4 IP basal	CPEB4 IP shCPEB4	11.4868	3.68061	-1.64196	2.44685	0.0144109	0.0915531	no
NM_203288	RP9	chr7:33134409-33149002	CPEB4 IP basal	CPEB4 IP shCPEB4	14.8273	4.75372	-1.64113	2.64342	0.0082074	0.0596525	no
NM_017818	WRAP73	chr1:3547330-3566671	CPEB4 IP basal	CPEB4 IP shCPEB4	10.2234	3.28077	-1.63977	2.63193	0.00849014	0.0611318	no
NM_003519	HIST1H2BL	chr6:27775256-27775709	CPEB4 IP basal	CPEB4 IP shCPEB4	18.1682	5.84216	-1.63684	1.75124	0.0799045	0.292322	no
NM_001552	IGFBP4	chr17:38599675-38613982	CPEB4 IP basal	CPEB4 IP shCPEB4	4.76661	1.53341	-1.63622	2.1275	0.033379	0.165553	no
NR_003693	SNORD126	chr14:20779528-20801457	CPEB4 IP basal	CPEB4 IP shCPEB4	29.6485	9.53935	-1.636	0.788417	0.430453	0.709379	no
NM_004763	ITGB1BP1	chr2:9545814-9563643	CPEB4 IP basal	CPEB4 IP shCPEB4	13.3631	4.30557	-1.63398	2.51889	0.0117726	0.0782788	no
NM_001032289	SLC35A2	chrX:48760458-48769235	CPEB4 IP basal	CPEB4 IP shCPEB4	5.65803	1.82645	-1.63126	1.59214	0.111353	0.357249	no
NM_178167	ZNF598	chr16:2047767-2059763	CPEB4 IP basal	CPEB4 IP shCPEB4	5.76677	1.86323	-1.62995	2.5068	0.012183	0.0803162	no
NM_003542	HIST1H4C	chr6:26104175-26104565	CPEB4 IP basal	CPEB4 IP shCPEB4	60.9733	19.7597	-1.62561	2.64283	0.00822173	0.0596919	no
NR_033227	CHTF8	chr16:69139466-69166493	CPEB4 IP basal	CPEB4 IP shCPEB4	7.75455	2.51491	-1.62454	2.58887	0.0096291	0.0671223	no
NM_080626	BRI3BP	chr12:125478193-125510349	CPEB4 IP basal	CPEB4 IP shCPEB4	12.6926	4.12026	-1.62319	2.39279	0.0167209	0.101556	no
NM_024917	TRMT2B	chrX:100264333-100307105	CPEB4 IP basal	CPEB4 IP shCPEB4	19.2397	6.251	-1.62192	2.6925	0.00709182	0.0531037	no
NM_004328	BCS1L	chr2:219524378-219528166	CPEB4 IP basal	CPEB4 IP shCPEB4	11.4914	3.74309	-1.61825	2.54954	0.0107865	0.0734192	no
NM_001730	KLF5	chr13:73633141-73651676	CPEB4 IP basal	CPEB4 IP shCPEB4	6.56956	2.14007	-1.61814	2.50142	0.0123697	0.0813424	no
NR_037793	LRR1	chr14:50065414-50081390	CPEB4 IP basal	CPEB4 IP shCPEB4	6.94412	2.264	-1.61692	1.71378	0.0865686	0.307677	no
NM_018445	SELS	chr15:101811213-101817700	CPEB4 IP basal	CPEB4 IP shCPEB4	20.0339	6.53581	-1.61601	2.5723	0.0101026	0.0696093	no
NM_020175	DUS3L	chr19:5785152-5791249	CPEB4 IP basal	CPEB4 IP shCPEB4	6.42999	2.09865	-1.61536	1.95251	0.0508782	0.220944	no
NM_022652	DUSP6	chr12:89741836-89746296	CPEB4 IP basal	CPEB4 IP shCPEB4	14.2885	4.66872	-1.61375	2.4875	0.0128643	0.083714	no
NM_004052	BNIP3	chr10:133781203-133795435	CPEB4 IP basal	CPEB4 IP shCPEB4	15.5483	5.08513	-1.6124	2.54514	0.0109235	0.0740979	no
NM_001080855	PXN	chr12:120639093-120703574	CPEB4 IP basal	CPEB4 IP shCPEB4	11.1464	3.65621	-1.60815	2.3537	0.0185874	0.1093	no
NM_001164755	ASPH	chr8:62200524-62627199	CPEB4 IP basal	CPEB4 IP shCPEB4	19.0898	6.26403	-1.60764	2.46644	0.0136464	0.0875009	no
NM_001017964	YDJC	chr22:21982377-21984340	CPEB4 IP basal	CPEB4 IP shCPEB4	6.49451	2.13172	-1.6072	1.91495	0.0554983	0.234546	no
NM_003969	UBE2M	chr19:59067078-59070343	CPEB4 IP basal	CPEB4 IP shCPEB4	7.69412	2.52555	-1.60716	2.08379	0.037179	0.178467	no
NM_004735	LRRFIP1	chr2:238536223-238690290	CPEB4 IP basal	CPEB4 IP shCPEB4	9.92069	3.2569	-1.60694	2.37382	0.0176053	0.105223	no
NM_199170	PMEPA1	chr20:56223447-56286592	CPEB4 IP basal	CPEB4 IP shCPEB4	14.7046	4.82959	-1.60629	2.5329	0.0113123	0.0761055	no
NR_038364	FDXACB1	chr11:111744779-111754797	CPEB4 IP basal	CPEB4 IP shCPEB4	5.67842	1.86634	-1.60528	1.94174	0.0521692	0.224769	no
NM_001036646	HHLA3	chr1:70820492-70833705	CPEB4 IP basal	CPEB4 IP shCPEB4	5.98046	1.96956	-1.60238	1.03738	0.299559	0.590165	no
NM_001159677	SYNCRIP	chr6:86317501-86353043	CPEB4 IP basal	CPEB4 IP shCPEB4	10.4072	3.42873	-1.60183	2.47963	0.013152	0.0851195	no
NM_032377	ELOF1	chr19:11663857-11670051	CPEB4 IP basal	CPEB4 IP shCPEB4	5.59099	1.84237	-1.60154	1.69094	0.0908473	0.317059	no
NM_199439	PRDM10	chr11:129769600-129875381	CPEB4 IP basal	CPEB4 IP shCPEB4	8.04702	2.65272	-1.60098	2.44735	0.014391	0.0914708	no
NR_026562	C20orf24	chr20:35201875-35274619	CPEB4 IP basal	CPEB4 IP shCPEB4	5.49387	1.81169	-1.60049	1.3062	0.191486	0.474072	no
NM_030914	URM1	chr9:131133597-131153015	CPEB4 IP basal	CPEB4 IP shCPEB4	19.3884	6.3965	-1.59984	2.43821	0.0147604	0.0928737	no
NM_018715	RCC2	chr1:17733250-17766250	CPEB4 IP basal	CPEB4 IP shCPEB4	18.3265	6.05054	-1.5988	2.65973	0.00782029	0.0574437	no
NM_001025091_3	ABCF1	chr6:30539169-30559309	CPEB4 IP basal	CPEB4 IP shCPEB4	15.4797	5.11107	-1.59868	2.647	0.00812089	0.0592207	no
NM_002467	MYC	chr8:128748314-128753680	CPEB4 IP basal	CPEB4 IP shCPEB4	10.3159	3.40814	-1.59781	2.54917	0.0107981	0.073437	no
NM_181304	MRPL52	chr14:23299091-23304246	CPEB4 IP basal	CPEB4 IP shCPEB4	9.17186	3.0339	-1.59604	1.82683	0.0677252	0.267616	no
NM_014041	SPCS1	chr3:52719935-52742197	CPEB4 IP basal	CPEB4 IP shCPEB4	35.2778	11.6919	-1.59325	2.71481	0.00663138	0.0503746	no
NM_021922	FANCE	chr6:35420137-35434881	CPEB4 IP basal	CPEB4 IP shCPEB4	4.80663	1.59421	-1.59218	2.21846	0.0265232	0.140646	no
NM_033023	PDGFA	chr7:536896-559481	CPEB4 IP basal	CPEB4 IP shCPEB4	16.5406	5.49406	-1.59007	2.51757	0.0118167	0.0784842	no
NM_005886	KATNB1	chr16:57769659-57791162	CPEB4 IP basal	CPEB4 IP shCPEB4	5.29861	1.76158	-1.58874	2.33273	0.0196622	0.113684	no
NR_034119	LINC00460	chr13:107028910-107030142	CPEB4 IP basal	CPEB4 IP shCPEB4	6.24419	2.07834	-1.58708	1.68561	0.0918701	0.319017	no
NM_005053	RAD23A	chr19:13056653-13064455	CPEB4 IP basal	CPEB4 IP shCPEB4	18.1082	6.03398	-1.58546	2.68477	0.00725808	0.0540401	no
NM_007057	ZWINT	chr10:58117198-58121034	CPEB4 IP basal	CPEB4 IP shCPEB4	15.81	5.2687	-1.58532	2.4104	0.0159352	0.0981474	no
NM_198336	INSIG1	chr7:155089485-155101945	CPEB4 IP basal	CPEB4 IP shCPEB4	13.9548	4.6506	-1.58527	2.21954	0.0264502	0.140429	no
NM_021968	HIST1H4J	chr6:27791902-27792258	CPEB4 IP basal	CPEB4 IP shCPEB4	47.1496	15.7216	-1.58449	2.22928	0.0257954	0.137789	no
NM_021214	FAM108C1	chr15:80987651-81047962	CPEB4 IP basal	CPEB4 IP shCPEB4	8.81622	2.94136	-1.58368	2.44815	0.0143592	0.0913574	no
NR_028323	SLC5A6	chr2:27422454-27440046	CPEB4 IP basal	CPEB4 IP shCPEB4	5.5373	1.85207	-1.58005	2.00905	0.0445317	0.201452	no
NM_139323	YWHAB	chr20:43514343-43537161	CPEB4 IP basal	CPEB4 IP shCPEB4	25.7353	8.61974	-1.57803	2.57074	0.0101483	0.0698397	no
NM_001005920	JMJD8	chr16:730114-734439	CPEB4 IP basal	CPEB4 IP shCPEB4	7.50043	2.51491	-1.57647	2.42799	0.0151826	0.0947578	no
NM_014078	MRPL13	chr8:121408082-121457647	CPEB4 IP basal	CPEB4 IP shCPEB4	11.0835	3.71778	-1.57589	2.20171	0.0276859	0.145052	no
NM_016565	CHCHD8	chr11:73583712-73587890	CPEB4 IP basal	CPEB4 IP shCPEB4	26.82	9.01424	-1.57303	2.54943	0.0107899	0.0734192	no
NM_013975	LIG3	chr17:33307516-33332088	CPEB4 IP basal	CPEB4 IP shCPEB4	5.62543	1.90036	-1.56569	2.24213	0.0249533	0.134685	no
NM_015697	COQ2	chr4:84184976-84206067	CPEB4 IP basal	CPEB4 IP shCPEB4	7.17544	2.42534	-1.56488	2.03814	0.0415363	0.192654	no
NR_024163	CKS1B	chr1:154947117-154951725	CPEB4 IP basal	CPEB4 IP shCPEB4	9.15506	3.09617	-1.56409	1.49285	0.135476	0.397787	no
NM_016095	GINS2	chr16:85711279-85722588	CPEB4 IP basal	CPEB4 IP shCPEB4	9.37721	3.17744	-1.56129	2.177	0.0294804	0.15202	no
NM_019896	POLE4	chr2:75185774-75196859	CPEB4 IP basal	CPEB4 IP shCPEB4	13.2181	4.4813	-1.56053	1.87665	0.0605661	0.248691	no
NR_002562	SNORD28	chr11:62619459-62623360	CPEB4 IP basal	CPEB4 IP shCPEB4	33.0839	11.2244	-1.55949	1.01914	0.308139	0.598716	no
NM_001198836	RBM14	chr11:66384052-66445275	CPEB4 IP basal	CPEB4 IP shCPEB4	6.92636	2.35168	-1.55841	2.00598	0.0448583	0.20272	no
NM_016484	PDZD11	chrX:69506210-69509798	CPEB4 IP basal	CPEB4 IP shCPEB4	11.7934	4.00604	-1.55773	2.2979	0.0215673	0.1218	no
NM_207387	FAM211A	chr17:16342300-16395480	CPEB4 IP basal	CPEB4 IP shCPEB4	14.8909	5.06077	-1.557	2.439	0.0147281	0.0928488	no
NM_003222	TFAP2C	chr20:55204357-55214338	CPEB4 IP basal	CPEB4 IP shCPEB4	15.6025	5.3031	-1.55687	2.68425	0.00726931	0.0540909	no
NM_005452_3	WDR46	chr6:33246879-33257304	CPEB4 IP basal	CPEB4 IP shCPEB4	10.8176	3.68284	-1.55449	2.34328	0.0191152	0.111553	no
NM_001077693	ECSCR	chr5:138784244-138842320	CPEB4 IP basal	CPEB4 IP shCPEB4	6.17524	2.10559	-1.55227	1.39163	0.164035	0.436417	no
NM_031299	CDCA3	chr12:6957971-6960456	CPEB4 IP basal	CPEB4 IP shCPEB4	13.4719	4.59549	-1.55166	2.49174	0.012712	0.0830108	no
NM_001201543	FAM161A	chr2:62051982-62081278	CPEB4 IP basal	CPEB4 IP shCPEB4	8.37372	2.85899	-1.55037	2.15054	0.0315127	0.159006	no
NM_005370	RAB8A	chr19:16222489-16244445	CPEB4 IP basal	CPEB4 IP shCPEB4	8.06419	2.7578	-1.54801	2.48021	0.0131304	0.0850625	no
NM_138777	MRRF	chr9:125001833-125085742	CPEB4 IP basal	CPEB4 IP shCPEB4	20.9038	7.16668	-1.54439	2.57119	0.0101349	0.069795	no
NM_001744	CAMK4	chr5:110559946-110820748	CPEB4 IP basal	CPEB4 IP shCPEB4	13.9521	4.78484	-1.54394	2.6126	0.00898557	0.0638961	no
NM_001168551	TMEM48	chr1:54231133-54304225	CPEB4 IP basal	CPEB4 IP shCPEB4	15.2977	5.25038	-1.54282	2.4707	0.013485	0.0866352	no
NM_007275	TUSC2	chr3:50362340-50365668	CPEB4 IP basal	CPEB4 IP shCPEB4	18.7867	6.44862	-1.54265	2.61221	0.00899582	0.0638961	no
NR_024031	DANCR	chr4:53578620-53580305	CPEB4 IP basal	CPEB4 IP shCPEB4	30.7255	10.5587	-1.541	2.53395	0.0112786	0.0760311	no
NM_005526	HSF1	chr8:145515269-145550567	CPEB4 IP basal	CPEB4 IP shCPEB4	6.38574	2.19558	-1.54025	2.25926	0.0238671	0.130463	no
NM_025196	GRPEL1	chr4:7061779-7069800	CPEB4 IP basal	CPEB4 IP shCPEB4	21.1025	7.25644	-1.54008	2.6092	0.00907552	0.064323	no
NM_013328	PYCR2	chr1:226107579-226111965	CPEB4 IP basal	CPEB4 IP shCPEB4	20.6928	7.13205	-1.53674	2.66106	0.00778956	0.0573464	no
NM_058163	TSR2	chrX:54466852-54471731	CPEB4 IP basal	CPEB4 IP shCPEB4	10.4909	3.61624	-1.53658	2.36778	0.0178953	0.106568	no
NM_001255	CDC20	chr1:43824625-43828873	CPEB4 IP basal	CPEB4 IP shCPEB4	19.2525	6.63971	-1.53585	2.6603	0.0078071	0.0574149	no
NM_181578	RFC5	chr12:118454505-118470042	CPEB4 IP basal	CPEB4 IP shCPEB4	10.6945	3.68961	-1.53533	2.15369	0.0312642	0.158117	no
NM_001004125	TUSC1	chr9:25676386-25678856	CPEB4 IP basal	CPEB4 IP shCPEB4	7.87066	2.71996	-1.5329	2.25339	0.0242344	0.132306	no
NM_173852	KRTCAP2	chr1:155141883-155145804	CPEB4 IP basal	CPEB4 IP shCPEB4	12.0982	4.18987	-1.52981	1.63565	0.101913	0.338567	no
NM_001077654	TNFAIP8	chr5:118604417-118730294	CPEB4 IP basal	CPEB4 IP shCPEB4	6.74572	2.33639	-1.52969	1.75832	0.0786933	0.290157	no
NM_005319	HIST1H1C	chr6:26055967-26056699	CPEB4 IP basal	CPEB4 IP shCPEB4	63.3074	21.9707	-1.5268	2.66953	0.00759572	0.0560766	no
NM_033167	B3GALNT1	chr3:160801670-160823160	CPEB4 IP basal	CPEB4 IP shCPEB4	10.3299	3.58579	-1.52646	2.18635	0.0287903	0.149347	no
NM_001153552	SCOC	chr4:141178439-141303710	CPEB4 IP basal	CPEB4 IP shCPEB4	21.2669	7.38898	-1.52516	2.2886	0.0221027	0.123758	no
NM_001190992	SLC33A1	chr3:155544300-155572248	CPEB4 IP basal	CPEB4 IP shCPEB4	7.36053	2.56046	-1.52341	1.79255	0.0730453	0.27979	no
NM_174889	NDUFAF2	chr5:60240955-60448864	CPEB4 IP basal	CPEB4 IP shCPEB4	9.23011	3.21462	-1.5217	1.62697	0.103743	0.341704	no
NM_001511	CXCL1	chr4:74735108-74737019	CPEB4 IP basal	CPEB4 IP shCPEB4	7.37148	2.5693	-1.52058	1.81571	0.0694147	0.27208	no
NM_001040147	SERPINB7	chr18:61420276-61472604	CPEB4 IP basal	CPEB4 IP shCPEB4	9.68286	3.38247	-1.51736	2.03005	0.0423517	0.194859	no
NM_012121	CDC42EP4	chr17:71279762-71308143	CPEB4 IP basal	CPEB4 IP shCPEB4	5.79476	2.02663	-1.51567	2.33103	0.0197517	0.113961	no
NM_013442	STOML2	chr9:35099888-35103154	CPEB4 IP basal	CPEB4 IP shCPEB4	23.7141	8.29438	-1.51554	2.62308	0.00871397	0.0624692	no
NM_206923	YY2	chrX:21857655-21903541	CPEB4 IP basal	CPEB4 IP shCPEB4	15.4542	5.41136	-1.51394	2.60983	0.00905876	0.0642388	no
NM_005273	GNB2	chr7:100271362-100276792	CPEB4 IP basal	CPEB4 IP shCPEB4	5.8637	2.05335	-1.51383	1.95934	0.050073	0.218824	no
NM_014288	ITGB3BP	chr1:63906440-63988944	CPEB4 IP basal	CPEB4 IP shCPEB4	14.1809	4.96662	-1.51361	1.74511	0.0809661	0.295054	no
NM_001040429	PCDH17	chr13:58205788-58303065	CPEB4 IP basal	CPEB4 IP shCPEB4	4.80412	1.6827	-1.5135	2.56285	0.0103817	0.0710841	no
NM_001294	CLPTM1	chr19:45457841-45496604	CPEB4 IP basal	CPEB4 IP shCPEB4	15.0783	5.28941	-1.51129	2.37463	0.0175668	0.10504	no
NM_194313	KIF24	chr9:34179002-34329198	CPEB4 IP basal	CPEB4 IP shCPEB4	5.3025	1.86049	-1.51099	2.57808	0.00993511	0.0688889	no
NM_006430	CCT4	chr2:62095261-62115806	CPEB4 IP basal	CPEB4 IP shCPEB4	54.5715	19.1524	-1.51062	2.71403	0.00664706	0.0504354	no
NM_183241	C9orf142	chr9:139886869-139888428	CPEB4 IP basal	CPEB4 IP shCPEB4	6.25763	2.20024	-1.50796	1.59192	0.111404	0.357249	no
NM_022337	RAB38	chr11:87846414-87908635	CPEB4 IP basal	CPEB4 IP shCPEB4	6.57769	2.31486	-1.50665	1.95902	0.0501102	0.21884	no
NR_046269	SSBP1	chr7:141438120-141450288	CPEB4 IP basal	CPEB4 IP shCPEB4	12.9862	4.57576	-1.5049	1.4265	0.153724	0.425371	no
NM_198880	QRICH1	chr3:49067141-49131504	CPEB4 IP basal	CPEB4 IP shCPEB4	12.5581	4.42651	-1.50438	2.26948	0.0232391	0.128064	no
NM_001220488	CDH13	chr16:82660398-83830215	CPEB4 IP basal	CPEB4 IP shCPEB4	14.6158	5.1548	-1.50354	2.41056	0.015928	0.0981474	no
NM_004227	CYTH3	chr7:6201411-6312242	CPEB4 IP basal	CPEB4 IP shCPEB4	11.6766	4.11916	-1.5032	2.65527	0.00792443	0.0581435	no
NM_176880	NR2C2AP	chr19:19256375-19314238	CPEB4 IP basal	CPEB4 IP shCPEB4	5.12892	1.81165	-1.50135	1.69392	0.0902799	0.315713	no
NM_018405	C17orf79	chr17:30178883-30186326	CPEB4 IP basal	CPEB4 IP shCPEB4	19.5301	6.90208	-1.5006	2.36106	0.0182229	0.10789	no
NM_004219	PTTG1	chr5:159848864-159855746	CPEB4 IP basal	CPEB4 IP shCPEB4	21.158	7.4811	-1.49988	2.22637	0.0259894	0.138431	no
NM_016059	PPIL1	chr6:36822605-36842800	CPEB4 IP basal	CPEB4 IP shCPEB4	14.0928	4.98391	-1.4996	2.42854	0.0151599	0.0946612	no
NM_018015	CXorf57	chrX:105855159-105922673	CPEB4 IP basal	CPEB4 IP shCPEB4	5.62791	1.9906	-1.4994	2.28689	0.0222025	0.123995	no
NM_001023	RPS20	chr8:56980738-56987140	CPEB4 IP basal	CPEB4 IP shCPEB4	109.485	38.7353	-1.49901	2.67518	0.00746892	0.0553273	no
NM_001007225	IGF2BP2	chr3:185361526-185542827	CPEB4 IP basal	CPEB4 IP shCPEB4	26.7526	9.46531	-1.49896	2.5313	0.0113642	0.0762937	no
NM_016062	FAM96B	chr16:66965957-66968326	CPEB4 IP basal	CPEB4 IP shCPEB4	20.6555	7.30892	-1.49879	1.84115	0.0655989	0.263252	no
NR_038291	LOC100507127	chr10:6821559-6884868	CPEB4 IP basal	CPEB4 IP shCPEB4	10.692	3.80176	-1.49179	2.52435	0.0115911	0.0774256	no
NM_015651	PHF19	chr9:123617930-123639606	CPEB4 IP basal	CPEB4 IP shCPEB4	12.3664	4.39732	-1.49173	2.61646	0.00888459	0.0633461	no
NM_139067	SMARCC2	chr12:56555635-56583351	CPEB4 IP basal	CPEB4 IP shCPEB4	7.92745	2.81962	-1.49136	2.25686	0.0240166	0.131172	no
NM_003046	SLC7A2	chr8:17354596-17428077	CPEB4 IP basal	CPEB4 IP shCPEB4	4.97383	1.77	-1.49061	2.30609	0.0211056	0.119863	no
NM_020799	STAMBPL1	chr10:90639943-90683259	CPEB4 IP basal	CPEB4 IP shCPEB4	10.479	3.73277	-1.48919	2.37587	0.0175077	0.104879	no
NM_001042371	PGP	chr16:2261602-2264822	CPEB4 IP basal	CPEB4 IP shCPEB4	7.33836	2.61415	-1.48911	2.40388	0.016222	0.0995866	no
NM_018710	TMEM55A	chr8:92006501-92053203	CPEB4 IP basal	CPEB4 IP shCPEB4	9.40593	3.3517	-1.48868	2.39207	0.0167536	0.101708	no
NR_045021	C17orf76-AS1	chr17:16342300-16395480	CPEB4 IP basal	CPEB4 IP shCPEB4	41.1285	14.6699	-1.48728	2.24381	0.0248446	0.134407	no
NM_005655	KLF10	chr8:103661004-103667983	CPEB4 IP basal	CPEB4 IP shCPEB4	5.75027	2.0552	-1.48435	1.80401	0.0712297	0.275734	no
NM_022762	RMND5B	chr5:177558027-177575479	CPEB4 IP basal	CPEB4 IP shCPEB4	11.4446	4.0925	-1.48361	2.39629	0.0165619	0.10109	no
NR_037625	BRD2	chr6:32936436-32949282	CPEB4 IP basal	CPEB4 IP shCPEB4	5.06084	1.81028	-1.48317	1.96575	0.049328	0.216216	no
NM_001042388	PPP4R1	chr18:9546791-9614600	CPEB4 IP basal	CPEB4 IP shCPEB4	33.3908	11.9512	-1.4823	2.70207	0.0068909	0.051955	no
NM_001118887	ANGPT2	chr8:6264112-6501140	CPEB4 IP basal	CPEB4 IP shCPEB4	15.3351	5.49463	-1.48074	2.4774	0.0132344	0.0855283	no
NM_020243	TOMM22	chr22:39077953-39080766	CPEB4 IP basal	CPEB4 IP shCPEB4	42.7487	15.3336	-1.47918	2.66017	0.00781022	0.0574149	no
NR_024557	WAC	chr10:28821421-28912041	CPEB4 IP basal	CPEB4 IP shCPEB4	14.3725	5.15542	-1.47914	2.43086	0.0150629	0.0942346	no
NM_005733	KIF20A	chr5:137514416-137549032	CPEB4 IP basal	CPEB4 IP shCPEB4	13.5602	4.86574	-1.47865	2.62024	0.00878687	0.0628201	no
NM_025004	CCDC15	chr11:124824016-124911385	CPEB4 IP basal	CPEB4 IP shCPEB4	11.575	4.15425	-1.47836	2.58918	0.00962048	0.0670979	no
NM_002966	S100A10	chr1:151955385-151966714	CPEB4 IP basal	CPEB4 IP shCPEB4	22.713	8.15328	-1.47806	2.35497	0.0185242	0.109075	no
NM_001017420	ESCO2	chr8:27632057-27662424	CPEB4 IP basal	CPEB4 IP shCPEB4	25.9204	9.31696	-1.47616	2.68888	0.00716933	0.0535008	no
NR_046346	GDAP1	chr8:75262617-75279335	CPEB4 IP basal	CPEB4 IP shCPEB4	16.7458	6.02294	-1.47526	2.37932	0.0173447	0.104188	no
NM_012097	ARL5A	chr2:152657479-152685009	CPEB4 IP basal	CPEB4 IP shCPEB4	35.7473	12.8689	-1.47395	2.50008	0.0124164	0.0815676	no
NM_031966	CCNB1	chr5:68462836-68474070	CPEB4 IP basal	CPEB4 IP shCPEB4	35.5246	12.7939	-1.47336	2.69086	0.00712676	0.0533348	no
NM_001171093	FAM131A	chr3:184053716-184079391	CPEB4 IP basal	CPEB4 IP shCPEB4	4.46623	1.61071	-1.47136	1.57952	0.114216	0.360817	no
NM_001003681	HMGXB4	chr22:35653444-35691800	CPEB4 IP basal	CPEB4 IP shCPEB4	16.7505	6.04378	-1.47068	2.45579	0.0140574	0.0898557	no
NM_033089	ZCCHC3	chr20:278203-280963	CPEB4 IP basal	CPEB4 IP shCPEB4	14.388	5.19262	-1.47033	2.53188	0.0113452	0.076286	no
NM_194356	STX2	chr12:131274144-131323819	CPEB4 IP basal	CPEB4 IP shCPEB4	21.1724	7.64449	-1.46969	2.41723	0.0156391	0.0967546	no
NM_203304	MEX3D	chr19:1554667-1568057	CPEB4 IP basal	CPEB4 IP shCPEB4	29.8415	10.79	-1.46763	2.42773	0.0151937	0.0947816	no
NM_016221	DCTN4	chr5:150088308-150138657	CPEB4 IP basal	CPEB4 IP shCPEB4	16.2603	5.88154	-1.46709	2.38949	0.0168717	0.102164	no
NM_007121	NR1H2	chr19:50879679-50886285	CPEB4 IP basal	CPEB4 IP shCPEB4	11.9471	4.32261	-1.46669	2.38359	0.0171447	0.103317	no
NM_001006636	GTDC1	chr2:144703580-145090083	CPEB4 IP basal	CPEB4 IP shCPEB4	6.21549	2.25024	-1.46579	1.88083	0.0599946	0.247441	no
NM_014593	CXXC1	chr18:47808712-47814692	CPEB4 IP basal	CPEB4 IP shCPEB4	9.72061	3.52161	-1.46481	2.43577	0.0148603	0.0933677	no
NM_003564	TAGLN2	chr1:159887902-159895284	CPEB4 IP basal	CPEB4 IP shCPEB4	65.3844	23.6985	-1.46415	2.71603	0.00660698	0.0502454	no
NM_004069	AP2S1	chr19:47341422-47354203	CPEB4 IP basal	CPEB4 IP shCPEB4	22.9783	8.33913	-1.4623	2.36188	0.0181827	0.107838	no
NM_003194	TBP	chr6:170863420-170881958	CPEB4 IP basal	CPEB4 IP shCPEB4	9.01971	3.27418	-1.46195	2.00383	0.0450885	0.20341	no
NM_001163735	MYO19	chr17:34842472-34891305	CPEB4 IP basal	CPEB4 IP shCPEB4	15.6351	5.67598	-1.46184	2.52627	0.011528	0.0771612	no
NM_001142548	RAD54L	chr1:46713366-46769038	CPEB4 IP basal	CPEB4 IP shCPEB4	14.9722	5.4404	-1.4605	2.29588	0.0216829	0.122242	no
NM_015388	YIPF3	chr6:43479564-43484728	CPEB4 IP basal	CPEB4 IP shCPEB4	6.78341	2.46924	-1.45794	2.02565	0.0428011	0.196194	no
NM_015048	SETD1B	chr12:122242637-122270562	CPEB4 IP basal	CPEB4 IP shCPEB4	4.52779	1.64852	-1.45764	2.49417	0.0126251	0.082649	no
NM_001789	CDC25A	chr3:48198667-48229801	CPEB4 IP basal	CPEB4 IP shCPEB4	15.2826	5.56732	-1.45683	2.49219	0.0126956	0.0829453	no
NM_194255	SLC19A1	chr21:46934628-46962385	CPEB4 IP basal	CPEB4 IP shCPEB4	5.50884	2.00719	-1.45657	1.84617	0.0648672	0.261299	no
NM_184043	ALDOA	chr16:30064410-30081741	CPEB4 IP basal	CPEB4 IP shCPEB4	17.675	6.44535	-1.45538	2.25029	0.0244306	0.132769	no
NM_001143775	CTDNEP1	chr17:7146905-7155259	CPEB4 IP basal	CPEB4 IP shCPEB4	35.5616	12.9689	-1.45526	2.61848	0.00883225	0.0630683	no
NM_003258	TK1	chr17:76170159-76183285	CPEB4 IP basal	CPEB4 IP shCPEB4	6.43634	2.34753	-1.4551	2.01759	0.0436336	0.198691	no
NM_001033	RRM1	chr11:4115923-4160106	CPEB4 IP basal	CPEB4 IP shCPEB4	29.4275	10.7564	-1.45197	2.68833	0.00718104	0.0535577	no
NM_024036	LRFN4	chr11:66615996-66725847	CPEB4 IP basal	CPEB4 IP shCPEB4	14.4413	5.28186	-1.45109	2.47946	0.0131582	0.0851195	no
NM_004450	ERH	chr14:69846839-69865021	CPEB4 IP basal	CPEB4 IP shCPEB4	85.614	31.3196	-1.45078	2.64112	0.00826334	0.0598601	no
NM_001077690	ALG9	chr11:111652918-111742305	CPEB4 IP basal	CPEB4 IP shCPEB4	9.65636	3.53385	-1.45024	2.31318	0.0207128	0.118041	no
NM_032118	WDR54	chr2:74648884-74652882	CPEB4 IP basal	CPEB4 IP shCPEB4	5.41218	1.98182	-1.44938	1.72293	0.0849004	0.304242	no
NR_024526	ARL6IP6	chr2:153574406-153617767	CPEB4 IP basal	CPEB4 IP shCPEB4	25.9018	9.4914	-1.44836	2.29592	0.0216804	0.122242	no
NM_001018113	FANCB	chrX:14861528-14891184	CPEB4 IP basal	CPEB4 IP shCPEB4	33.6253	12.3379	-1.44645	2.67334	0.00751011	0.0555697	no
[truncated: 11,122 more rows]

## Sheet: RIP-seq 2
Supplementary Data 1. RIP-Seq analysis for the identification of CPEB4-bound transcripts in melanoma.
RIP-seq analysis by Cufflinks in SK-Mel-103 melanoma cells from replicate 2
test_id	gene_id	locus	sample_1	sample_2	FPKM_1	FPKM_2	log2(fold_change)	test_stat	p_value	q_value	significant
NM_001178093	BCAT1	chr12:24962957-25102393	CPEB4 IP basal	CPEB4 IP shCPEB4	65.8625	0	-1.79769e+308	-1.79769e+308	0.000529621	0.0112391	yes
NM_000637	GSR	chr8:30535579-30585486	CPEB4 IP basal	CPEB4 IP shCPEB4	33.331	0	-1.79769e+308	-1.79769e+308	0.000890911	0.0162388	yes
NM_001040200	CLDND1	chr3:98234316-98241910	CPEB4 IP basal	CPEB4 IP shCPEB4	69.3578	0	-1.79769e+308	-1.79769e+308	0.000995409	0.0177448	yes
NM_001164754	ASPH	chr8:62200524-62627199	CPEB4 IP basal	CPEB4 IP shCPEB4	43.8486	0	-1.79769e+308	-1.79769e+308	0.00100756	0.0177944	yes
NM_001206840	TGOLN2	chr2:85545140-85555419	CPEB4 IP basal	CPEB4 IP shCPEB4	16.3129	0	-1.79769e+308	-1.79769e+308	0.00103495	0.0180099	yes
NM_001166293	SSX2IP	chr1:85109389-85156240	CPEB4 IP basal	CPEB4 IP shCPEB4	20.9618	0	-1.79769e+308	-1.79769e+308	0.00104459	0.0181129	yes
NM_006275	SRSF6	chr20:42086503-42092244	CPEB4 IP basal	CPEB4 IP shCPEB4	69.0913	0	-1.79769e+308	-1.79769e+308	0.0010567	0.018245	yes
NM_001012409	SGOL1	chr3:20202084-20227724	CPEB4 IP basal	CPEB4 IP shCPEB4	18.0704	0	-1.79769e+308	-1.79769e+308	0.00109538	0.0187485	yes
NM_001126104	RACGAP1	chr12:50382944-50419307	CPEB4 IP basal	CPEB4 IP shCPEB4	30.1221	0	-1.79769e+308	-1.79769e+308	0.00111696	0.0188866	yes
NM_001137604	POLR1B	chr2:113299491-113334727	CPEB4 IP basal	CPEB4 IP shCPEB4	17.6928	0	-1.79769e+308	-1.79769e+308	0.0011169	0.0188866	yes
NM_001244813	FOXP1	chr3:71003864-71633140	CPEB4 IP basal	CPEB4 IP shCPEB4	14.5336	0	-1.79769e+308	-1.79769e+308	0.00111035	0.0188866	yes
NM_001786	CDK1	chr10:62538088-62554610	CPEB4 IP basal	CPEB4 IP shCPEB4	127.546	0	-1.79769e+308	-1.79769e+308	0.00111123	0.0188866	yes
NM_002382	MAX	chr14:65381078-65569227	CPEB4 IP basal	CPEB4 IP shCPEB4	20.685	0	-1.79769e+308	-1.79769e+308	0.00111524	0.0188866	yes
NM_144624	UHMK1	chr1:162466963-162499419	CPEB4 IP basal	CPEB4 IP shCPEB4	17.2866	0	-1.79769e+308	-1.79769e+308	0.00112237	0.0189277	yes
NM_001020821	MYADM	chr19:54369610-54379689	CPEB4 IP basal	CPEB4 IP shCPEB4	10.104	0	-1.79769e+308	-1.79769e+308	0.0011443	0.0189496	yes
NM_001144935	FGF1	chr5:141971742-142077635	CPEB4 IP basal	CPEB4 IP shCPEB4	8.72843	0	-1.79769e+308	-1.79769e+308	0.00114946	0.0189496	yes
NM_001167741	MTX3	chr5:79272538-79287088	CPEB4 IP basal	CPEB4 IP shCPEB4	13.5229	0	-1.79769e+308	-1.79769e+308	0.00113776	0.0189496	yes
NM_001195035	MR1	chr1:181002560-181031074	CPEB4 IP basal	CPEB4 IP shCPEB4	4.59153	0	-1.79769e+308	-1.79769e+308	0.00114131	0.0189496	yes
NM_001252499	C12orf32	chr12:2986364-2998626	CPEB4 IP basal	CPEB4 IP shCPEB4	17.871	0	-1.79769e+308	-1.79769e+308	0.00114368	0.0189496	yes
NM_003495	HIST1H4I	chr6:27106071-27114637	CPEB4 IP basal	CPEB4 IP shCPEB4	51.2187	0	-1.79769e+308	-1.79769e+308	0.00115574	0.0189496	yes
NM_003942	RPS6KA4	chr11:64126624-64139687	CPEB4 IP basal	CPEB4 IP shCPEB4	13.3443	0	-1.79769e+308	-1.79769e+308	0.00114332	0.0189496	yes
NM_024860	SETD6	chr16:58549382-58663750	CPEB4 IP basal	CPEB4 IP shCPEB4	15.6147	0	-1.79769e+308	-1.79769e+308	0.00113003	0.0189496	yes
NM_147686	TRAF3IP2	chr6:111804674-111927477	CPEB4 IP basal	CPEB4 IP shCPEB4	7.64129	0	-1.79769e+308	-1.79769e+308	0.00115573	0.0189496	yes
NR_036473	SNHG3	chr1:28832454-28865708	CPEB4 IP basal	CPEB4 IP shCPEB4	45.4579	0	-1.79769e+308	-1.79769e+308	0.00115017	0.0189496	yes
NR_045787	LOC100861402	chr2:169312758-169642939	CPEB4 IP basal	CPEB4 IP shCPEB4	15.5179	0	-1.79769e+308	-1.79769e+308	0.00113864	0.0189496	yes
NR_036682	BCL7B	chr7:72950682-72972065	CPEB4 IP basal	CPEB4 IP shCPEB4	10.8535	0	-1.79769e+308	-1.79769e+308	0.00116314	0.0189742	yes
NM_001146286	TCF7L2	chr10:114710008-114927436	CPEB4 IP basal	CPEB4 IP shCPEB4	7.85086	0	-1.79769e+308	-1.79769e+308	0.00117765	0.0190693	yes
NM_012264	TMEM184B	chr22:38615297-38669040	CPEB4 IP basal	CPEB4 IP shCPEB4	4.4217	0	-1.79769e+308	-1.79769e+308	0.00117406	0.0190693	yes
NM_183243	IMPDH1	chr7:128032330-128050036	CPEB4 IP basal	CPEB4 IP shCPEB4	5.69236	0	-1.79769e+308	-1.79769e+308	0.00117812	0.0190693	yes
NM_003418	CNBP	chr3:128886657-128902810	CPEB4 IP basal	CPEB4 IP shCPEB4	39.9239	0	-1.79769e+308	-1.79769e+308	0.00118248	0.0190765	yes
NM_015716	MINK1	chr17:4736634-4806369	CPEB4 IP basal	CPEB4 IP shCPEB4	3.54479	0	-1.79769e+308	-1.79769e+308	0.00118218	0.0190765	yes
NM_173469	UBE2Q2	chr15:76135621-76193388	CPEB4 IP basal	CPEB4 IP shCPEB4	31.7902	0	-1.79769e+308	-1.79769e+308	0.00118498	0.0190956	yes
NM_001145444	SCAF4	chr21:33043312-33104431	CPEB4 IP basal	CPEB4 IP shCPEB4	3.98167	0	-1.79769e+308	-1.79769e+308	0.00119097	0.0191289	yes
NM_001184940	C9orf25	chr9:34398181-34458568	CPEB4 IP basal	CPEB4 IP shCPEB4	3.40569	0	-1.79769e+308	-1.79769e+308	0.0011898	0.0191289	yes
NM_001134479	LRRC8D	chr1:90286572-90401989	CPEB4 IP basal	CPEB4 IP shCPEB4	6.14725	0	-1.79769e+308	-1.79769e+308	0.00119371	0.0191518	yes
NM_006164	NFE2L2	chr2:178095030-178129859	CPEB4 IP basal	CPEB4 IP shCPEB4	27.2929	0	-1.79769e+308	-1.79769e+308	0.00121549	0.0192683	yes
NM_001134778	PBX3	chr9:128509616-128729655	CPEB4 IP basal	CPEB4 IP shCPEB4	34.2566	0	-1.79769e+308	-1.79769e+308	0.00121812	0.019289	yes
NM_003981	PRC1	chr15:91509267-91537804	CPEB4 IP basal	CPEB4 IP shCPEB4	25.6142	0	-1.79769e+308	-1.79769e+308	0.00123122	0.0193705	yes
NM_002129	HMGB2	chr4:174252526-174255595	CPEB4 IP basal	CPEB4 IP shCPEB4	58.9931	0	-1.79769e+308	-1.79769e+308	0.00123509	0.0193995	yes
NM_145061	SKA3	chr13:21727733-21753220	CPEB4 IP basal	CPEB4 IP shCPEB4	18.7903	0	-1.79769e+308	-1.79769e+308	0.00124162	0.0194446	yes
NM_001164752	ASPH	chr8:62200524-62627199	CPEB4 IP basal	CPEB4 IP shCPEB4	32.0851	0	-1.79769e+308	-1.79769e+308	0.0012464	0.0194833	yes
NM_002493	NDUFB6	chr9:32553523-32573182	CPEB4 IP basal	CPEB4 IP shCPEB4	24.3162	0	-1.79769e+308	-1.79769e+308	0.00124841	0.0194938	yes
NM_001017423	ALDH18A1	chr10:97365685-97416567	CPEB4 IP basal	CPEB4 IP shCPEB4	15.9304	0	-1.79769e+308	-1.79769e+308	0.00125523	0.0195795	yes
NM_003915	CPNE1	chr20:34213952-34252878	CPEB4 IP basal	CPEB4 IP shCPEB4	14.2438	0	-1.79769e+308	-1.79769e+308	0.00125861	0.0196044	yes
NM_152705	POLR1D	chr13:28194879-28241559	CPEB4 IP basal	CPEB4 IP shCPEB4	7.88412	0	-1.79769e+308	-1.79769e+308	0.00126096	0.019606	yes
NM_001198852	FOXJ3	chr1:42642209-42801548	CPEB4 IP basal	CPEB4 IP shCPEB4	13.3172	0	-1.79769e+308	-1.79769e+308	0.00126472	0.0196294	yes
NM_018135	MRPS18A	chr6:43638933-43655549	CPEB4 IP basal	CPEB4 IP shCPEB4	6.94725	0	-1.79769e+308	-1.79769e+308	0.00126516	0.0196294	yes
NR_037942	STX16	chr20:57226308-57290900	CPEB4 IP basal	CPEB4 IP shCPEB4	12.6208	0	-1.79769e+308	-1.79769e+308	0.00126892	0.0196669	yes
NM_001142931	API5	chr11:43333504-43366080	CPEB4 IP basal	CPEB4 IP shCPEB4	26.7595	0	-1.79769e+308	-1.79769e+308	0.0012792	0.0197633	yes
NM_001006937	TCEAL4	chrX:102840418-102842655	CPEB4 IP basal	CPEB4 IP shCPEB4	9.14358	0	-1.79769e+308	-1.79769e+308	0.00129953	0.0198158	yes
NM_001197319	CLEC2D	chr12:9822307-9852151	CPEB4 IP basal	CPEB4 IP shCPEB4	12.9232	0	-1.79769e+308	-1.79769e+308	0.00129716	0.0198158	yes
NM_001248002	ARNTL2	chr12:27485786-27578746	CPEB4 IP basal	CPEB4 IP shCPEB4	22.153	0	-1.79769e+308	-1.79769e+308	0.00129517	0.0198158	yes
NM_015599	PGM3	chr6:83777384-83906256	CPEB4 IP basal	CPEB4 IP shCPEB4	11.6607	0	-1.79769e+308	-1.79769e+308	0.00129286	0.0198158	yes
NM_021872	CDC25B	chr20:3776400-3786761	CPEB4 IP basal	CPEB4 IP shCPEB4	10.5629	0	-1.79769e+308	-1.79769e+308	0.00128937	0.0198158	yes
NM_032627	SSBP4	chr19:18530145-18549111	CPEB4 IP basal	CPEB4 IP shCPEB4	5.45698	0	-1.79769e+308	-1.79769e+308	0.00128677	0.0198158	yes
NR_027676	BRCA1	chr17:41196311-41277500	CPEB4 IP basal	CPEB4 IP shCPEB4	6.05122	0	-1.79769e+308	-1.79769e+308	0.00129322	0.0198158	yes
NR_024568	FBXO31	chr16:87362941-87425708	CPEB4 IP basal	CPEB4 IP shCPEB4	3.28977	0	-1.79769e+308	-1.79769e+308	0.00130437	0.019858	yes
NM_001178116	ABI1	chr10:26986594-27150016	CPEB4 IP basal	CPEB4 IP shCPEB4	19.1762	0	-1.79769e+308	-1.79769e+308	0.00131786	0.0199942	yes
NM_002069	GNAI1	chr7:79764139-79848725	CPEB4 IP basal	CPEB4 IP shCPEB4	6.54525	0	-1.79769e+308	-1.79769e+308	0.00132513	0.0200491	yes
NM_014210	EVI2A	chr17:29421944-29704695	CPEB4 IP basal	CPEB4 IP shCPEB4	28.7661	0	-1.79769e+308	-1.79769e+308	0.00134441	0.0202147	yes
NM_152299	NCAPH2	chr22:50946644-50968514	CPEB4 IP basal	CPEB4 IP shCPEB4	4.25839	0	-1.79769e+308	-1.79769e+308	0.00135322	0.0202428	yes
NM_178039	ERC1	chr12:1100403-1605099	CPEB4 IP basal	CPEB4 IP shCPEB4	3.60356	0	-1.79769e+308	-1.79769e+308	0.00136006	0.0203036	yes
NM_001198783	POU2F1	chr1:167190065-167396582	CPEB4 IP basal	CPEB4 IP shCPEB4	3.97503	0	-1.79769e+308	-1.79769e+308	0.00136435	0.0203053	yes
NM_001111283	IGF1	chr12:102789644-102874378	CPEB4 IP basal	CPEB4 IP shCPEB4	3.54096	0	-1.79769e+308	-1.79769e+308	0.00137387	0.0204018	yes
NM_001135638	PIP5K1A	chr1:151171020-151222007	CPEB4 IP basal	CPEB4 IP shCPEB4	11.8371	0	-1.79769e+308	-1.79769e+308	0.00137922	0.0204018	yes
NM_001005271	CHD3	chr17:7788122-7816075	CPEB4 IP basal	CPEB4 IP shCPEB4	4.49905	0	-1.79769e+308	-1.79769e+308	0.00138721	0.0204906	yes
NM_001161708	SYNC	chr1:33116748-33168361	CPEB4 IP basal	CPEB4 IP shCPEB4	42.4197	0	-1.79769e+308	-1.79769e+308	0.00139084	0.0204906	yes
NM_001790	CDC25C	chr5:137620958-137667516	CPEB4 IP basal	CPEB4 IP shCPEB4	8.22758	0	-1.79769e+308	-1.79769e+308	0.00139109	0.0204906	yes
NM_000503	EYA1	chr8:72109667-72274467	CPEB4 IP basal	CPEB4 IP shCPEB4	3.38159	0	-1.79769e+308	-1.79769e+308	0.00141124	0.0206453	yes
NM_001173524	TROVE2	chr1:192981495-193060906	CPEB4 IP basal	CPEB4 IP shCPEB4	23.4471	0	-1.79769e+308	-1.79769e+308	0.00141781	0.0206587	yes
NM_139279	MCFD2	chr2:47129008-47303275	CPEB4 IP basal	CPEB4 IP shCPEB4	14.7999	0	-1.79769e+308	-1.79769e+308	0.00141711	0.0206587	yes
NM_001145515	SCRN1	chr7:29959718-30029905	CPEB4 IP basal	CPEB4 IP shCPEB4	23.8278	0	-1.79769e+308	-1.79769e+308	0.00142037	0.0206753	yes
NM_001100424	SPATS2L	chr2:201170603-201346986	CPEB4 IP basal	CPEB4 IP shCPEB4	6.92622	0	-1.79769e+308	-1.79769e+308	0.0014225	0.0206857	yes
NM_001085467	CTNND1	chr11:57479994-57586652	CPEB4 IP basal	CPEB4 IP shCPEB4	9.73474	0	-1.79769e+308	-1.79769e+308	0.00142818	0.0207182	yes
NM_003522	HIST1H2BF	chr6:26199786-26200216	CPEB4 IP basal	CPEB4 IP shCPEB4	17.1993	0	-1.79769e+308	-1.79769e+308	0.00143456	0.0207577	yes
NM_000786	CYP51A1	chr7:91741462-91764059	CPEB4 IP basal	CPEB4 IP shCPEB4	12.7763	0	-1.79769e+308	-1.79769e+308	0.00145168	0.020779	yes
NM_006411_3	AGPAT1	chr6:32120578-32145888	CPEB4 IP basal	CPEB4 IP shCPEB4	5.52393	0	-1.79769e+308	-1.79769e+308	0.00145049	0.020779	yes
NM_006636	MTHFD2	chr2:74425689-74442424	CPEB4 IP basal	CPEB4 IP shCPEB4	30.0048	0	-1.79769e+308	-1.79769e+308	0.00144172	0.020779	yes
NM_007288	MME	chr3:154797435-154901518	CPEB4 IP basal	CPEB4 IP shCPEB4	11.5334	0	-1.79769e+308	-1.79769e+308	0.00145119	0.020779	yes
NM_014434	NDOR1	chr9:140100118-140113813	CPEB4 IP basal	CPEB4 IP shCPEB4	3.50082	0	-1.79769e+308	-1.79769e+308	0.00144441	0.020779	yes
NM_145905	HMGA1	chr6:34204576-34214008	CPEB4 IP basal	CPEB4 IP shCPEB4	15.2741	0	-1.79769e+308	-1.79769e+308	0.00144592	0.020779	yes
NM_201384	PLEC	chr8:144989320-145050913	CPEB4 IP basal	CPEB4 IP shCPEB4	8.83265	0	-1.79769e+308	-1.79769e+308	0.00144119	0.020779	yes
NM_001007793	BUB3	chr10:124913759-124924886	CPEB4 IP basal	CPEB4 IP shCPEB4	25.5956	0	-1.79769e+308	-1.79769e+308	0.00146074	0.0208473	yes
NM_001164093	COPS7A	chr12:6833149-6841041	CPEB4 IP basal	CPEB4 IP shCPEB4	6.73962	0	-1.79769e+308	-1.79769e+308	0.00146767	0.0209053	yes
NM_015387	MOB4	chr2:198351307-198418423	CPEB4 IP basal	CPEB4 IP shCPEB4	38.9903	0	-1.79769e+308	-1.79769e+308	0.00146966	0.0209133	yes
NM_001243747	API5	chr11:43333504-43366080	CPEB4 IP basal	CPEB4 IP shCPEB4	21.202	0	-1.79769e+308	-1.79769e+308	0.00147192	0.0209251	yes
NM_001144881	PRICKLE1	chr12:42852139-42983572	CPEB4 IP basal	CPEB4 IP shCPEB4	6.70208	0	-1.79769e+308	-1.79769e+308	0.00147961	0.0209879	yes
NR_038301	LOC100505687	chr3:183165395-183173800	CPEB4 IP basal	CPEB4 IP shCPEB4	6.77505	0	-1.79769e+308	-1.79769e+308	0.00148209	0.0209879	yes
NM_001206797	PKM2	chr15:72491369-72523727	CPEB4 IP basal	CPEB4 IP shCPEB4	13.1072	0	-1.79769e+308	-1.79769e+308	0.00148424	0.020998	yes
NM_017871	CPSF3L	chr1:1243993-1260067	CPEB4 IP basal	CPEB4 IP shCPEB4	6.25509	0	-1.79769e+308	-1.79769e+308	0.00148869	0.0210202	yes
NM_001001894	TTC3	chr21:38445570-38575408	CPEB4 IP basal	CPEB4 IP shCPEB4	5.74489	0	-1.79769e+308	-1.79769e+308	0.00151527	0.0211501	yes
NM_001251982	RCAN3	chr1:24822822-24863510	CPEB4 IP basal	CPEB4 IP shCPEB4	3.65379	0	-1.79769e+308	-1.79769e+308	0.00151527	0.0211501	yes
NM_001130438	SPTAN1	chr9:131314836-131419129	CPEB4 IP basal	CPEB4 IP shCPEB4	4.90417	0	-1.79769e+308	-1.79769e+308	0.00151899	0.0211615	yes
NM_001244724	RAD23B	chr9:110045516-110094475	CPEB4 IP basal	CPEB4 IP shCPEB4	36.1461	0	-1.79769e+308	-1.79769e+308	0.0015253	0.0212089	yes
NR_033439	PLSCR4	chr3:145910123-145968966	CPEB4 IP basal	CPEB4 IP shCPEB4	4.5248	0	-1.79769e+308	-1.79769e+308	0.00153765	0.0212551	yes
NM_001014972	ZNF638	chr2:71558884-71662191	CPEB4 IP basal	CPEB4 IP shCPEB4	25.2402	0	-1.79769e+308	-1.79769e+308	0.00155538	0.0212709	yes
NM_001031628	SMAGP	chr12:51632507-51664202	CPEB4 IP basal	CPEB4 IP shCPEB4	11.6288	0	-1.79769e+308	-1.79769e+308	0.00154427	0.0212709	yes
NM_001033570	AMZ2	chr17:66244144-66253305	CPEB4 IP basal	CPEB4 IP shCPEB4	16.6998	0	-1.79769e+308	-1.79769e+308	0.00155552	0.0212709	yes
NM_001127321	CBX5	chr12:54624730-54673915	CPEB4 IP basal	CPEB4 IP shCPEB4	3.4401	0	-1.79769e+308	-1.79769e+308	0.00155214	0.0212709	yes
NM_001170808	LARP4	chr12:50794591-50873788	CPEB4 IP basal	CPEB4 IP shCPEB4	11.568	0	-1.79769e+308	-1.79769e+308	0.00154756	0.0212709	yes
NM_001171511	MCFD2	chr2:47129008-47303275	CPEB4 IP basal	CPEB4 IP shCPEB4	9.83132	0	-1.79769e+308	-1.79769e+308	0.00156007	0.0212709	yes
NM_004900	APOBEC3B	chr22:39353526-39388783	CPEB4 IP basal	CPEB4 IP shCPEB4	5.53146	0	-1.79769e+308	-1.79769e+308	0.00154801	0.0212709	yes
NM_172170	CAMK2G	chr10:75572258-75634349	CPEB4 IP basal	CPEB4 IP shCPEB4	5.1845	0	-1.79769e+308	-1.79769e+308	0.00155813	0.0212709	yes
NR_027653	KLF6	chr10:3818187-3827473	CPEB4 IP basal	CPEB4 IP shCPEB4	28.5283	0	-1.79769e+308	-1.79769e+308	0.00155747	0.0212709	yes
NM_001099285	PTMA	chr2:232573234-232578250	CPEB4 IP basal	CPEB4 IP shCPEB4	38.8535	0	-1.79769e+308	-1.79769e+308	0.00156274	0.0212836	yes
NM_001007553	CSDE1	chr1:115259533-115300671	CPEB4 IP basal	CPEB4 IP shCPEB4	10.6894	0	-1.79769e+308	-1.79769e+308	0.00156456	0.0212884	yes
NM_006221	PIN1	chr19:9945882-9960365	CPEB4 IP basal	CPEB4 IP shCPEB4	4.42913	0	-1.79769e+308	-1.79769e+308	0.00156754	0.0213091	yes
NM_001162505	TMEM189	chr20:48697660-48770335	CPEB4 IP basal	CPEB4 IP shCPEB4	6.39238	0	-1.79769e+308	-1.79769e+308	0.00158148	0.0213201	yes
NM_004954	MARK2	chr11:63606399-63678492	CPEB4 IP basal	CPEB4 IP shCPEB4	3.11182	0	-1.79769e+308	-1.79769e+308	0.0015791	0.0213201	yes
NM_012145	DTYMK	chr2:242615156-242626383	CPEB4 IP basal	CPEB4 IP shCPEB4	14.0374	0	-1.79769e+308	-1.79769e+308	0.00157783	0.0213201	yes
NM_181742	ORC4	chr2:148602569-149271044	CPEB4 IP basal	CPEB4 IP shCPEB4	24.1736	0	-1.79769e+308	-1.79769e+308	0.00157597	0.0213201	yes
NR_040072	NDRG4	chr16:58497548-58547523	CPEB4 IP basal	CPEB4 IP shCPEB4	5.89947	0	-1.79769e+308	-1.79769e+308	0.00157622	0.0213201	yes
NM_001145149_1	VAMP7	chrY:59213948-59276439	CPEB4 IP basal	CPEB4 IP shCPEB4	12.0985	0	-1.79769e+308	-1.79769e+308	0.00158507	0.0213291	yes
NM_001244567	BID	chr22:18216905-18257431	CPEB4 IP basal	CPEB4 IP shCPEB4	11.4587	0	-1.79769e+308	-1.79769e+308	0.00158908	0.0213399	yes
NM_030934	TRMT1L	chr1:185087217-185260913	CPEB4 IP basal	CPEB4 IP shCPEB4	3.67714	0	-1.79769e+308	-1.79769e+308	0.00159085	0.0213399	yes
NM_181493	ITPA	chr20:3190055-3204506	CPEB4 IP basal	CPEB4 IP shCPEB4	11.5028	0	-1.79769e+308	-1.79769e+308	0.0015911	0.0213399	yes
NM_001006614	WBP5	chrX:102611379-102613397	CPEB4 IP basal	CPEB4 IP shCPEB4	30.7832	0	-1.79769e+308	-1.79769e+308	0.0015975	0.021378	yes
NM_001099626	FAM54B	chr1:26146396-26159433	CPEB4 IP basal	CPEB4 IP shCPEB4	7.41425	0	-1.79769e+308	-1.79769e+308	0.00160548	0.0214382	yes
NM_001127461	NLRP3	chr1:247579457-247612406	CPEB4 IP basal	CPEB4 IP shCPEB4	4.48082	0	-1.79769e+308	-1.79769e+308	0.00160863	0.0214484	yes
NM_025078	PQLC1	chr18:77662419-77711653	CPEB4 IP basal	CPEB4 IP shCPEB4	3.68382	0	-1.79769e+308	-1.79769e+308	0.00161742	0.0215	yes
NM_001256428	PDLIM5	chr4:95373007-95589378	CPEB4 IP basal	CPEB4 IP shCPEB4	17.7808	0	-1.79769e+308	-1.79769e+308	0.0016465	0.0216372	yes
NM_058167	UBE2J2	chr1:1189291-1209234	CPEB4 IP basal	CPEB4 IP shCPEB4	7.09167	0	-1.79769e+308	-1.79769e+308	0.00164414	0.0216372	yes
NM_015362	C17orf81	chr17:7155371-7166512	CPEB4 IP basal	CPEB4 IP shCPEB4	10.1773	0	-1.79769e+308	-1.79769e+308	0.0016698	0.0217973	yes
NM_006201	CDK16	chrX:47077527-47089394	CPEB4 IP basal	CPEB4 IP shCPEB4	4.77851	0	-1.79769e+308	-1.79769e+308	0.00168058	0.0218819	yes
NM_001160302	SYNJ1	chr21:34001068-34100351	CPEB4 IP basal	CPEB4 IP shCPEB4	3.412	0	-1.79769e+308	-1.79769e+308	0.00169919	0.0220126	yes
NM_003521	HIST1H2BM	chr6:27782821-27783267	CPEB4 IP basal	CPEB4 IP shCPEB4	13.0689	0	-1.79769e+308	-1.79769e+308	0.00169785	0.0220126	yes
NM_001145664	RFX8	chr2:102013822-102091165	CPEB4 IP basal	CPEB4 IP shCPEB4	4.53855	0	-1.79769e+308	-1.79769e+308	0.00170267	0.0220382	yes
NM_016559	PEX5L	chr3:179512746-179754841	CPEB4 IP basal	CPEB4 IP shCPEB4	6.35627	0	-1.79769e+308	-1.79769e+308	0.0017206	0.0221524	yes
NM_024941	C5orf44	chr5:64920557-65017941	CPEB4 IP basal	CPEB4 IP shCPEB4	14.4324	0	-1.79769e+308	-1.79769e+308	0.00171855	0.0221524	yes
NM_014963	SBNO2	chr19:1107632-1174282	CPEB4 IP basal	CPEB4 IP shCPEB4	5.64665	0	-1.79769e+308	-1.79769e+308	0.00172403	0.0221574	yes
NM_005367	MAGEA12	chrX:151899292-151903184	CPEB4 IP basal	CPEB4 IP shCPEB4	15.1529	0	-1.79769e+308	-1.79769e+308	0.0017283	0.0221889	yes
NM_017776	ZNF673	chrX:46306623-46334074	CPEB4 IP basal	CPEB4 IP shCPEB4	8.17518	0	-1.79769e+308	-1.79769e+308	0.00172952	0.0221889	yes
NM_001029860	FBXO43	chr8:101145587-101158099	CPEB4 IP basal	CPEB4 IP shCPEB4	3.11253	0	-1.79769e+308	-1.79769e+308	0.00173553	0.0222158	yes
NM_001127360	PHTF2	chr7:77428108-77586821	CPEB4 IP basal	CPEB4 IP shCPEB4	13.1724	0	-1.79769e+308	-1.79769e+308	0.00173681	0.0222158	yes
NM_001165887	ZNF268	chr12:133757994-133783697	CPEB4 IP basal	CPEB4 IP shCPEB4	6.00206	0	-1.79769e+308	-1.79769e+308	0.00174309	0.0222158	yes
NM_001195798	LDLR	chr19:11200037-11244505	CPEB4 IP basal	CPEB4 IP shCPEB4	4.32765	0	-1.79769e+308	-1.79769e+308	0.00174401	0.0222158	yes
NM_004506	HSF2	chr6:122720695-122754264	CPEB4 IP basal	CPEB4 IP shCPEB4	17.5334	0	-1.79769e+308	-1.79769e+308	0.00173582	0.0222158	yes
NM_206914	METTL21B	chr12:58166382-58176324	CPEB4 IP basal	CPEB4 IP shCPEB4	4.97346	0	-1.79769e+308	-1.79769e+308	0.00174822	0.0222158	yes
NM_018054	ARHGAP17	chr16:24930711-25026675	CPEB4 IP basal	CPEB4 IP shCPEB4	9.41398	0	-1.79769e+308	-1.79769e+308	0.00176414	0.0223495	yes
NM_004027	INPP4A	chr2:99061320-99207496	CPEB4 IP basal	CPEB4 IP shCPEB4	3.43402	0	-1.79769e+308	-1.79769e+308	0.00177844	0.0224613	yes
NR_037635	GJA9-MYCBP	chr1:39328161-39347298	CPEB4 IP basal	CPEB4 IP shCPEB4	15.4058	0	-1.79769e+308	-1.79769e+308	0.00177822	0.0224613	yes
NM_001017962	P4HA1	chr10:74766979-74856732	CPEB4 IP basal	CPEB4 IP shCPEB4	8.04836	0	-1.79769e+308	-1.79769e+308	0.00180883	0.022479	yes
NM_001114182	IRAK4	chr12:44152746-44183346	CPEB4 IP basal	CPEB4 IP shCPEB4	6.96082	0	-1.79769e+308	-1.79769e+308	0.00183707	0.022479	yes
NM_001114635	PLAG1	chr8:57073467-57123859	CPEB4 IP basal	CPEB4 IP shCPEB4	5.30325	0	-1.79769e+308	-1.79769e+308	0.00185305	0.022479	yes
NM_001128854	SRRT	chr7:100472700-100486285	CPEB4 IP basal	CPEB4 IP shCPEB4	10.1573	0	-1.79769e+308	-1.79769e+308	0.00182	0.022479	yes
NM_001134831	AHI1	chr6:135605109-135818903	CPEB4 IP basal	CPEB4 IP shCPEB4	6.97129	0	-1.79769e+308	-1.79769e+308	0.00180799	0.022479	yes
NM_001135943	MADD	chr11:47290926-47351582	CPEB4 IP basal	CPEB4 IP shCPEB4	6.58417	0	-1.79769e+308	-1.79769e+308	0.00184091	0.022479	yes
NM_001142317	TXNL4B	chr16:72118755-72146811	CPEB4 IP basal	CPEB4 IP shCPEB4	6.1336	0	-1.79769e+308	-1.79769e+308	0.0018422	0.022479	yes
NM_001166359	SHMT2	chr12:57623355-57634475	CPEB4 IP basal	CPEB4 IP shCPEB4	8.64528	0	-1.79769e+308	-1.79769e+308	0.00185708	0.022479	yes
NM_001184794	PARD3	chr10:34398487-35104253	CPEB4 IP basal	CPEB4 IP shCPEB4	7.74391	0	-1.79769e+308	-1.79769e+308	0.00184433	0.022479	yes
NM_001190233	DNAJC19	chr3:180701497-180707562	CPEB4 IP basal	CPEB4 IP shCPEB4	21.3745	0	-1.79769e+308	-1.79769e+308	0.0017986	0.022479	yes
NM_001242482	EIF1AD	chr11:65764015-65771617	CPEB4 IP basal	CPEB4 IP shCPEB4	7.1909	0	-1.79769e+308	-1.79769e+308	0.00183931	0.022479	yes
NM_001252008	LUZP2	chr11:24518515-25104186	CPEB4 IP basal	CPEB4 IP shCPEB4	3.09517	0	-1.79769e+308	-1.79769e+308	0.00184525	0.022479	yes
NM_002670	PLS1	chr3:142315228-142432505	CPEB4 IP basal	CPEB4 IP shCPEB4	10.9899	0	-1.79769e+308	-1.79769e+308	0.00184217	0.022479	yes
NM_002752	MAPK9	chr5:179660594-179719071	CPEB4 IP basal	CPEB4 IP shCPEB4	10.2457	0	-1.79769e+308	-1.79769e+308	0.00182994	0.022479	yes
NM_004580	RAB27A	chr15:55495163-55582013	CPEB4 IP basal	CPEB4 IP shCPEB4	6.91063	0	-1.79769e+308	-1.79769e+308	0.00182216	0.022479	yes
NM_024678	NARS2	chr11:78147006-78285909	CPEB4 IP basal	CPEB4 IP shCPEB4	13.1391	0	-1.79769e+308	-1.79769e+308	0.00183734	0.022479	yes
NM_024944	CHODL	chr21:19289656-19639687	CPEB4 IP basal	CPEB4 IP shCPEB4	17.994	0	-1.79769e+308	-1.79769e+308	0.00180039	0.022479	yes
NM_133265	AMOT	chrX:112018104-112084043	CPEB4 IP basal	CPEB4 IP shCPEB4	4.08708	0	-1.79769e+308	-1.79769e+308	0.00185343	0.022479	yes
NM_134260	RORA	chr15:60780482-61521502	CPEB4 IP basal	CPEB4 IP shCPEB4	4.9714	0	-1.79769e+308	-1.79769e+308	0.00183332	0.022479	yes
NM_178136	POLDIP3	chr22:42979726-43010962	CPEB4 IP basal	CPEB4 IP shCPEB4	5.42935	0	-1.79769e+308	-1.79769e+308	0.00185005	0.022479	yes
NM_181861	APAF1	chr12:99039077-100378432	CPEB4 IP basal	CPEB4 IP shCPEB4	4.48408	0	-1.79769e+308	-1.79769e+308	0.00185492	0.022479	yes
NM_001131036	ZCCHC9	chr5:80256507-81047072	CPEB4 IP basal	CPEB4 IP shCPEB4	43.5881	0	-1.79769e+308	-1.79769e+308	0.00186056	0.0224869	yes
NR_045147	ITGB3BP	chr1:63906440-63988944	CPEB4 IP basal	CPEB4 IP shCPEB4	18.6285	0	-1.79769e+308	-1.79769e+308	0.0018703	0.0225316	yes
NM_001170416	TJP2	chr9:71736179-71870124	CPEB4 IP basal	CPEB4 IP shCPEB4	4.37822	0	-1.79769e+308	-1.79769e+308	0.00187216	0.0225338	yes
NM_001146266	GPR85	chr7:112720467-112727833	CPEB4 IP basal	CPEB4 IP shCPEB4	3.47892	0	-1.79769e+308	-1.79769e+308	0.00187481	0.0225464	yes
NM_001199053	LOC81691	chr16:20775311-20860990	CPEB4 IP basal	CPEB4 IP shCPEB4	3.47515	0	-1.79769e+308	-1.79769e+308	0.00187783	0.0225464	yes
NM_001256280	ZNF26	chr12:133562933-133589154	CPEB4 IP basal	CPEB4 IP shCPEB4	8.66317	0	-1.79769e+308	-1.79769e+308	0.00187769	0.0225464	yes
NM_021018	HIST1H3F	chr6:26250369-26250835	CPEB4 IP basal	CPEB4 IP shCPEB4	8.6764	0	-1.79769e+308	-1.79769e+308	0.00187938	0.0225464	yes
NM_001037535	SCML1	chrX:17755591-17773105	CPEB4 IP basal	CPEB4 IP shCPEB4	21.6585	0	-1.79769e+308	-1.79769e+308	0.00192214	0.0225657	yes
NM_001171197	ELAVL2	chr9:23690102-23826063	CPEB4 IP basal	CPEB4 IP shCPEB4	9.10021	0	-1.79769e+308	-1.79769e+308	0.00190865	0.0225657	yes
NM_001184761	CLTA	chr9:36190852-36212059	CPEB4 IP basal	CPEB4 IP shCPEB4	20.1848	0	-1.79769e+308	-1.79769e+308	0.00192415	0.0225657	yes
NM_001190266	ATG16L1	chr2:234160216-234204320	CPEB4 IP basal	CPEB4 IP shCPEB4	9.01993	0	-1.79769e+308	-1.79769e+308	0.00191338	0.0225657	yes
NM_001191036	C8orf83	chr8:93895757-93978372	CPEB4 IP basal	CPEB4 IP shCPEB4	16.5171	0	-1.79769e+308	-1.79769e+308	0.00190697	0.0225657	yes
NM_001195218	DCXR	chr17:79993756-79995573	CPEB4 IP basal	CPEB4 IP shCPEB4	4.54886	0	-1.79769e+308	-1.79769e+308	0.00190462	0.0225657	yes
NM_001256016	PSMC3IP	chr17:40719077-40729849	CPEB4 IP basal	CPEB4 IP shCPEB4	13.3066	0	-1.79769e+308	-1.79769e+308	0.00189783	0.0225657	yes
NM_001760	CCND3	chr6:41902670-42016610	CPEB4 IP basal	CPEB4 IP shCPEB4	4.97858	0	-1.79769e+308	-1.79769e+308	0.00192582	0.0225657	yes
NM_024639	ZNF322	chr6:26634610-26659980	CPEB4 IP basal	CPEB4 IP shCPEB4	5.27989	0	-1.79769e+308	-1.79769e+308	0.00190622	0.0225657	yes
NM_024680	E2F8	chr11:19245609-19263202	CPEB4 IP basal	CPEB4 IP shCPEB4	4.61231	0	-1.79769e+308	-1.79769e+308	0.00188801	0.0225657	yes
NM_153633	HOXC4	chr12:54410641-54449814	CPEB4 IP basal	CPEB4 IP shCPEB4	3.43636	0	-1.79769e+308	-1.79769e+308	0.00189738	0.0225657	yes
NR_027689	CERKL	chr2:182321618-182521834	CPEB4 IP basal	CPEB4 IP shCPEB4	10.7403	0	-1.79769e+308	-1.79769e+308	0.00189344	0.0225657	yes
NR_027702	CDK10	chr16:89753075-89768121	CPEB4 IP basal	CPEB4 IP shCPEB4	3.84532	0	-1.79769e+308	-1.79769e+308	0.00188773	0.0225657	yes
NM_001135822	FDPS	chr1:155278538-155300909	CPEB4 IP basal	CPEB4 IP shCPEB4	21.6066	0	-1.79769e+308	-1.79769e+308	0.00194609	0.0226653	yes
NM_001141970_4	DAXX	chr6:33286334-33290793	CPEB4 IP basal	CPEB4 IP shCPEB4	13.6611	0	-1.79769e+308	-1.79769e+308	0.00195395	0.0226653	yes
NM_001172086	PEX2	chr8:77892493-77913280	CPEB4 IP basal	CPEB4 IP shCPEB4	7.59136	0	-1.79769e+308	-1.79769e+308	0.00195111	0.0226653	yes
NM_002575	SERPINB2	chr18:61554938-61571124	CPEB4 IP basal	CPEB4 IP shCPEB4	22.3416	0	-1.79769e+308	-1.79769e+308	0.00195915	0.0226653	yes
NM_015595	ARHGEF26	chr3:153742189-153975616	CPEB4 IP basal	CPEB4 IP shCPEB4	7.03759	0	-1.79769e+308	-1.79769e+308	0.00195168	0.0226653	yes
NM_001135040	DCTN1	chr2:74588280-74621008	CPEB4 IP basal	CPEB4 IP shCPEB4	3.51317	0	-1.79769e+308	-1.79769e+308	0.00197437	0.0226974	yes
NM_001205	BNIP1	chr5:172571444-172591390	CPEB4 IP basal	CPEB4 IP shCPEB4	7.10323	0	-1.79769e+308	-1.79769e+308	0.00197155	0.0226974	yes
NM_017641	KIF21A	chr12:39687029-39837192	CPEB4 IP basal	CPEB4 IP shCPEB4	4.61018	0	-1.79769e+308	-1.79769e+308	0.00197184	0.0226974	yes
NM_001010989	HERPUD1	chr16:56965747-56977793	CPEB4 IP basal	CPEB4 IP shCPEB4	13.1091	0	-1.79769e+308	-1.79769e+308	0.0019795	0.022706	yes
NM_001197139	DBNDD2	chr20:43990576-44039250	CPEB4 IP basal	CPEB4 IP shCPEB4	7.75702	0	-1.79769e+308	-1.79769e+308	0.00199087	0.0227439	yes
NR_033680	CARD8	chr19:48711342-48761450	CPEB4 IP basal	CPEB4 IP shCPEB4	3.51527	0	-1.79769e+308	-1.79769e+308	0.00199082	0.0227439	yes
NM_001198777	CUL2	chr10:35297478-35379570	CPEB4 IP basal	CPEB4 IP shCPEB4	10.1572	0	-1.79769e+308	-1.79769e+308	0.00199533	0.0227612	yes
NM_001005409	SF3A1	chr22:30727976-30773894	CPEB4 IP basal	CPEB4 IP shCPEB4	4.58428	0	-1.79769e+308	-1.79769e+308	0.00199843	0.0227768	yes
NM_001014796	DDR2	chr1:162602227-162750247	CPEB4 IP basal	CPEB4 IP shCPEB4	5.49883	0	-1.79769e+308	-1.79769e+308	0.00201676	0.0228254	yes
NM_001147	ANGPT2	chr8:6264112-6501140	CPEB4 IP basal	CPEB4 IP shCPEB4	6.84494	0	-1.79769e+308	-1.79769e+308	0.0020059	0.0228254	yes
NM_001242676	AHCYL1	chr1:110527386-110566364	CPEB4 IP basal	CPEB4 IP shCPEB4	5.00395	0	-1.79769e+308	-1.79769e+308	0.00200822	0.0228254	yes
NM_152871	FAS	chr10:90694830-90775542	CPEB4 IP basal	CPEB4 IP shCPEB4	4.23035	0	-1.79769e+308	-1.79769e+308	0.00201631	0.0228254	yes
NM_181800	UBE2C	chr20:44441254-44445596	CPEB4 IP basal	CPEB4 IP shCPEB4	48.8944	0	-1.79769e+308	-1.79769e+308	0.00201649	0.0228254	yes
NM_001025203	U2AF1	chr21:44513065-44527688	CPEB4 IP basal	CPEB4 IP shCPEB4	12.0949	0	-1.79769e+308	-1.79769e+308	0.00202429	0.0228397	yes
NM_001034194	EXOSC9	chr4:122722471-122745088	CPEB4 IP basal	CPEB4 IP shCPEB4	15.5669	0	-1.79769e+308	-1.79769e+308	0.0020238	0.0228397	yes
NM_001689	ATP5G3	chr2:176040985-176046490	CPEB4 IP basal	CPEB4 IP shCPEB4	19.6603	0	-1.79769e+308	-1.79769e+308	0.00202624	0.0228442	yes
NM_181354	OXR1	chr8:107282405-107764921	CPEB4 IP basal	CPEB4 IP shCPEB4	14.6497	0	-1.79769e+308	-1.79769e+308	0.00203011	0.0228525	yes
NM_001128924	SH3D19	chr4:152041432-152149182	CPEB4 IP basal	CPEB4 IP shCPEB4	6.99071	0	-1.79769e+308	-1.79769e+308	0.00204037	0.0228973	yes
NM_001172303	MASTL	chr10:27443752-27475848	CPEB4 IP basal	CPEB4 IP shCPEB4	14.4602	0	-1.79769e+308	-1.79769e+308	0.00204292	0.0229083	yes
NM_012346	NUP62	chr19:50392913-50437193	CPEB4 IP basal	CPEB4 IP shCPEB4	9.1496	0	-1.79769e+308	-1.79769e+308	0.00205128	0.0229492	yes
NR_038430	LOC100506054	chr2:3605975-3609340	CPEB4 IP basal	CPEB4 IP shCPEB4	3.73419	0	-1.79769e+308	-1.79769e+308	0.00205119	0.0229492	yes
NM_001008892	NIPA2	chr15:23004683-23034427	CPEB4 IP basal	CPEB4 IP shCPEB4	8.68275	0	-1.79769e+308	-1.79769e+308	0.00225307	0.0230089	yes
NM_001008894	NIPA2	chr15:23004683-23034427	CPEB4 IP basal	CPEB4 IP shCPEB4	8.03166	0	-1.79769e+308	-1.79769e+308	0.00226005	0.0230089	yes
NM_001012271	BIRC5	chr17:76210276-76221716	CPEB4 IP basal	CPEB4 IP shCPEB4	8.75513	0	-1.79769e+308	-1.79769e+308	0.00213817	0.0230089	yes
NM_001013406	KRIT1	chr7:91828282-91875414	CPEB4 IP basal	CPEB4 IP shCPEB4	5.97268	0	-1.79769e+308	-1.79769e+308	0.00212067	0.0230089	yes
NM_001015049	BAG5	chr14:104022880-104029151	CPEB4 IP basal	CPEB4 IP shCPEB4	6.26483	0	-1.79769e+308	-1.79769e+308	0.00220509	0.0230089	yes
NM_001024213	S100A13	chr1:153591275-153618782	CPEB4 IP basal	CPEB4 IP shCPEB4	13.0884	0	-1.79769e+308	-1.79769e+308	0.00231035	0.0230089	yes
NM_001025252	TPD52	chr8:80947104-81083836	CPEB4 IP basal	CPEB4 IP shCPEB4	11.2756	0	-1.79769e+308	-1.79769e+308	0.00211358	0.0230089	yes
NM_001042519	C2orf88	chr2:191002485-191068210	CPEB4 IP basal	CPEB4 IP shCPEB4	7.11174	0	-1.79769e+308	-1.79769e+308	0.00229073	0.0230089	yes
NM_001048195	RCC1	chr1:28832454-28865708	CPEB4 IP basal	CPEB4 IP shCPEB4	7.22579	0	-1.79769e+308	-1.79769e+308	0.00228086	0.0230089	yes
NM_001048199	RCC1	chr1:28832454-28865708	CPEB4 IP basal	CPEB4 IP shCPEB4	9.52374	0	-1.79769e+308	-1.79769e+308	0.00225651	0.0230089	yes
NM_001079520	DACT1	chr14:59100785-59115038	CPEB4 IP basal	CPEB4 IP shCPEB4	3.19198	0	-1.79769e+308	-1.79769e+308	0.00214149	0.0230089	yes
NM_001080848_1	CSAG2	chrX:151927733-151928738	CPEB4 IP basal	CPEB4 IP shCPEB4	3.84161	0	-1.79769e+308	-1.79769e+308	0.00231034	0.0230089	yes
NM_001080855	PXN	chr12:120639093-120703574	CPEB4 IP basal	CPEB4 IP shCPEB4	4.52	0	-1.79769e+308	-1.79769e+308	0.00219354	0.0230089	yes
NM_001098801	FAM210A	chr18:13663345-13726591	CPEB4 IP basal	CPEB4 IP shCPEB4	4.93475	0	-1.79769e+308	-1.79769e+308	0.00227635	0.0230089	yes
NM_001099281	HEATR7A	chr8:145202918-145316843	CPEB4 IP basal	CPEB4 IP shCPEB4	4.62293	0	-1.79769e+308	-1.79769e+308	0.00214684	0.0230089	yes
NM_001112718	LIMCH1	chr4:41362803-41702061	CPEB4 IP basal	CPEB4 IP shCPEB4	6.38001	0	-1.79769e+308	-1.79769e+308	0.00224093	0.0230089	yes
NM_001122835	TTC13	chr1:231041986-231114618	CPEB4 IP basal	CPEB4 IP shCPEB4	4.89109	0	-1.79769e+308	-1.79769e+308	0.00209099	0.0230089	yes
NM_001127617	ALDOA	chr16:30064410-30081741	CPEB4 IP basal	CPEB4 IP shCPEB4	7.41732	0	-1.79769e+308	-1.79769e+308	0.00216444	0.0230089	yes
NM_001128211	NUDCD1	chr8:110253147-110346350	CPEB4 IP basal	CPEB4 IP shCPEB4	10.5029	0	-1.79769e+308	-1.79769e+308	0.00228472	0.0230089	yes
NM_001128430	SMARCAD1	chr4:95128758-95212443	CPEB4 IP basal	CPEB4 IP shCPEB4	10.9973	0	-1.79769e+308	-1.79769e+308	0.00222993	0.0230089	yes
NM_001128846	SMARCA4	chr19:11071597-11172958	CPEB4 IP basal	CPEB4 IP shCPEB4	7.1223	0	-1.79769e+308	-1.79769e+308	0.00214313	0.0230089	yes
NM_001135820	TMEM2	chr9:74298281-74383800	CPEB4 IP basal	CPEB4 IP shCPEB4	3.56702	0	-1.79769e+308	-1.79769e+308	0.00226475	0.0230089	yes
NM_001142418	MORF4L2	chrX:102930425-102947484	CPEB4 IP basal	CPEB4 IP shCPEB4	19.178	0	-1.79769e+308	-1.79769e+308	0.00225817	0.0230089	yes
NM_001142420	MORF4L2	chrX:102930425-102947484	CPEB4 IP basal	CPEB4 IP shCPEB4	12.0137	0	-1.79769e+308	-1.79769e+308	0.00227831	0.0230089	yes
NM_001142421	MORF4L2	chrX:102930425-102947484	CPEB4 IP basal	CPEB4 IP shCPEB4	18.8675	0	-1.79769e+308	-1.79769e+308	0.00226553	0.0230089	yes
NM_001142557	HMMR	chr5:162887516-162918953	CPEB4 IP basal	CPEB4 IP shCPEB4	13.363	0	-1.79769e+308	-1.79769e+308	0.00219111	0.0230089	yes
NM_001143836	NOX4	chr11:89057521-89322779	CPEB4 IP basal	CPEB4 IP shCPEB4	5.38039	0	-1.79769e+308	-1.79769e+308	0.00206329	0.0230089	yes
NM_001143964	TBC1D7	chr6:13305183-13328787	CPEB4 IP basal	CPEB4 IP shCPEB4	3.29576	0	-1.79769e+308	-1.79769e+308	0.002095	0.0230089	yes
NM_001143985	BANF1	chr11:65764015-65771617	CPEB4 IP basal	CPEB4 IP shCPEB4	10.7738	0	-1.79769e+308	-1.79769e+308	0.00218848	0.0230089	yes
NM_001144012	TMX2	chr11:57479994-57586652	CPEB4 IP basal	CPEB4 IP shCPEB4	17.2095	0	-1.79769e+308	-1.79769e+308	0.00228973	0.0230089	yes
NM_001170756	FAM122B	chrX:133903595-133988641	CPEB4 IP basal	CPEB4 IP shCPEB4	11.2642	0	-1.79769e+308	-1.79769e+308	0.0021815	0.0230089	yes
NM_001171606	PREPL	chr2:44502596-44589001	CPEB4 IP basal	CPEB4 IP shCPEB4	5.36871	0	-1.79769e+308	-1.79769e+308	0.00220564	0.0230089	yes
NM_001171653	ZEB2	chr2:145141941-145278466	CPEB4 IP basal	CPEB4 IP shCPEB4	4.38847	0	-1.79769e+308	-1.79769e+308	0.00224304	0.0230089	yes
NM_001173128	YTHDF2	chr1:29063132-29096287	CPEB4 IP basal	CPEB4 IP shCPEB4	6.95936	0	-1.79769e+308	-1.79769e+308	0.00230416	0.0230089	yes
NM_001178056	PARP8	chr5:49961732-50142356	CPEB4 IP basal	CPEB4 IP shCPEB4	8.25354	0	-1.79769e+308	-1.79769e+308	0.00216432	0.0230089	yes
NM_001178124	ABI1	chr10:26986594-27150016	CPEB4 IP basal	CPEB4 IP shCPEB4	12.4755	0	-1.79769e+308	-1.79769e+308	0.00221456	0.0230089	yes
NM_001193272	RBBP5	chr1:205055269-205091150	CPEB4 IP basal	CPEB4 IP shCPEB4	5.41579	0	-1.79769e+308	-1.79769e+308	0.00224244	0.0230089	yes
NM_001193534	FBXL5	chr4:15606006-15657035	CPEB4 IP basal	CPEB4 IP shCPEB4	7.76302	0	-1.79769e+308	-1.79769e+308	0.00221516	0.0230089	yes
NM_001197294	DPYSL3	chr5:146770370-146889619	CPEB4 IP basal	CPEB4 IP shCPEB4	3.99505	0	-1.79769e+308	-1.79769e+308	0.00216271	0.0230089	yes
NM_001199378	GBF1	chr10:104005254-104142656	CPEB4 IP basal	CPEB4 IP shCPEB4	4.15559	0	-1.79769e+308	-1.79769e+308	0.00215283	0.0230089	yes
NM_001199852	AK3	chr9:4709556-4742043	CPEB4 IP basal	CPEB4 IP shCPEB4	4.08654	0	-1.79769e+308	-1.79769e+308	0.00217696	0.0230089	yes
NM_001220489	CDH13	chr16:82660398-83830215	CPEB4 IP basal	CPEB4 IP shCPEB4	5.12527	0	-1.79769e+308	-1.79769e+308	0.00215502	0.0230089	yes
NM_001252641	URI1	chr19:30414550-30507519	CPEB4 IP basal	CPEB4 IP shCPEB4	13.1227	0	-1.79769e+308	-1.79769e+308	0.00230159	0.0230089	yes
NM_001256685	MELK	chr9:36572858-36677680	CPEB4 IP basal	CPEB4 IP shCPEB4	7.49254	0	-1.79769e+308	-1.79769e+308	0.00230627	0.0230089	yes
NM_001262	CDKN2C	chr1:51434366-51440309	CPEB4 IP basal	CPEB4 IP shCPEB4	5.64263	0	-1.79769e+308	-1.79769e+308	0.00213397	0.0230089	yes
NM_001948	DUT	chr15:48623620-48635570	CPEB4 IP basal	CPEB4 IP shCPEB4	18.7873	0	-1.79769e+308	-1.79769e+308	0.00207214	0.0230089	yes
NM_003003	SEC14L1	chr17:75084724-75213181	CPEB4 IP basal	CPEB4 IP shCPEB4	5.58522	0	-1.79769e+308	-1.79769e+308	0.00208963	0.0230089	yes
NM_003193	TBCE	chr1:235530727-235667781	CPEB4 IP basal	CPEB4 IP shCPEB4	4.89646	0	-1.79769e+308	-1.79769e+308	0.00220765	0.0230089	yes
NM_003540	HIST1H4F	chr6:26240653-26241021	CPEB4 IP basal	CPEB4 IP shCPEB4	8.60727	0	-1.79769e+308	-1.79769e+308	0.00230327	0.0230089	yes
NM_004707	ATG12	chr5:115163893-115177548	CPEB4 IP basal	CPEB4 IP shCPEB4	4.75739	0	-1.79769e+308	-1.79769e+308	0.00228631	0.0230089	yes
NM_004956	ETV1	chr7:13930855-14031050	CPEB4 IP basal	CPEB4 IP shCPEB4	3.9765	0	-1.79769e+308	-1.79769e+308	0.0022015	0.0230089	yes
NM_007019	UBE2C	chr20:44441254-44445596	CPEB4 IP basal	CPEB4 IP shCPEB4	19.633	0	-1.79769e+308	-1.79769e+308	0.00211071	0.0230089	yes
NM_007300	BRCA1	chr17:41196311-41277500	CPEB4 IP basal	CPEB4 IP shCPEB4	4.62278	0	-1.79769e+308	-1.79769e+308	0.0021193	0.0230089	yes
NM_014190	ADD1	chr4:2845583-2931802	CPEB4 IP basal	CPEB4 IP shCPEB4	3.8794	0	-1.79769e+308	-1.79769e+308	0.00212781	0.0230089	yes
NM_014264	PLK4	chr4:128802015-128820377	CPEB4 IP basal	CPEB4 IP shCPEB4	13.6279	0	-1.79769e+308	-1.79769e+308	0.00228142	0.0230089	yes
NM_014412	CACYBP	chr1:174968570-174981163	CPEB4 IP basal	CPEB4 IP shCPEB4	6.76108	0	-1.79769e+308	-1.79769e+308	0.00211584	0.0230089	yes
NM_015453	THUMPD3	chr3:9404716-9428475	CPEB4 IP basal	CPEB4 IP shCPEB4	4.86563	0	-1.79769e+308	-1.79769e+308	0.00223234	0.0230089	yes
NM_015941	ATP6V1H	chr8:54628114-54755850	CPEB4 IP basal	CPEB4 IP shCPEB4	6.62829	0	-1.79769e+308	-1.79769e+308	0.0022176	0.0230089	yes
NM_015967	PTPN22	chr1:114356432-114447741	CPEB4 IP basal	CPEB4 IP shCPEB4	4.38722	0	-1.79769e+308	-1.79769e+308	0.00224682	0.0230089	yes
NM_017668	NDE1	chr16:15737123-15950887	CPEB4 IP basal	CPEB4 IP shCPEB4	4.13544	0	-1.79769e+308	-1.79769e+308	0.00217836	0.0230089	yes
NM_017948	NOL8	chr9:95059639-95432547	CPEB4 IP basal	CPEB4 IP shCPEB4	8.9378	0	-1.79769e+308	-1.79769e+308	0.00228374	0.0230089	yes
NM_019056	NDUFB11	chrX:47001614-47004609	CPEB4 IP basal	CPEB4 IP shCPEB4	7.2205	0	-1.79769e+308	-1.79769e+308	0.00229635	0.0230089	yes
NM_021132	PPP3CB	chr10:75196562-75255782	CPEB4 IP basal	CPEB4 IP shCPEB4	11.4541	0	-1.79769e+308	-1.79769e+308	0.00217082	0.0230089	yes
NM_024056	TMEM106C	chr12:48357329-48362661	CPEB4 IP basal	CPEB4 IP shCPEB4	13.6904	0	-1.79769e+308	-1.79769e+308	0.00210507	0.0230089	yes
NM_024558	METTL21D	chr14:50575349-50583297	CPEB4 IP basal	CPEB4 IP shCPEB4	11.4499	0	-1.79769e+308	-1.79769e+308	0.00219443	0.0230089	yes
NM_024624	SMC6	chr2:17845078-17935096	CPEB4 IP basal	CPEB4 IP shCPEB4	8.89122	0	-1.79769e+308	-1.79769e+308	0.00227593	0.0230089	yes
NM_025126	RNF34	chr12:121837901-121862155	CPEB4 IP basal	CPEB4 IP shCPEB4	14.6883	0	-1.79769e+308	-1.79769e+308	0.0022436	0.0230089	yes
NM_030922	NIPA2	chr15:23004683-23034427	CPEB4 IP basal	CPEB4 IP shCPEB4	8.40688	0	-1.79769e+308	-1.79769e+308	0.00223236	0.0230089	yes
NM_032014	MRPS24	chr7:43906156-43965996	CPEB4 IP basal	CPEB4 IP shCPEB4	9.72927	0	-1.79769e+308	-1.79769e+308	0.00215697	0.0230089	yes
NM_032117	MND1	chr4:154265800-154336247	CPEB4 IP basal	CPEB4 IP shCPEB4	12.2734	0	-1.79769e+308	-1.79769e+308	0.00224884	0.0230089	yes
NM_032778	MINA	chr3:97660660-97691295	CPEB4 IP basal	CPEB4 IP shCPEB4	5.65964	0	-1.79769e+308	-1.79769e+308	0.0022575	0.0230089	yes
NM_033546	MYL12B	chr18:3262110-3278282	CPEB4 IP basal	CPEB4 IP shCPEB4	34.0749	0	-1.79769e+308	-1.79769e+308	0.00226432	0.0230089	yes
NM_080648	APEX1	chr14:20923289-20925931	CPEB4 IP basal	CPEB4 IP shCPEB4	13.0457	0	-1.79769e+308	-1.79769e+308	0.0021013	0.0230089	yes
NM_134265	WSB1	chr17:25621105-25640645	CPEB4 IP basal	CPEB4 IP shCPEB4	10.9866	0	-1.79769e+308	-1.79769e+308	0.00223048	0.0230089	yes
NM_148416	ATXN2L	chr16:28834413-28848558	CPEB4 IP basal	CPEB4 IP shCPEB4	3.33298	0	-1.79769e+308	-1.79769e+308	0.00218439	0.0230089	yes
NM_148907	OSBPL9	chr1:52082545-52344609	CPEB4 IP basal	CPEB4 IP shCPEB4	8.87837	0	-1.79769e+308	-1.79769e+308	0.002275	0.0230089	yes
NM_153435	ODF2	chr9:131217433-131263571	CPEB4 IP basal	CPEB4 IP shCPEB4	4.66703	0	-1.79769e+308	-1.79769e+308	0.00214031	0.0230089	yes
NM_153718	NUP62	chr19:50392913-50437193	CPEB4 IP basal	CPEB4 IP shCPEB4	4.52578	0	-1.79769e+308	-1.79769e+308	0.00210959	0.0230089	yes
NM_175055	HIST3H2BB	chr1:228645807-228646259	CPEB4 IP basal	CPEB4 IP shCPEB4	7.65602	0	-1.79769e+308	-1.79769e+308	0.00213336	0.0230089	yes
NM_178001	PPP2R4	chr9:131873227-131911225	CPEB4 IP basal	CPEB4 IP shCPEB4	6.36521	0	-1.79769e+308	-1.79769e+308	0.00213506	0.0230089	yes
NM_178276	SERINC5	chr5:79407049-79551898	CPEB4 IP basal	CPEB4 IP shCPEB4	5.6554	0	-1.79769e+308	-1.79769e+308	0.00207504	0.0230089	yes
NM_183001	SHC1	chr1:154934773-154946959	CPEB4 IP basal	CPEB4 IP shCPEB4	5.51445	0	-1.79769e+308	-1.79769e+308	0.00225686	0.0230089	yes
NM_194358	RNF41	chr12:56596287-56615753	CPEB4 IP basal	CPEB4 IP shCPEB4	3.88479	0	-1.79769e+308	-1.79769e+308	0.00225554	0.0230089	yes
NM_198437	AURKA	chr20:54944444-54967351	CPEB4 IP basal	CPEB4 IP shCPEB4	13.9178	0	-1.79769e+308	-1.79769e+308	0.00220543	0.0230089	yes
NM_199362	TPD52L2	chr20:62496580-62522898	CPEB4 IP basal	CPEB4 IP shCPEB4	5.94445	0	-1.79769e+308	-1.79769e+308	0.00227123	0.0230089	yes
NM_207044	ENSA	chr1:150594598-150602098	CPEB4 IP basal	CPEB4 IP shCPEB4	10.0856	0	-1.79769e+308	-1.79769e+308	0.00220323	0.0230089	yes
NM_207661	ZC3H14	chr14:89029252-89079853	CPEB4 IP basal	CPEB4 IP shCPEB4	13.6907	0	-1.79769e+308	-1.79769e+308	0.00224922	0.0230089	yes
NR_024391	LOC647946	chr18:36786887-37331959	CPEB4 IP basal	CPEB4 IP shCPEB4	2.98467	0	-1.79769e+308	-1.79769e+308	0.00230327	0.0230089	yes
NR_024516	APLP2	chr11:129939715-130014706	CPEB4 IP basal	CPEB4 IP shCPEB4	5.07864	0	-1.79769e+308	-1.79769e+308	0.00223996	0.0230089	yes
NR_026550	BRP44	chr1:167885912-168045083	CPEB4 IP basal	CPEB4 IP shCPEB4	4.82739	0	-1.79769e+308	-1.79769e+308	0.00226639	0.0230089	yes
NR_036436	RSRC2	chr12:122989189-123011560	CPEB4 IP basal	CPEB4 IP shCPEB4	10.7037	0	-1.79769e+308	-1.79769e+308	0.00224774	0.0230089	yes
NR_036639	YIPF1	chr1:54317391-54355487	CPEB4 IP basal	CPEB4 IP shCPEB4	4.98731	0	-1.79769e+308	-1.79769e+308	0.00219061	0.0230089	yes
NR_038254	LOC100288637	chr15:30938317-31065209	CPEB4 IP basal	CPEB4 IP shCPEB4	3.85092	0	-1.79769e+308	-1.79769e+308	0.00208404	0.0230089	yes
NR_045033	APH1A	chr1:150237798-150241609	CPEB4 IP basal	CPEB4 IP shCPEB4	9.26919	0	-1.79769e+308	-1.79769e+308	0.00230426	0.0230089	yes
NR_045562	GULP1	chr2:189156395-189460652	CPEB4 IP basal	CPEB4 IP shCPEB4	19.6059	0	-1.79769e+308	-1.79769e+308	0.00214563	0.0230089	yes
NR_046202	C19orf47	chr19:40826966-40884390	CPEB4 IP basal	CPEB4 IP shCPEB4	3.68307	0	-1.79769e+308	-1.79769e+308	0.00212998	0.0230089	yes
NM_003796	URI1	chr19:30414550-30507519	CPEB4 IP basal	CPEB4 IP shCPEB4	16.1639	0	-1.79769e+308	-1.79769e+308	0.00231572	0.0230467	yes
NM_001193363	EXD2	chr14:69658193-69710737	CPEB4 IP basal	CPEB4 IP shCPEB4	4.17018	0	-1.79769e+308	-1.79769e+308	0.00232809	0.0231225	yes
NR_026588	EFCAB2	chr1:245133170-245288530	CPEB4 IP basal	CPEB4 IP shCPEB4	8.9519	0	-1.79769e+308	-1.79769e+308	0.0023273	0.0231225	yes
NM_001018102	POLR2M	chr15:57884101-58009755	CPEB4 IP basal	CPEB4 IP shCPEB4	15.0175	0	-1.79769e+308	-1.79769e+308	0.00232993	0.0231251	yes
NM_001037293	PALM2	chr9:112403067-112934791	CPEB4 IP basal	CPEB4 IP shCPEB4	4.22396	0	-1.79769e+308	-1.79769e+308	0.00233869	0.0231709	yes
NM_001146276	NCEH1	chr3:172348434-172429008	CPEB4 IP basal	CPEB4 IP shCPEB4	8.69379	0	-1.79769e+308	-1.79769e+308	0.00235156	0.0231709	yes
NM_001166285	CCT7	chr2:73461363-73480150	CPEB4 IP basal	CPEB4 IP shCPEB4	10.5439	0	-1.79769e+308	-1.79769e+308	0.00234795	0.0231709	yes
NM_001177562	PPP2R1B	chr11:111473169-111637169	CPEB4 IP basal	CPEB4 IP shCPEB4	3.13574	0	-1.79769e+308	-1.79769e+308	0.00234829	0.0231709	yes
NM_001243975	PPP3CC	chr8:22298482-22398657	CPEB4 IP basal	CPEB4 IP shCPEB4	5.70918	0	-1.79769e+308	-1.79769e+308	0.00234578	0.0231709	yes
NM_005349	RBPJ	chr4:26321331-26436752	CPEB4 IP basal	CPEB4 IP shCPEB4	9.51124	0	-1.79769e+308	-1.79769e+308	0.00234592	0.0231709	yes
NM_017724	LRRFIP2	chr3:37094116-37217851	CPEB4 IP basal	CPEB4 IP shCPEB4	11.7013	0	-1.79769e+308	-1.79769e+308	0.00234931	0.0231709	yes
NM_020399	GOPC	chr6:117803819-117923705	CPEB4 IP basal	CPEB4 IP shCPEB4	5.85099	0	-1.79769e+308	-1.79769e+308	0.0023367	0.0231709	yes
NM_178425	HDAC9	chr7:18126571-19036992	CPEB4 IP basal	CPEB4 IP shCPEB4	3.28405	0	-1.79769e+308	-1.79769e+308	0.00235676	0.0231709	yes
NM_001044723	CSNK1G3	chr5:122847792-122952464	CPEB4 IP basal	CPEB4 IP shCPEB4	9.15034	0	-1.79769e+308	-1.79769e+308	0.00236216	0.0231771	yes
NM_024670	SUV39H2	chr10:14920781-14946304	CPEB4 IP basal	CPEB4 IP shCPEB4	4.70993	0	-1.79769e+308	-1.79769e+308	0.00235965	0.0231771	yes
NM_001042440	CAST	chr5:95997740-96149848	CPEB4 IP basal	CPEB4 IP shCPEB4	5.33327	0	-1.79769e+308	-1.79769e+308	0.00237271	0.0232338	yes
NM_001024936	WASF1	chr6:110421021-110501207	CPEB4 IP basal	CPEB4 IP shCPEB4	6.68328	0	-1.79769e+308	-1.79769e+308	0.00237528	0.0232433	yes
NM_001006681	SPIN2B	chrX:57146114-57147979	CPEB4 IP basal	CPEB4 IP shCPEB4	3.6789	0	-1.79769e+308	-1.79769e+308	0.00239552	0.0232685	yes
NM_001025434	NQO1	chr16:69743303-69760533	CPEB4 IP basal	CPEB4 IP shCPEB4	7.62514	0	-1.79769e+308	-1.79769e+308	0.00238664	0.0232685	yes
NM_001136497	BTF3L4	chr1:52521856-52556388	CPEB4 IP basal	CPEB4 IP shCPEB4	6.3219	0	-1.79769e+308	-1.79769e+308	0.00239229	0.0232685	yes
NM_014823	WNK1	chr12:862088-1020618	CPEB4 IP basal	CPEB4 IP shCPEB4	3.99919	0	-1.79769e+308	-1.79769e+308	0.00239461	0.0232685	yes
NM_147781	CTSB	chr8:11700033-11725646	CPEB4 IP basal	CPEB4 IP shCPEB4	4.66697	0	-1.79769e+308	-1.79769e+308	0.0023971	0.0232685	yes
NM_153331	KCTD6	chr3:58477822-58488087	CPEB4 IP basal	CPEB4 IP shCPEB4	7.75129	0	-1.79769e+308	-1.79769e+308	0.00238303	0.0232685	yes
NR_027483	TPI1	chr12:6976583-6982521	CPEB4 IP basal	CPEB4 IP shCPEB4	6.346	0	-1.79769e+308	-1.79769e+308	0.00239096	0.0232685	yes
NR_038159	MRPL42	chr12:93861265-93897548	CPEB4 IP basal	CPEB4 IP shCPEB4	13.2287	0	-1.79769e+308	-1.79769e+308	0.00238613	0.0232685	yes
NM_032717	AGPAT9	chr4:84457066-84527027	CPEB4 IP basal	CPEB4 IP shCPEB4	9.13363	0	-1.79769e+308	-1.79769e+308	0.00240194	0.0232703	yes
NM_000484	APP	chr21:27252860-27543446	CPEB4 IP basal	CPEB4 IP shCPEB4	5.94974	0	-1.79769e+308	-1.79769e+308	0.0024341	0.0233095	yes
NM_001145097	SKIL	chr3:170075472-170114637	CPEB4 IP basal	CPEB4 IP shCPEB4	8.52777	0	-1.79769e+308	-1.79769e+308	0.00243624	0.0233095	yes
NM_001242828	ELOVL5	chr6:53132195-53213977	CPEB4 IP basal	CPEB4 IP shCPEB4	9.83244	0	-1.79769e+308	-1.79769e+308	0.00242719	0.0233095	yes
NM_001256763	FAM49B	chr8:130851838-131028897	CPEB4 IP basal	CPEB4 IP shCPEB4	4.7403	0	-1.79769e+308	-1.79769e+308	0.00242698	0.0233095	yes
NM_006482	DYRK2	chr12:68042511-68056444	CPEB4 IP basal	CPEB4 IP shCPEB4	5.22894	0	-1.79769e+308	-1.79769e+308	0.00242728	0.0233095	yes
NM_182926	KTN1	chr14:56046924-56151302	CPEB4 IP basal	CPEB4 IP shCPEB4	6.3515	0	-1.79769e+308	-1.79769e+308	0.00242349	0.0233095	yes
NR_028477	RBMX	chrX:135951352-135962939	CPEB4 IP basal	CPEB4 IP shCPEB4	10.8239	0	-1.79769e+308	-1.79769e+308	0.00243272	0.0233095	yes
NR_036608	SRSF2	chr17:74730196-74775336	CPEB4 IP basal	CPEB4 IP shCPEB4	10.6047	0	-1.79769e+308	-1.79769e+308	0.00241466	0.0233095	yes
NR_045027	C17orf76-AS1	chr17:16342300-16395480	CPEB4 IP basal	CPEB4 IP shCPEB4	16.4879	0	-1.79769e+308	-1.79769e+308	0.00241799	0.0233095	yes
NM_001098615	PUS7L	chr12:44122411-44152596	CPEB4 IP basal	CPEB4 IP shCPEB4	5.74343	0	-1.79769e+308	-1.79769e+308	0.00244335	0.0233309	yes
NM_001204094	MOB4	chr2:198351307-198418423	CPEB4 IP basal	CPEB4 IP shCPEB4	6.33287	0	-1.79769e+308	-1.79769e+308	0.00244269	0.0233309	yes
NR_046361	FAM49B	chr8:130851838-131028897	CPEB4 IP basal	CPEB4 IP shCPEB4	4.22005	0	-1.79769e+308	-1.79769e+308	0.00244864	0.0233356	yes
NM_001127194	CNBP	chr3:128886657-128902810	CPEB4 IP basal	CPEB4 IP shCPEB4	5.92123	0	-1.79769e+308	-1.79769e+308	0.00245444	0.0233401	yes
NM_001145261	NCOA4	chr10:51565107-51590734	CPEB4 IP basal	CPEB4 IP shCPEB4	7.74946	0	-1.79769e+308	-1.79769e+308	0.00245551	0.0233401	yes
NM_000646	AGL	chr1:100315639-100389579	CPEB4 IP basal	CPEB4 IP shCPEB4	3.56408	0	-1.79769e+308	-1.79769e+308	0.00246554	0.0233533	yes
NM_001098208	HNRNPF	chr10:43881064-43904696	CPEB4 IP basal	CPEB4 IP shCPEB4	8.88805	0	-1.79769e+308	-1.79769e+308	0.00245926	0.0233533	yes
NM_001137667	CASP8AP2	chr6:90539618-90584155	CPEB4 IP basal	CPEB4 IP shCPEB4	3.52881	0	-1.79769e+308	-1.79769e+308	0.0024664	0.0233533	yes
NM_016289	CAB39	chr2:231577556-231685790	CPEB4 IP basal	CPEB4 IP shCPEB4	6.37143	0	-1.79769e+308	-1.79769e+308	0.00246649	0.0233533	yes
NM_015472	WWTR1	chr3:149235021-149421060	CPEB4 IP basal	CPEB4 IP shCPEB4	5.61566	0	-1.79769e+308	-1.79769e+308	0.0024728	0.0233979	yes
NM_001252613	ZNF638	chr2:71558884-71662191	CPEB4 IP basal	CPEB4 IP shCPEB4	4.91632	0	-1.79769e+308	-1.79769e+308	0.00248179	0.0234347	yes
NM_198244	EIF4G1	chr3:184032282-184053146	CPEB4 IP basal	CPEB4 IP shCPEB4	5.4529	0	-1.79769e+308	-1.79769e+308	0.00248133	0.0234347	yes
NM_001171111	FAM133A	chrX:92929011-92967273	CPEB4 IP basal	CPEB4 IP shCPEB4	7.02868	0	-1.79769e+308	-1.79769e+308	0.00249236	0.0234378	yes
NM_001194954	MATR3	chr5:138609440-138667366	CPEB4 IP basal	CPEB4 IP shCPEB4	6.66479	0	-1.79769e+308	-1.79769e+308	0.00249457	0.0234378	yes
NM_001194956	MATR3	chr5:138609440-138667366	CPEB4 IP basal	CPEB4 IP shCPEB4	9.05996	0	-1.79769e+308	-1.79769e+308	0.00248851	0.0234378	yes
NM_001256709	ANAPC10	chr4:145915726-146050676	CPEB4 IP basal	CPEB4 IP shCPEB4	9.97624	0	-1.79769e+308	-1.79769e+308	0.00249629	0.0234378	yes
NM_031298	TMEM93	chr17:3539761-3599698	CPEB4 IP basal	CPEB4 IP shCPEB4	4.5307	0	-1.79769e+308	-1.79769e+308	0.00249974	0.0234551	yes
NM_001195308	CGGBP1	chr3:88101099-88207115	CPEB4 IP basal	CPEB4 IP shCPEB4	6.60197	0	-1.79769e+308	-1.79769e+308	0.0025025	0.023466	yes
NM_001195302	C16orf57	chr16:58035276-58055527	CPEB4 IP basal	CPEB4 IP shCPEB4	3.34308	0	-1.79769e+308	-1.79769e+308	0.00250802	0.0234725	yes
NM_181829	NF2	chr22:29999544-30094589	CPEB4 IP basal	CPEB4 IP shCPEB4	3.98884	0	-1.79769e+308	-1.79769e+308	0.00250572	0.0234725	yes
NM_001130031	ZNF562	chr19:9759337-9785776	CPEB4 IP basal	CPEB4 IP shCPEB4	3.4726	0	-1.79769e+308	-1.79769e+308	0.0025128	0.0234942	yes
NR_024625	API5	chr11:43333504-43366080	CPEB4 IP basal	CPEB4 IP shCPEB4	6.52458	0	-1.79769e+308	-1.79769e+308	0.00251517	0.0234942	yes
NM_001166118	NT5C3	chr7:33053741-33102409	CPEB4 IP basal	CPEB4 IP shCPEB4	10.8118	0	-1.79769e+308	-1.79769e+308	0.00252298	0.0235371	yes
NM_001145138	RELA	chr11:65421066-65430443	CPEB4 IP basal	CPEB4 IP shCPEB4	3.57265	0	-1.79769e+308	-1.79769e+308	0.00252612	0.0235501	yes
NM_152227	SNX5	chr20:17922243-17949490	CPEB4 IP basal	CPEB4 IP shCPEB4	8.0192	0	-1.79769e+308	-1.79769e+308	0.00254721	0.0236723	yes
NM_001207000	HNRPDL	chr4:83343716-83351378	CPEB4 IP basal	CPEB4 IP shCPEB4	5.33293	0	-1.79769e+308	-1.79769e+308	0.00256226	0.0237367	yes
NM_002211	ITGB1	chr10:33189245-33247293	CPEB4 IP basal	CPEB4 IP shCPEB4	12.0636	0	-1.79769e+308	-1.79769e+308	0.00255881	0.0237367	yes
NR_045565	BBS4	chr15:72978519-73030817	CPEB4 IP basal	CPEB4 IP shCPEB4	3.03316	0	-1.79769e+308	-1.79769e+308	0.00256018	0.0237367	yes
NR_033715_1	VAMP7	chrX:155110942-155173433	CPEB4 IP basal	CPEB4 IP shCPEB4	7.34192	0	-1.79769e+308	-1.79769e+308	0.00257119	0.0237742	yes
NM_001131009	PTPN12	chr7:77166772-77269388	CPEB4 IP basal	CPEB4 IP shCPEB4	7.1929	0	-1.79769e+308	-1.79769e+308	0.00257914	0.0238175	yes
NM_005126	NR1D2	chr3:23986750-24022109	CPEB4 IP basal	CPEB4 IP shCPEB4	5.3459	0	-1.79769e+308	-1.79769e+308	0.00259349	0.0239198	yes
NM_001127193	CNBP	chr3:128886657-128902810	CPEB4 IP basal	CPEB4 IP shCPEB4	3.64557	0	-1.79769e+308	-1.79769e+308	0.00260875	0.0239998	yes
NM_001202407	ZNF559	chr19:9434447-9493293	CPEB4 IP basal	CPEB4 IP shCPEB4	5.47869	0	-1.79769e+308	-1.79769e+308	0.00260872	0.0239998	yes
NM_018442	DCAF6	chr1:167885912-168045083	CPEB4 IP basal	CPEB4 IP shCPEB4	4.35777	0	-1.79769e+308	-1.79769e+308	0.00261407	0.0240185	yes
NM_170783_1	ZNRD1	chr6:30029035-30032686	CPEB4 IP basal	CPEB4 IP shCPEB4	7.88832	0	-1.79769e+308	-1.79769e+308	0.00263172	0.0241049	yes
NR_040101	KLHDC3	chr6:42981840-42989036	CPEB4 IP basal	CPEB4 IP shCPEB4	5.96945	0	-1.79769e+308	-1.79769e+308	0.00263037	0.0241049	yes
NM_139350	BIN1	chr2:127805598-127864903	CPEB4 IP basal	CPEB4 IP shCPEB4	3.78309	0	-1.79769e+308	-1.79769e+308	0.00265453	0.0242377	yes
NM_003523	HIST1H2BE	chr6:26184023-26184458	CPEB4 IP basal	CPEB4 IP shCPEB4	6.87002	0	-1.79769e+308	-1.79769e+308	0.00267284	0.024344	yes
NR_027340	FKBP9L	chr7:55748766-55772260	CPEB4 IP basal	CPEB4 IP shCPEB4	3.24252	0	-1.79769e+308	-1.79769e+308	0.0026814	0.0244068	yes
NM_001254758	ST3GAL4	chr11:126225539-126284536	CPEB4 IP basal	CPEB4 IP shCPEB4	5.2208	0	-1.79769e+308	-1.79769e+308	0.00268468	0.0244214	yes
NR_036516	C17orf62	chr17:80347085-80408707	CPEB4 IP basal	CPEB4 IP shCPEB4	3.08151	0	-1.79769e+308	-1.79769e+308	0.00268888	0.0244292	yes
NR_040712	CHRAC1	chr8:141521396-141527252	CPEB4 IP basal	CPEB4 IP shCPEB4	4.50713	0	-1.79769e+308	-1.79769e+308	0.00270483	0.0245283	yes
NR_024018	ZNF30	chr19:35417806-35436076	CPEB4 IP basal	CPEB4 IP shCPEB4	4.6162	0	-1.79769e+308	-1.79769e+308	0.00272321	0.0246185	yes
NM_152835	PDIK1L	chr1:26437655-26452039	CPEB4 IP basal	CPEB4 IP shCPEB4	5.3527	0	-1.79769e+308	-1.79769e+308	0.00274202	0.0247484	yes
NM_001167916	VEPH1	chr3:156977531-157221415	CPEB4 IP basal	CPEB4 IP shCPEB4	8.79596	0	-1.79769e+308	-1.79769e+308	0.00275326	0.0248247	yes
NM_007309	DIAPH2	chrX:95939661-96855597	CPEB4 IP basal	CPEB4 IP shCPEB4	5.0269	0	-1.79769e+308	-1.79769e+308	0.00278833	0.0249906	yes
NR_027679	RPAIN	chr17:5289345-5342471	CPEB4 IP basal	CPEB4 IP shCPEB4	5.08901	0	-1.79769e+308	-1.79769e+308	0.00279688	0.0250172	yes
NM_172103	EYA4	chr6:133562494-133853258	CPEB4 IP basal	CPEB4 IP shCPEB4	3.0277	0	-1.79769e+308	-1.79769e+308	0.00283739	0.0252443	yes
NM_001042452	MST4	chrX:131157244-131209971	CPEB4 IP basal	CPEB4 IP shCPEB4	9.16739	0	-1.79769e+308	-1.79769e+308	0.00284729	0.0252708	yes
NM_001256120	NAA10	chrX:153195279-153200607	CPEB4 IP basal	CPEB4 IP shCPEB4	4.78918	0	-1.79769e+308	-1.79769e+308	0.00284659	0.0252708	yes
NM_002633	PGM1	chr1:64058946-64125916	CPEB4 IP basal	CPEB4 IP shCPEB4	4.94904	0	-1.79769e+308	-1.79769e+308	0.00284599	0.0252708	yes
NM_001129898	ZNF673	chrX:46306623-46334074	CPEB4 IP basal	CPEB4 IP shCPEB4	6.8177	0	-1.79769e+308	-1.79769e+308	0.00285466	0.02529	yes
NM_001163446	CPA4	chr7:129932973-129964020	CPEB4 IP basal	CPEB4 IP shCPEB4	3.36544	0	-1.79769e+308	-1.79769e+308	0.00286589	0.0253434	yes
NM_001142733	ASB14	chr3:57261764-57326710	CPEB4 IP basal	CPEB4 IP shCPEB4	3.52209	0	-1.79769e+308	-1.79769e+308	0.00287624	0.0254142	yes
NR_030724	XPNPEP1	chr10:111624523-111683311	CPEB4 IP basal	CPEB4 IP shCPEB4	6.16255	0	-1.79769e+308	-1.79769e+308	0.00287737	0.0254142	yes
NM_006245	PPP2R5D	chr6:42952329-42981618	CPEB4 IP basal	CPEB4 IP shCPEB4	3.1706	0	-1.79769e+308	-1.79769e+308	0.002893	0.0255059	yes
NM_001242484	EIF1AD	chr11:65764015-65771617	CPEB4 IP basal	CPEB4 IP shCPEB4	4.18997	0	-1.79769e+308	-1.79769e+308	0.00291346	0.0256273	yes
NM_001006612	WBP5	chrX:102611379-102613397	CPEB4 IP basal	CPEB4 IP shCPEB4	13.639	0	-1.79769e+308	-1.79769e+308	0.0029236	0.0256672	yes
NM_001107	ACYP1	chr14:75519927-75530736	CPEB4 IP basal	CPEB4 IP shCPEB4	8.90014	0	-1.79769e+308	-1.79769e+308	0.00293648	0.0257184	yes
NM_001202412	ZNF559	chr19:9434447-9493293	CPEB4 IP basal	CPEB4 IP shCPEB4	4.88768	0	-1.79769e+308	-1.79769e+308	0.00293389	0.0257184	yes
NM_030664	PTER	chr10:16478966-16555736	CPEB4 IP basal	CPEB4 IP shCPEB4	5.39125	0	-1.79769e+308	-1.79769e+308	0.00293548	0.0257184	yes
NM_001077351	RBM23	chr14:23369853-23388396	CPEB4 IP basal	CPEB4 IP shCPEB4	3.25703	0	-1.79769e+308	-1.79769e+308	0.00294688	0.0257786	yes
NM_002875	RAD51	chr15:40987326-41024356	CPEB4 IP basal	CPEB4 IP shCPEB4	4.25569	0	-1.79769e+308	-1.79769e+308	0.00297295	0.0258985	yes
NM_145023	CCDC7	chr10:32735040-33171792	CPEB4 IP basal	CPEB4 IP shCPEB4	3.81957	0	-1.79769e+308	-1.79769e+308	0.00299101	0.0260087	yes
NM_001166448	HDAC8	chrX:71549365-71792953	CPEB4 IP basal	CPEB4 IP shCPEB4	5.58616	0	-1.79769e+308	-1.79769e+308	0.00299796	0.0260382	yes
NM_001033002	RPAIN	chr17:5289345-5342471	CPEB4 IP basal	CPEB4 IP shCPEB4	7.256	0	-1.79769e+308	-1.79769e+308	0.00300426	0.0260774	yes
NM_080422	PTPN2	chr18:12785476-12884334	CPEB4 IP basal	CPEB4 IP shCPEB4	6.38476	0	-1.79769e+308	-1.79769e+308	0.00303766	0.026228	yes
NM_173686	C8orf58	chr8:22457113-22461662	CPEB4 IP basal	CPEB4 IP shCPEB4	3.07222	0	-1.79769e+308	-1.79769e+308	0.00303778	0.026228	yes
NM_030926	ITM2C	chr2:231729620-231743963	CPEB4 IP basal	CPEB4 IP shCPEB4	4.73114	0	-1.79769e+308	-1.79769e+308	0.00304298	0.0262419	yes
NM_001011543	MAGEA10	chrX:151282520-151307050	CPEB4 IP basal	CPEB4 IP shCPEB4	4.81081	0	-1.79769e+308	-1.79769e+308	0.003069	0.0263948	yes
NM_031901	MRPS21	chr1:150266268-150280819	CPEB4 IP basal	CPEB4 IP shCPEB4	17.5498	0	-1.79769e+308	-1.79769e+308	0.00310773	0.026596	yes
NM_202470	GIPC1	chr19:14588570-14606944	CPEB4 IP basal	CPEB4 IP shCPEB4	4.34265	0	-1.79769e+308	-1.79769e+308	0.00312604	0.0267018	yes
NM_006554	MTX2	chr2:177134122-177202753	CPEB4 IP basal	CPEB4 IP shCPEB4	10.0361	0	-1.79769e+308	-1.79769e+308	0.00315498	0.0268431	yes
NM_001184701	UGDH	chr4:39500374-39529218	CPEB4 IP basal	CPEB4 IP shCPEB4	5.71859	0	-1.79769e+308	-1.79769e+308	0.0031619	0.0268807	yes
NM_207042	ENSA	chr1:150594598-150602098	CPEB4 IP basal	CPEB4 IP shCPEB4	9.10527	0	-1.79769e+308	-1.79769e+308	0.00316413	0.0268807	yes
NM_145647	WDR67	chr8:124084919-124164392	CPEB4 IP basal	CPEB4 IP shCPEB4	4.83138	0	-1.79769e+308	-1.79769e+308	0.00317238	0.0269113	yes
NM_001220491	CDH13	chr16:82660398-83830215	CPEB4 IP basal	CPEB4 IP shCPEB4	9.72081	0	-1.79769e+308	-1.79769e+308	0.00318924	0.026993	yes
NM_001172416	KCNJ13	chr2:233562014-233725289	CPEB4 IP basal	CPEB4 IP shCPEB4	3.72455	0	-1.79769e+308	-1.79769e+308	0.00319747	0.0270313	yes
NM_001135663	RAB7L1	chr1:205737113-205744610	CPEB4 IP basal	CPEB4 IP shCPEB4	2.95282	0	-1.79769e+308	-1.79769e+308	0.00321739	0.0271552	yes
NM_001163280	HTATSF1	chrX:135579237-135594503	CPEB4 IP basal	CPEB4 IP shCPEB4	5.63598	0	-1.79769e+308	-1.79769e+308	0.00321957	0.0271552	yes
NM_000688	ALAS1	chr3:52232098-52248343	CPEB4 IP basal	CPEB4 IP shCPEB4	4.22121	0	-1.79769e+308	-1.79769e+308	0.00323553	0.0271956	yes
NM_138554	TLR4	chr9:120466452-120479769	CPEB4 IP basal	CPEB4 IP shCPEB4	2.9894	0	-1.79769e+308	-1.79769e+308	0.0032339	0.0271956	yes
NM_001166358	SHMT2	chr12:57623355-57634475	CPEB4 IP basal	CPEB4 IP shCPEB4	3.80365	0	-1.79769e+308	-1.79769e+308	0.00324943	0.027281	yes
NM_175069	APTX	chr9:32972603-33001639	CPEB4 IP basal	CPEB4 IP shCPEB4	3.96928	0	-1.79769e+308	-1.79769e+308	0.00325547	0.0272843	yes
NM_198310	TTC8	chr14:89290977-89344335	CPEB4 IP basal	CPEB4 IP shCPEB4	3.6832	0	-1.79769e+308	-1.79769e+308	0.0032573	0.0272843	yes
NM_001009958	ZNF655	chr7:99156044-99174076	CPEB4 IP basal	CPEB4 IP shCPEB4	9.83719	0	-1.79769e+308	-1.79769e+308	0.00329187	0.0274636	yes
NM_015895	GMNN	chr6:24775158-24786325	CPEB4 IP basal	CPEB4 IP shCPEB4	8.69144	0	-1.79769e+308	-1.79769e+308	0.00329024	0.0274636	yes
NM_000485	APRT	chr16:88875876-88878342	CPEB4 IP basal	CPEB4 IP shCPEB4	4.18608	0	-1.79769e+308	-1.79769e+308	0.00330628	0.0274811	yes
NM_001193460	MSRB3	chr12:65672422-65860687	CPEB4 IP basal	CPEB4 IP shCPEB4	3.00103	0	-1.79769e+308	-1.79769e+308	0.00330714	0.0274811	yes
NM_001195250	APTX	chr9:32972603-33001639	CPEB4 IP basal	CPEB4 IP shCPEB4	4.0339	0	-1.79769e+308	-1.79769e+308	0.0033021	0.0274811	yes
NM_006693	CPSF4	chr7:99006600-99063824	CPEB4 IP basal	CPEB4 IP shCPEB4	3.37253	0	-1.79769e+308	-1.79769e+308	0.00330175	0.0274811	yes
NM_138501	TECR	chr19:14640354-14676792	CPEB4 IP basal	CPEB4 IP shCPEB4	4.21468	0	-1.79769e+308	-1.79769e+308	0.00331474	0.0275128	yes
NM_182756	SPDYA	chr2:29033699-29093175	CPEB4 IP basal	CPEB4 IP shCPEB4	4.99626	0	-1.79769e+308	-1.79769e+308	0.00332129	0.0275128	yes
NM_001159596	BIVM	chr13:103436630-103528351	CPEB4 IP basal	CPEB4 IP shCPEB4	4.4219	0	-1.79769e+308	-1.79769e+308	0.00334242	0.0275294	yes
NM_001207059	C15orf44	chr15:65871095-65903627	CPEB4 IP basal	CPEB4 IP shCPEB4	6.67511	0	-1.79769e+308	-1.79769e+308	0.00334807	0.0275294	yes
NR_024546	TXNL1	chr18:54270052-54305920	CPEB4 IP basal	CPEB4 IP shCPEB4	6.67267	0	-1.79769e+308	-1.79769e+308	0.00333927	0.0275294	yes
NM_001171630	VEGFA	chr6:43737945-43754223	CPEB4 IP basal	CPEB4 IP shCPEB4	4.01413	0	-1.79769e+308	-1.79769e+308	0.00335462	0.0275422	yes
NM_001204505	DGKH	chr13:42614171-42803891	CPEB4 IP basal	CPEB4 IP shCPEB4	3.30202	0	-1.79769e+308	-1.79769e+308	0.00335726	0.0275422	yes
NM_078626	CDKN2C	chr1:51434366-51440309	CPEB4 IP basal	CPEB4 IP shCPEB4	5.41384	0	-1.79769e+308	-1.79769e+308	0.00336356	0.0275578	yes
NM_001025595	ARFIP1	chr4:153701111-153833063	CPEB4 IP basal	CPEB4 IP shCPEB4	6.13999	0	-1.79769e+308	-1.79769e+308	0.00337857	0.0276343	yes
NM_181784	SPRED2	chr2:65537984-65659656	CPEB4 IP basal	CPEB4 IP shCPEB4	3.66268	0	-1.79769e+308	-1.79769e+308	0.0033971	0.0277392	yes
NM_001130053	EEF1D	chr8:144661866-144679845	CPEB4 IP basal	CPEB4 IP shCPEB4	4.7491	0	-1.79769e+308	-1.79769e+308	0.00340593	0.0277621	yes
NM_007099	ACP1	chr2:264868-278282	CPEB4 IP basal	CPEB4 IP shCPEB4	8.42216	0	-1.79769e+308	-1.79769e+308	0.00340725	0.0277621	yes
NR_033132	ALG13	chrX:110924345-111003875	CPEB4 IP basal	CPEB4 IP shCPEB4	7.30489	0	-1.79769e+308	-1.79769e+308	0.00340751	0.0277621	yes
NM_133340	RAD17	chr5:68647552-68710630	CPEB4 IP basal	CPEB4 IP shCPEB4	5.77418	0	-1.79769e+308	-1.79769e+308	0.00342427	0.0278675	yes
NM_001135177	NEDD1	chr12:97301000-97347469	CPEB4 IP basal	CPEB4 IP shCPEB4	6.65138	0	-1.79769e+308	-1.79769e+308	0.00342718	0.0278756	yes
NM_198954	NUDT1	chr7:2281856-2290780	CPEB4 IP basal	CPEB4 IP shCPEB4	4.38312	0	-1.79769e+308	-1.79769e+308	0.00344255	0.0279229	yes
NM_022334	ITGB1BP1	chr2:9545814-9563643	CPEB4 IP basal	CPEB4 IP shCPEB4	3.9995	0	-1.79769e+308	-1.79769e+308	0.00345067	0.0279577	yes
NR_033249	GCSH	chr16:81115551-81129980	CPEB4 IP basal	CPEB4 IP shCPEB4	7.3915	0	-1.79769e+308	-1.79769e+308	0.003458	0.027986	yes
NM_001256338	CHD1L	chr1:146714290-146767447	CPEB4 IP basal	CPEB4 IP shCPEB4	4.23485	0	-1.79769e+308	-1.79769e+308	0.00350373	0.0282934	yes
NM_019597	HNRNPH2	chrX:100645877-100669128	CPEB4 IP basal	CPEB4 IP shCPEB4	5.75703	0	-1.79769e+308	-1.79769e+308	0.00352593	0.0284098	yes
NM_032844	MASTL	chr10:27443752-27475848	CPEB4 IP basal	CPEB4 IP shCPEB4	4.79105	0	-1.79769e+308	-1.79769e+308	0.00354757	0.0285114	yes
NM_001130481	VRK2	chr2:58273776-58468515	CPEB4 IP basal	CPEB4 IP shCPEB4	5.70784	0	-1.79769e+308	-1.79769e+308	0.0035587	0.0285792	yes
NM_001191022	CTCF	chr16:67596309-67673088	CPEB4 IP basal	CPEB4 IP shCPEB4	6.00862	0	-1.79769e+308	-1.79769e+308	0.00356673	0.0286123	yes
NM_016648	LARP7	chr4:113460488-113578742	CPEB4 IP basal	CPEB4 IP shCPEB4	5.66989	0	-1.79769e+308	-1.79769e+308	0.00357315	0.0286339	yes
NM_001007228	SPOP	chr17:47676245-47755525	CPEB4 IP basal	CPEB4 IP shCPEB4	3.61759	0	-1.79769e+308	-1.79769e+308	0.00358367	0.028636	yes
NM_004301	ACTL6A	chr3:179280707-179306193	CPEB4 IP basal	CPEB4 IP shCPEB4	8.89875	0	-1.79769e+308	-1.79769e+308	0.00358429	0.028636	yes
NM_001002879	THOC5	chr22:29904155-29949736	CPEB4 IP basal	CPEB4 IP shCPEB4	3.72303	0	-1.79769e+308	-1.79769e+308	0.00359697	0.0286502	yes
NM_001197030	ANKHD1	chr5:139781398-139929163	CPEB4 IP basal	CPEB4 IP shCPEB4	3.87639	0	-1.79769e+308	-1.79769e+308	0.00361837	0.0287579	yes
NM_078473	TM2D2	chr8:38846326-38854041	CPEB4 IP basal	CPEB4 IP shCPEB4	3.26058	0	-1.79769e+308	-1.79769e+308	0.00362831	0.0288055	yes
NM_001145547	RBM17	chr10:6130948-6159422	CPEB4 IP basal	CPEB4 IP shCPEB4	4.47093	0	-1.79769e+308	-1.79769e+308	0.00363598	0.028835	yes
NM_001012662	SLC3A2	chr11:62623483-62656355	CPEB4 IP basal	CPEB4 IP shCPEB4	3.13621	0	-1.79769e+308	-1.79769e+308	0.00363965	0.0288484	yes
NM_138740	C1orf43	chr1:154179182-154243329	CPEB4 IP basal	CPEB4 IP shCPEB4	8.11327	0	-1.79769e+308	-1.79769e+308	0.00365809	0.0289632	yes
NM_181699	PPP2R1B	chr11:111473169-111637169	CPEB4 IP basal	CPEB4 IP shCPEB4	3.86213	0	-1.79769e+308	-1.79769e+308	0.00367613	0.0290744	yes
NM_183237	RNF7	chr3:141457050-141465645	CPEB4 IP basal	CPEB4 IP shCPEB4	4.56443	0	-1.79769e+308	-1.79769e+308	0.00368393	0.0291204	yes
NM_001004333	RNASEK	chr17:6915735-6922973	CPEB4 IP basal	CPEB4 IP shCPEB4	4.87081	0	-1.79769e+308	-1.79769e+308	0.00369634	0.0292027	yes
NM_032997	ZWINT	chr10:58117198-58121034	CPEB4 IP basal	CPEB4 IP shCPEB4	4.68432	0	-1.79769e+308	-1.79769e+308	0.0037073	0.0292735	yes
NM_001199534	C20orf24	chr20:35201875-35274619	CPEB4 IP basal	CPEB4 IP shCPEB4	7.68188	0	-1.79769e+308	-1.79769e+308	0.00371819	0.0293119	yes
NM_030794	TDRD3	chr13:60970590-61148013	CPEB4 IP basal	CPEB4 IP shCPEB4	4.12107	0	-1.79769e+308	-1.79769e+308	0.00372517	0.0293477	yes
NM_001242851	RNF146	chr6:127587826-127609705	CPEB4 IP basal	CPEB4 IP shCPEB4	5.30625	0	-1.79769e+308	-1.79769e+308	0.0037384	0.0293602	yes
NR_024191	ATL2	chr2:38522028-38604432	CPEB4 IP basal	CPEB4 IP shCPEB4	7.59692	0	-1.79769e+308	-1.79769e+308	0.00373587	0.0293602	yes
NM_001130042	CRYZ	chr1:75171171-75232360	CPEB4 IP basal	CPEB4 IP shCPEB4	6.27375	0	-1.79769e+308	-1.79769e+308	0.00374756	0.0294163	yes
NM_001135636	PIP5K1A	chr1:151171020-151222007	CPEB4 IP basal	CPEB4 IP shCPEB4	3.56341	0	-1.79769e+308	-1.79769e+308	0.00376924	0.0295072	yes
NM_001134433	AZI2	chr3:28363844-28390618	CPEB4 IP basal	CPEB4 IP shCPEB4	5.38385	0	-1.79769e+308	-1.79769e+308	0.00379529	0.0296317	yes
NM_001173468	PDHB	chr3:58413356-58419579	CPEB4 IP basal	CPEB4 IP shCPEB4	6.62882	0	-1.79769e+308	-1.79769e+308	0.00381462	0.0296541	yes
NR_036677	MT1JP	chr16:56669650-56670998	CPEB4 IP basal	CPEB4 IP shCPEB4	4.76048	0	-1.79769e+308	-1.79769e+308	0.00381644	0.0296541	yes
NM_001134759	CRYZ	chr1:75171171-75232360	CPEB4 IP basal	CPEB4 IP shCPEB4	6.48933	0	-1.79769e+308	-1.79769e+308	0.00382844	0.0296842	yes
NM_001193533	NEK4	chr3:52744795-52804965	CPEB4 IP basal	CPEB4 IP shCPEB4	5.2313	0	-1.79769e+308	-1.79769e+308	0.00382409	0.0296842	yes
NM_001195396	ARL4A	chr7:12726451-12730558	CPEB4 IP basal	CPEB4 IP shCPEB4	4.3375	0	-1.79769e+308	-1.79769e+308	0.00383539	0.0297053	yes
NM_019012	PLEKHA5	chr12:19282625-19529333	CPEB4 IP basal	CPEB4 IP shCPEB4	3.19609	0	-1.79769e+308	-1.79769e+308	0.00387298	0.0299024	yes
NM_001172896	CAV1	chr7:116164838-116201239	CPEB4 IP basal	CPEB4 IP shCPEB4	6.41996	0	-1.79769e+308	-1.79769e+308	0.00388556	0.0299678	yes
NM_015926	TEX264	chr3:51705221-51738339	CPEB4 IP basal	CPEB4 IP shCPEB4	2.94596	0	-1.79769e+308	-1.79769e+308	0.00389545	0.0300125	yes
NM_001008860	NIPA2	chr15:23004683-23034427	CPEB4 IP basal	CPEB4 IP shCPEB4	4.59513	0	-1.79769e+308	-1.79769e+308	0.00393046	0.0302502	yes
NM_001145098	SKIL	chr3:170075472-170114637	CPEB4 IP basal	CPEB4 IP shCPEB4	3.25631	0	-1.79769e+308	-1.79769e+308	0.00394146	0.030287	yes
NM_001142432	MORF4L2	chrX:102930425-102947484	CPEB4 IP basal	CPEB4 IP shCPEB4	6.37676	0	-1.79769e+308	-1.79769e+308	0.00395694	0.03039	yes
NM_018454	NUSAP1	chr15:41624891-41673248	CPEB4 IP basal	CPEB4 IP shCPEB4	5.90421	0	-1.79769e+308	-1.79769e+308	0.00396185	0.0304117	yes
NM_001015892	TAF9	chr5:68647552-68710630	CPEB4 IP basal	CPEB4 IP shCPEB4	6.61556	0	-1.79769e+308	-1.79769e+308	0.00397979	0.0305334	yes
NM_001142427	MORF4L2	chrX:102930425-102947484	CPEB4 IP basal	CPEB4 IP shCPEB4	6.06351	0	-1.79769e+308	-1.79769e+308	0.00400327	0.0306169	yes
NM_001126336	VCAN	chr5:82767492-82878122	CPEB4 IP basal	CPEB4 IP shCPEB4	3.67837	0	-1.79769e+308	-1.79769e+308	0.00400743	0.0306327	yes
NM_001178122	ABI1	chr10:26986594-27150016	CPEB4 IP basal	CPEB4 IP shCPEB4	4.2408	0	-1.79769e+308	-1.79769e+308	0.00403878	0.03084	yes
NM_003905	NAE1	chr16:66836780-66864879	CPEB4 IP basal	CPEB4 IP shCPEB4	7.6654	0	-1.79769e+308	-1.79769e+308	0.0040566	0.0309276	yes
NM_182529	THAP5	chr7:108202670-108210167	CPEB4 IP basal	CPEB4 IP shCPEB4	4.1875	0	-1.79769e+308	-1.79769e+308	0.00406023	0.0309391	yes
NR_002965	SNORA29	chr6:160181290-160210735	CPEB4 IP basal	CPEB4 IP shCPEB4	9.90349	0	-1.79769e+308	-1.79769e+308	0.00407549	0.0309584	yes
NR_029477	MIRLET7A2	chr11:121959810-122073770	CPEB4 IP basal	CPEB4 IP shCPEB4	24.4166	0	-1.79769e+308	-1.79769e+308	0.00407549	0.0309584	yes
NR_038160	MRPL42	chr12:93861265-93897548	CPEB4 IP basal	CPEB4 IP shCPEB4	4.82684	0	-1.79769e+308	-1.79769e+308	0.0041156	0.0311659	yes
NR_023923	C14orf167	chr14:24407939-24438488	CPEB4 IP basal	CPEB4 IP shCPEB4	3.23759	0	-1.79769e+308	-1.79769e+308	0.00412267	0.0311959	yes
NM_001171814	OAT	chr10:126085871-126107545	CPEB4 IP basal	CPEB4 IP shCPEB4	5.90271	0	-1.79769e+308	-1.79769e+308	0.00415935	0.031432	yes
NM_001172696	TSFM	chr12:58176527-58209852	CPEB4 IP basal	CPEB4 IP shCPEB4	4.15847	0	-1.79769e+308	-1.79769e+308	0.00419096	0.0316054	yes
NM_018035	ATP5SL	chr19:41937222-41945843	CPEB4 IP basal	CPEB4 IP shCPEB4	2.96546	0	-1.79769e+308	-1.79769e+308	0.00419958	0.0316386	yes
NM_001190880	HYI	chr1:43855555-43919918	CPEB4 IP basal	CPEB4 IP shCPEB4	3.53643	0	-1.79769e+308	-1.79769e+308	0.00421	0.0316424	yes
NM_181831	NF2	chr22:29999544-30094589	CPEB4 IP basal	CPEB4 IP shCPEB4	4.9149	0	-1.79769e+308	-1.79769e+308	0.00423824	0.0317977	yes
NM_001137673	ILF3	chr19:10764936-10803095	CPEB4 IP basal	CPEB4 IP shCPEB4	3.33352	0	-1.79769e+308	-1.79769e+308	0.00426266	0.0319481	yes
NM_199069	NDUFAF3	chr3:49044636-49060926	CPEB4 IP basal	CPEB4 IP shCPEB4	4.05904	0	-1.79769e+308	-1.79769e+308	0.00431555	0.0322617	yes
NM_001243142	NUSAP1	chr15:41624891-41673248	CPEB4 IP basal	CPEB4 IP shCPEB4	4.20529	0	-1.79769e+308	-1.79769e+308	0.00436375	0.0324889	yes
NM_001203250	ZNF20	chr19:12242167-12267546	CPEB4 IP basal	CPEB4 IP shCPEB4	3.42546	0	-1.79769e+308	-1.79769e+308	0.00436881	0.03251	yes
NM_057092	FKBP2	chr11:64008412-64011607	CPEB4 IP basal	CPEB4 IP shCPEB4	5.18968	0	-1.79769e+308	-1.79769e+308	0.00446207	0.0331028	yes
NM_080918	DGUOK	chr2:74153952-74186088	CPEB4 IP basal	CPEB4 IP shCPEB4	8.45713	0	-1.79769e+308	-1.79769e+308	0.00449927	0.0333448	yes
NM_001161334	HIST2H2BF	chr1:149754244-149783928	CPEB4 IP basal	CPEB4 IP shCPEB4	5.721	0	-1.79769e+308	-1.79769e+308	0.00459588	0.0338546	yes
NM_013332	HILPDA	chr7:128095883-128098472	CPEB4 IP basal	CPEB4 IP shCPEB4	2.9573	0	-1.79769e+308	-1.79769e+308	0.00463553	0.0340779	yes
NR_037460	MIR3689A	chr9:137741020-137742490	CPEB4 IP basal	CPEB4 IP shCPEB4	9.829	0	-1.79769e+308	-1.79769e+308	0.00468738	0.0343899	yes
NM_001199954	ACTG1	chr17:79476996-79479892	CPEB4 IP basal	CPEB4 IP shCPEB4	3.89805	0	-1.79769e+308	-1.79769e+308	0.00469309	0.0344144	yes
NM_001099400	SGCE	chr7:94214535-94285521	CPEB4 IP basal	CPEB4 IP shCPEB4	5.14103	0	-1.79769e+308	-1.79769e+308	0.00469786	0.0344321	yes
NM_004780	TCEAL1	chrX:102883647-102885876	CPEB4 IP basal	CPEB4 IP shCPEB4	7.42823	0	-1.79769e+308	-1.79769e+308	0.00472351	0.0345681	yes
NM_001256270	KIF22	chr16:29802033-29816706	CPEB4 IP basal	CPEB4 IP shCPEB4	3.00806	0	-1.79769e+308	-1.79769e+308	0.00485205	0.0351912	yes
NM_198897	FIBP	chr11:65647283-65656010	CPEB4 IP basal	CPEB4 IP shCPEB4	4.32929	0	-1.79769e+308	-1.79769e+308	0.00484897	0.0351912	yes
NM_133439	TADA2A	chr17:35766976-35837226	CPEB4 IP basal	CPEB4 IP shCPEB4	4.40241	0	-1.79769e+308	-1.79769e+308	0.0049069	0.0355185	yes
NM_001134938	FIP1L1	chr4:54243819-54326103	CPEB4 IP basal	CPEB4 IP shCPEB4	4.00659	0	-1.79769e+308	-1.79769e+308	0.0049681	0.0357488	yes
NM_001018024	MTCP1NB	chrX:154289899-154299547	CPEB4 IP basal	CPEB4 IP shCPEB4	3.22551	0	-1.79769e+308	-1.79769e+308	0.00500471	0.0359237	yes
NM_001139502	FGF13	chrX:137713733-138287185	CPEB4 IP basal	CPEB4 IP shCPEB4	3.33749	0	-1.79769e+308	-1.79769e+308	0.00501542	0.0359652	yes
NR_038281	LOC100506994	chr3:61547242-62304622	CPEB4 IP basal	CPEB4 IP shCPEB4	3.91293	0	-1.79769e+308	-1.79769e+308	0.00507754	0.0362615	yes
NM_001166061	GLRB	chr4:157997276-158093242	CPEB4 IP basal	CPEB4 IP shCPEB4	3.71129	0	-1.79769e+308	-1.79769e+308	0.00508551	0.0362896	yes
NM_003336	UBE2A	chrX:118708498-118718379	CPEB4 IP basal	CPEB4 IP shCPEB4	5.65526	0	-1.79769e+308	-1.79769e+308	0.00509803	0.0363611	yes
NM_003143	SSBP1	chr7:141438120-141450288	CPEB4 IP basal	CPEB4 IP shCPEB4	12.822	0	-1.79769e+308	-1.79769e+308	0.00511781	0.0364671	yes
NM_001144891	MBIP	chr14:36767763-36789882	CPEB4 IP basal	CPEB4 IP shCPEB4	5.683	0	-1.79769e+308	-1.79769e+308	0.00513369	0.0365441	yes
NM_001173512	MRRF	chr9:125001833-125085742	CPEB4 IP basal	CPEB4 IP shCPEB4	3.10339	0	-1.79769e+308	-1.79769e+308	0.00518148	0.0368124	yes
NM_174855	IDH3B	chr20:2639040-2644843	CPEB4 IP basal	CPEB4 IP shCPEB4	4.52343	0	-1.79769e+308	-1.79769e+308	0.0052185	0.0369496	yes
NM_001038628	B3GALNT1	chr3:160801670-160823160	CPEB4 IP basal	CPEB4 IP shCPEB4	3.03628	0	-1.79769e+308	-1.79769e+308	0.00530055	0.0374217	yes
NM_001199257	SGOL1	chr3:20202084-20227724	CPEB4 IP basal	CPEB4 IP shCPEB4	4.47819	0	-1.79769e+308	-1.79769e+308	0.00532263	0.0375232	yes
NM_173207	TGIF1	chr18:3412071-3458406	CPEB4 IP basal	CPEB4 IP shCPEB4	4.73094	0	-1.79769e+308	-1.79769e+308	0.00533534	0.0375583	yes
NM_173210	TGIF1	chr18:3412071-3458406	CPEB4 IP basal	CPEB4 IP shCPEB4	5.03379	0	-1.79769e+308	-1.79769e+308	0.00539457	0.0378159	yes
NM_001242508	OSBPL1A	chr18:21742010-21977833	CPEB4 IP basal	CPEB4 IP shCPEB4	3.42422	0	-1.79769e+308	-1.79769e+308	0.00542771	0.0379887	yes
NM_144636	CHCHD4	chr3:14153576-14166371	CPEB4 IP basal	CPEB4 IP shCPEB4	3.06458	0	-1.79769e+308	-1.79769e+308	0.00543479	0.0380201	yes
NM_181305	MRPL52	chr14:23299091-23304246	CPEB4 IP basal	CPEB4 IP shCPEB4	3.05565	0	-1.79769e+308	-1.79769e+308	0.00544232	0.0380545	yes
NR_026722	SARNP	chr12:56137063-56211540	CPEB4 IP basal	CPEB4 IP shCPEB4	3.46585	0	-1.79769e+308	-1.79769e+308	0.00547233	0.0382278	yes
NM_001171747	C3orf52	chr3:111805181-111837073	CPEB4 IP basal	CPEB4 IP shCPEB4	3.57576	0	-1.79769e+308	-1.79769e+308	0.00549683	0.0383622	yes
NR_003077	SNORD99	chr1:28879528-28908366	CPEB4 IP basal	CPEB4 IP shCPEB4	27.7652	0	-1.79769e+308	-1.79769e+308	0.00550653	0.0383932	yes
NM_004346	CASP3	chr4:185548849-185570629	CPEB4 IP basal	CPEB4 IP shCPEB4	3.7952	0	-1.79769e+308	-1.79769e+308	0.00553698	0.0385319	yes
NM_181803	UBE2C	chr20:44441254-44445596	CPEB4 IP basal	CPEB4 IP shCPEB4	12.7394	0	-1.79769e+308	-1.79769e+308	0.00554888	0.0385779	yes
NM_007036	ESM1	chr5:54273694-54281414	CPEB4 IP basal	CPEB4 IP shCPEB4	3.04133	0	-1.79769e+308	-1.79769e+308	0.00557403	0.038625	yes
NM_012212	PTGR1	chr9:114287446-114362135	CPEB4 IP basal	CPEB4 IP shCPEB4	3.57645	0	-1.79769e+308	-1.79769e+308	0.00560894	0.0387923	yes
NR_002750	SNORD44	chr1:173832385-173837125	CPEB4 IP basal	CPEB4 IP shCPEB4	40.8034	0	-1.79769e+308	-1.79769e+308	0.00570602	0.0392406	yes
NM_004249	RAB28	chr4:13369346-13485989	CPEB4 IP basal	CPEB4 IP shCPEB4	4.03109	0	-1.79769e+308	-1.79769e+308	0.00577804	0.0396239	yes
NM_001242769	MTHFD1L	chr6:151186814-151423023	CPEB4 IP basal	CPEB4 IP shCPEB4	4.17856	0	-1.79769e+308	-1.79769e+308	0.00579154	0.0396421	yes
NM_005917	MDH1	chr2:63348534-63834330	CPEB4 IP basal	CPEB4 IP shCPEB4	5.39828	0	-1.79769e+308	-1.79769e+308	0.00582123	0.0396964	yes
NM_001100620	TROAP	chr12:49716970-49725514	CPEB4 IP basal	CPEB4 IP shCPEB4	3.66281	0	-1.79769e+308	-1.79769e+308	0.00583456	0.0397502	yes
NM_001170797	ZFAND1	chr8:82613565-82633539	CPEB4 IP basal	CPEB4 IP shCPEB4	9.32597	0	-1.79769e+308	-1.79769e+308	0.0058665	0.0398933	yes
NM_001167990	PQBP1	chrX:48750729-48760422	CPEB4 IP basal	CPEB4 IP shCPEB4	4.38557	0	-1.79769e+308	-1.79769e+308	0.0058792	0.039961	yes
NR_033334	TMEM70	chr8:74888376-74895018	CPEB4 IP basal	CPEB4 IP shCPEB4	3.54152	0	-1.79769e+308	-1.79769e+308	0.00602142	0.0407004	yes
NM_001128144	PMS1	chr2:190634992-190742355	CPEB4 IP basal	CPEB4 IP shCPEB4	3.98913	0	-1.79769e+308	-1.79769e+308	0.00616633	0.0414496	yes
NM_181640	CKLF	chr16:66586465-66613038	CPEB4 IP basal	CPEB4 IP shCPEB4	5.86213	0	-1.79769e+308	-1.79769e+308	0.006463	0.0428714	yes
NM_001198846	RBM14-RBM4	chr11:66384052-66445275	CPEB4 IP basal	CPEB4 IP shCPEB4	3.83792	0	-1.79769e+308	-1.79769e+308	0.00655335	0.0433327	yes
NM_173177	C1D	chr2:68269331-68290159	CPEB4 IP basal	CPEB4 IP shCPEB4	7.43489	0	-1.79769e+308	-1.79769e+308	0.00655927	0.0433327	yes
NM_001164755	ASPH	chr8:62200524-62627199	CPEB4 IP basal	CPEB4 IP shCPEB4	3.29518	0	-1.79769e+308	-1.79769e+308	0.00662842	0.0436513	yes
NM_001251989	GMNN	chr6:24775158-24786325	CPEB4 IP basal	CPEB4 IP shCPEB4	6.42182	0	-1.79769e+308	-1.79769e+308	0.00682872	0.0447483	yes
NM_001099672	C8orf59	chr8:86089618-86132643	CPEB4 IP basal	CPEB4 IP shCPEB4	9.24932	0	-1.79769e+308	-1.79769e+308	0.00690586	0.0452132	yes
NM_138730	HMGN3	chr6:79910961-79946517	CPEB4 IP basal	CPEB4 IP shCPEB4	5.69169	0	-1.79769e+308	-1.79769e+308	0.00700044	0.0456687	yes
NM_001143960	C2orf74	chr2:61372242-61391964	CPEB4 IP basal	CPEB4 IP shCPEB4	5.09327	0	-1.79769e+308	-1.79769e+308	0.00703957	0.045842	yes
NM_001128142	RWDD3	chr1:95558072-95712781	CPEB4 IP basal	CPEB4 IP shCPEB4	5.42101	0	-1.79769e+308	-1.79769e+308	0.00707776	0.0460701	yes
NR_003011	SCARNA15	chr15:83424696-83424823	CPEB4 IP basal	CPEB4 IP shCPEB4	13.7524	0	-1.79769e+308	-1.79769e+308	0.00715294	0.0464868	yes
NR_003272	PSPC1	chr13:20248891-20357159	CPEB4 IP basal	CPEB4 IP shCPEB4	4.20828	0	-1.79769e+308	-1.79769e+308	0.00715769	0.0464868	yes
NM_001130727	PACRGL	chr4:20702035-20729980	CPEB4 IP basal	CPEB4 IP shCPEB4	3.0508	0	-1.79769e+308	-1.79769e+308	0.00717155	0.0465354	yes
NM_001199254	SGOL1	chr3:20202084-20227724	CPEB4 IP basal	CPEB4 IP shCPEB4	3.01009	0	-1.79769e+308	-1.79769e+308	0.0072574	0.0468427	yes
NM_001204175	CHODL	chr21:19289656-19639687	CPEB4 IP basal	CPEB4 IP shCPEB4	3.00172	0	-1.79769e+308	-1.79769e+308	0.00733704	0.0471482	yes
NM_181696	PRDX1	chr1:45965855-45988562	CPEB4 IP basal	CPEB4 IP shCPEB4	3.78716	0	-1.79769e+308	-1.79769e+308	0.0076887	0.0489342	yes
NR_024080	ACP1	chr2:264868-278282	CPEB4 IP basal	CPEB4 IP shCPEB4	4.06728	0	-1.79769e+308	-1.79769e+308	0.00774407	0.049158	yes
NR_038345	MAGI2-AS3	chr7:77646373-79100524	CPEB4 IP basal	CPEB4 IP shCPEB4	3.36493	0	-1.79769e+308	-1.79769e+308	0.00777314	0.0493211	yes
NM_199357	ARHGAP11A	chr15:32907690-32931868	CPEB4 IP basal	CPEB4 IP shCPEB4	3.5101	0	-1.79769e+308	-1.79769e+308	0.0078222	0.0495487	yes
NM_017411	SMN2	chr5:69345349-69373422	CPEB4 IP basal	CPEB4 IP shCPEB4	3.66138	0	-1.79769e+308	-1.79769e+308	0.00791623	0.04999	yes
NM_001083617	RB1CC1	chr8:53535017-53627026	CPEB4 IP basal	CPEB4 IP shCPEB4	40.4562	0.0544342	-9.53763	2.94918	0.00318619	0.0269829	yes
NM_001172438	PEG10	chr7:94285636-94299006	CPEB4 IP basal	CPEB4 IP shCPEB4	23.9388	0.0701136	-8.41544	2.98961	0.00279337	0.0250106	yes
NM_001136000	ABL2	chr1:179068461-179198819	CPEB4 IP basal	CPEB4 IP shCPEB4	13.66	0.0450683	-8.24363	3.41389	0.000640435	0.0127216	yes
NM_001201477	NETO2	chr16:47115430-47177936	CPEB4 IP basal	CPEB4 IP shCPEB4	37.2238	0.166488	-7.80466	3.12212	0.00179556	0.022479	yes
NM_015088	TNRC6B	chr22:40440820-40731812	CPEB4 IP basal	CPEB4 IP shCPEB4	6.22923	0.0317372	-7.61673	3.15474	0.00160639	0.0214382	yes
NM_003537	HIST1H3B	chr6:26031816-26032288	CPEB4 IP basal	CPEB4 IP shCPEB4	153.748	0.790511	-7.60356	5.01596	5.27697e-07	5.06408e-05	yes
NM_004145	MYO9B	chr19:17186590-17324104	CPEB4 IP basal	CPEB4 IP shCPEB4	11.5811	0.068247	-7.40679	3.46122	0.000537735	0.0113561	yes
NM_001198840	RBM12	chr20:34213952-34252878	CPEB4 IP basal	CPEB4 IP shCPEB4	36.4377	0.260212	-7.1296	5.01487	5.30688e-07	5.06408e-05	yes
NM_001079812	DIAPH1	chr5:140894587-140998622	CPEB4 IP basal	CPEB4 IP shCPEB4	8.02161	0.0605676	-7.0492	2.67661	0.00743718	0.047624	yes
NM_018534	NRP2	chr2:206547223-206662857	CPEB4 IP basal	CPEB4 IP shCPEB4	12.7698	0.0981175	-7.02401	3.14411	0.00166592	0.0217943	yes
NM_001243143	NUSAP1	chr15:41624891-41673248	CPEB4 IP basal	CPEB4 IP shCPEB4	33.8466	0.264826	-6.99782	3.86842	0.000109544	0.00340287	yes
NM_005320	HIST1H1D	chr6:26234439-26235216	CPEB4 IP basal	CPEB4 IP shCPEB4	65.412	0.578497	-6.8211	4.49397	6.99073e-06	0.00040183	yes
NM_199329	SLC43A3	chr11:57174426-57195053	CPEB4 IP basal	CPEB4 IP shCPEB4	66.5746	0.636077	-6.70963	5.84311	5.12356e-09	1.28972e-06	yes
NM_014038	BZW2	chr7:16685758-16746148	CPEB4 IP basal	CPEB4 IP shCPEB4	28.9984	0.361959	-6.324	3.34309	0.000828502	0.0153949	yes
NM_021062	HIST1H2BB	chr6:26043454-26043885	CPEB4 IP basal	CPEB4 IP shCPEB4	55.2191	0.711608	-6.27794	4.13505	3.54878e-05	0.00142341	yes
NM_017548	CDV3	chr3:133292433-133309118	CPEB4 IP basal	CPEB4 IP shCPEB4	19.2147	0.258115	-6.21805	3.59158	0.000328676	0.00794482	yes
NM_001256421	AGPAT9	chr4:84457066-84527027	CPEB4 IP basal	CPEB4 IP shCPEB4	47.7647	0.701514	-6.08933	4.71006	2.47642e-06	0.000178107	yes
NM_018248	NEIL3	chr4:178230990-178284092	CPEB4 IP basal	CPEB4 IP shCPEB4	16.7845	0.249483	-6.07204	3.99927	6.3539e-05	0.00224704	yes
NM_000772	CYP2C18	chr10:96443250-96495947	CPEB4 IP basal	CPEB4 IP shCPEB4	13.9411	0.219504	-5.98895	3.94449	7.99714e-05	0.00268698	yes
NM_001204747	RFC1	chr4:39289068-39368001	CPEB4 IP basal	CPEB4 IP shCPEB4	9.8602	0.16193	-5.92818	3.18864	0.00142946	0.0207182	yes
NM_001130824	SUPT5H	chr19:39936185-39967308	CPEB4 IP basal	CPEB4 IP shCPEB4	11.4993	0.195751	-5.87639	3.37906	0.000727351	0.0140007	yes
NM_001170543	PGAM5	chr12:133287392-133299323	CPEB4 IP basal	CPEB4 IP shCPEB4	10.5672	0.184636	-5.83877	3.22079	0.00127839	0.0197633	yes
NM_003536	HIST1H3H	chr6:27777841-27778314	CPEB4 IP basal	CPEB4 IP shCPEB4	78.6943	1.41144	-5.80102	5.16218	2.44084e-07	2.62356e-05	yes
NM_182751	MCM10	chr10:13203553-13253104	CPEB4 IP basal	CPEB4 IP shCPEB4	12.4115	0.229941	-5.75427	3.7134	0.000204491	0.0054877	yes
NM_021066	HIST1H2AJ	chr6:27782079-27782518	CPEB4 IP basal	CPEB4 IP shCPEB4	36.4223	0.701081	-5.6991	3.75328	0.000174538	0.00489078	yes
NM_001195100	PTP4A2	chr1:32372021-32403988	CPEB4 IP basal	CPEB4 IP shCPEB4	14.5524	0.288721	-5.65544	3.10372	0.00191107	0.0225657	yes
NM_080596	HIST1H2AH	chr6:27114907-27115346	CPEB4 IP basal	CPEB4 IP shCPEB4	60.5003	1.23003	-5.62018	4.99932	5.75332e-07	5.41926e-05	yes
NM_006027	EXO1	chr1:242011492-242053241	CPEB4 IP basal	CPEB4 IP shCPEB4	18.7008	0.421766	-5.47051	3.57968	0.000344018	0.00823388	yes
NM_002497	NEK2	chr1:211831598-211848972	CPEB4 IP basal	CPEB4 IP shCPEB4	14.0212	0.317268	-5.46577	2.68765	0.00719561	0.0466036	yes
NM_001111322	DDX54	chr12:113587662-113623284	CPEB4 IP basal	CPEB4 IP shCPEB4	5.27053	0.123319	-5.41749	2.96351	0.00304154	0.0262419	yes
NM_001136478	ANP32E	chr1:150190716-150208504	CPEB4 IP basal	CPEB4 IP shCPEB4	27.9461	0.701546	-5.31597	3.90315	9.49501e-05	0.0030602	yes
NM_003514	HIST1H2AM	chr6:27860476-27860963	CPEB4 IP basal	CPEB4 IP shCPEB4	50.3862	1.26947	-5.31074	4.72293	2.32473e-06	0.000169073	yes
NM_001255	CDC20	chr1:43824625-43828873	CPEB4 IP basal	CPEB4 IP shCPEB4	20.7283	0.533417	-5.2802	5.52111	3.36861e-08	5.7188e-06	yes
NM_017779	DEPDC1	chr1:68939834-68962799	CPEB4 IP basal	CPEB4 IP shCPEB4	73.7007	1.90943	-5.27047	6.6165	3.67801e-11	2.98328e-08	yes
NM_001813	CENPE	chr4:104026962-104119566	CPEB4 IP basal	CPEB4 IP shCPEB4	107.072	2.79339	-5.26041	8.03317	8.88178e-16	3.24185e-12	yes
NM_002967	SAFB	chr19:5623045-5668489	CPEB4 IP basal	CPEB4 IP shCPEB4	12.5842	0.328843	-5.25807	3.25134	0.00114861	0.0189496	yes
NM_003535	HIST1H3J	chr6:27858092-27858570	CPEB4 IP basal	CPEB4 IP shCPEB4	55.4839	1.45896	-5.24905	4.66807	3.04036e-06	0.000208401	yes
NM_005596	NFIB	chr9:14081841-14398982	CPEB4 IP basal	CPEB4 IP shCPEB4	13.2469	0.353124	-5.22934	4.80558	1.54301e-06	0.00012047	yes
NM_000408	GPD2	chr2:157291964-157442915	CPEB4 IP basal	CPEB4 IP shCPEB4	15.6549	0.421581	-5.21465	4.29027	1.78459e-05	0.00081422	yes
NM_003509	HIST1H2AI	chr6:27775976-27776445	CPEB4 IP basal	CPEB4 IP shCPEB4	69.1611	1.86788	-5.21049	5.44405	5.20825e-08	7.83923e-06	yes
NM_007358	MTF2	chr1:93544791-93604638	CPEB4 IP basal	CPEB4 IP shCPEB4	22.1774	0.6069	-5.19149	4.01156	6.0319e-05	0.0021532	yes
NM_001005464_1	HIST2H3A	chr1:149824180-149824687	CPEB4 IP basal	CPEB4 IP shCPEB4	46.2805	1.29647	-5.15775	4.58656	4.50601e-06	0.000284796	yes
NM_021059	HIST2H3C	chr1:149812258-149812765	CPEB4 IP basal	CPEB4 IP shCPEB4	45.1873	1.29647	-5.12326	4.55589	5.21631e-06	0.000319992	yes
NM_001032284	TMPO	chr12:98906750-98944157	CPEB4 IP basal	CPEB4 IP shCPEB4	27.4065	0.831675	-5.04235	5.2851	1.25635e-07	1.55447e-05	yes
NM_003527	HIST1H2BO	chr6:27861202-27861669	CPEB4 IP basal	CPEB4 IP shCPEB4	45.3169	1.40794	-5.00839	4.45374	8.43886e-06	0.000468469	yes
NM_001130851	CDKN3	chr14:54863672-54886934	CPEB4 IP basal	CPEB4 IP shCPEB4	19.211	0.607912	-4.98193	3.26064	0.00111162	0.0188866	yes
NM_184043	ALDOA	chr16:30064410-30081741	CPEB4 IP basal	CPEB4 IP shCPEB4	27.7989	0.888479	-4.96755	4.62271	3.78753e-06	0.00024909	yes
NM_004856	KIF23	chr15:69706626-69740764	CPEB4 IP basal	CPEB4 IP shCPEB4	30.2145	1.00288	-4.91303	4.8083	1.52216e-06	0.000120128	yes
NM_003539	HIST1H4D	chr6:26188937-26189304	CPEB4 IP basal	CPEB4 IP shCPEB4	87.2488	2.94694	-4.88785	5.10411	3.32354e-07	3.34646e-05	yes
NM_001127196	CNBP	chr3:128886657-128902810	CPEB4 IP basal	CPEB4 IP shCPEB4	28.7708	0.998865	-4.84817	5.18892	2.11512e-07	2.39385e-05	yes
NM_021064	HIST1H2AG	chr6:27100816-27101314	CPEB4 IP basal	CPEB4 IP shCPEB4	80.9042	2.83145	-4.8366	6.06204	1.34405e-09	4.85324e-07	yes
NM_003513	HIST1H2AB	chr6:26033319-26033796	CPEB4 IP basal	CPEB4 IP shCPEB4	39.6889	1.39843	-4.82686	4.29169	1.77319e-05	0.000813964	yes
NM_006101	NDC80	chr18:2571509-2616634	CPEB4 IP basal	CPEB4 IP shCPEB4	25.4203	0.898361	-4.82254	5.03565	4.76232e-07	4.63533e-05	yes
NM_021052	HIST1H2AE	chr6:26217147-26217711	CPEB4 IP basal	CPEB4 IP shCPEB4	48.4911	1.77618	-4.77087	4.98099	6.32584e-07	5.88263e-05	yes
NM_001142402	CD164	chr6:109687716-109703762	CPEB4 IP basal	CPEB4 IP shCPEB4	33.3276	1.23276	-4.75675	4.572	4.831e-06	0.000302715	yes
NM_006190	ORC2	chr2:201774893-201828424	CPEB4 IP basal	CPEB4 IP shCPEB4	17.6899	0.662423	-4.73903	3.66554	0.000246821	0.00636677	yes
NM_014109	ATAD2	chr8:124332090-124408705	CPEB4 IP basal	CPEB4 IP shCPEB4	62.3215	2.38671	-4.70664	6.92721	4.29212e-12	5.69682e-09	yes
NM_004219	PTTG1	chr5:159848864-159855746	CPEB4 IP basal	CPEB4 IP shCPEB4	57.3077	2.2023	-4.70164	5.45416	4.92056e-08	7.48336e-06	yes
NM_145810	CDCA7	chr2:174219560-174233718	CPEB4 IP basal	CPEB4 IP shCPEB4	37.2404	1.44558	-4.68715	4.98839	6.0884e-07	5.69812e-05	yes
NM_005322	HIST1H1B	chr6:27834569-27835359	CPEB4 IP basal	CPEB4 IP shCPEB4	45.1789	1.76221	-4.68019	4.88592	1.02947e-06	8.5887e-05	yes
NM_018685	ANLN	chr7:36363758-36493400	CPEB4 IP basal	CPEB4 IP shCPEB4	154.285	6.0289	-4.67756	7.1788	7.03215e-13	1.58972e-09	yes
NM_001166010	ECI2	chr6:4068592-4135831	CPEB4 IP basal	CPEB4 IP shCPEB4	18.0745	0.716454	-4.65693	2.91152	0.00359671	0.0286502	yes
NM_005319	HIST1H1C	chr6:26055967-26056699	CPEB4 IP basal	CPEB4 IP shCPEB4	123.219	4.89748	-4.65304	6.41496	1.4086e-10	8.56898e-08	yes
NM_001142473	FAIM3	chr1:207070787-207095378	CPEB4 IP basal	CPEB4 IP shCPEB4	19.5075	0.788046	-4.62961	5.35098	8.74816e-08	1.1537e-05	yes
NM_001256017	GP6	chr19:55525074-55549632	CPEB4 IP basal	CPEB4 IP shCPEB4	9.07684	0.368194	-4.62365	3.21402	0.00130889	0.0198853	yes
NM_001067	TOP2A	chr17:38544772-38574202	CPEB4 IP basal	CPEB4 IP shCPEB4	111.018	4.50737	-4.62236	7.08448	1.39577e-12	2.03783e-09	yes
NM_003531	HIST1H3C	chr6:26045638-26046097	CPEB4 IP basal	CPEB4 IP shCPEB4	74.2798	3.02465	-4.61813	5.35757	8.43466e-08	1.14024e-05	yes
NM_001170937	FUS	chr16:31191430-31206192	CPEB4 IP basal	CPEB4 IP shCPEB4	10.0975	0.42486	-4.57087	4.60555	4.11368e-06	0.000266932	yes
NM_001114120	DEPDC1	chr1:68939834-68962799	CPEB4 IP basal	CPEB4 IP shCPEB4	56.2957	2.37606	-4.56638	6.1929	5.90682e-10	2.73109e-07	yes
NR_045104	C15orf44	chr15:65871095-65903627	CPEB4 IP basal	CPEB4 IP shCPEB4	19.2754	0.824479	-4.54713	3.85269	0.000116829	0.00356842	yes
NM_018136	ASPM	chr1:197053256-197115824	CPEB4 IP basal	CPEB4 IP shCPEB4	91.0576	3.92659	-4.53543	6.91099	4.81304e-12	5.85586e-09	yes
NM_001423	EMP1	chr12:13349601-13369708	CPEB4 IP basal	CPEB4 IP shCPEB4	65.7358	2.85664	-4.52429	6.50532	7.75302e-11	5.3902e-08	yes
NM_001099661_1	EIF3CL	chr16:28390899-28437775	CPEB4 IP basal	CPEB4 IP shCPEB4	16.628	0.734841	-4.50004	4.34996	1.36164e-05	0.000649673	yes
NM_018154	ASF1B	chr19:14230320-14247440	CPEB4 IP basal	CPEB4 IP shCPEB4	9.00462	0.401913	-4.48571	3.98788	6.66668e-05	0.00233975	yes
NM_001040874_1	HIST2H2AA4	chr1:149822627-149823161	CPEB4 IP basal	CPEB4 IP shCPEB4	55.8321	2.49584	-4.4835	5.61063	2.01594e-08	3.82244e-06	yes
NM_198947	FAM111B	chr11:58874657-58894888	CPEB4 IP basal	CPEB4 IP shCPEB4	42.2876	1.90184	-4.47476	5.14164	2.7235e-07	2.86066e-05	yes
NM_006623	PHGDH	chr1:120254418-120286849	CPEB4 IP basal	CPEB4 IP shCPEB4	7.6223	0.343765	-4.47073	3.97456	7.05085e-05	0.00245101	yes
NM_014707	HDAC9	chr7:18126571-19036992	CPEB4 IP basal	CPEB4 IP shCPEB4	11.7303	0.535631	-4.45286	3.46286	0.000534469	0.0113091	yes
NM_005953	MT2A	chr16:56642477-56643409	CPEB4 IP basal	CPEB4 IP shCPEB4	126.466	5.82829	-4.43954	6.02374	1.70435e-09	5.52966e-07	yes
NM_021058	HIST1H2BJ	chr6:27100094-27100575	CPEB4 IP basal	CPEB4 IP shCPEB4	76.492	3.52876	-4.43808	5.55339	2.80182e-08	5.05019e-06	yes
NM_001012507	CENPW	chr6:126661252-126669754	CPEB4 IP basal	CPEB4 IP shCPEB4	20.3376	0.942065	-4.43218	2.91218	0.00358915	0.028636	yes
NM_001127182	CEP55	chr10:95256368-95288849	CPEB4 IP basal	CPEB4 IP shCPEB4	66.6441	3.08954	-4.43101	6.14443	8.02493e-10	3.35674e-07	yes
NM_021063	HIST1H2BD	chr6:26158348-26171576	CPEB4 IP basal	CPEB4 IP shCPEB4	87.5597	4.07027	-4.42707	4.95666	7.17166e-07	6.54414e-05	yes
NM_014465	SULT1B1	chr4:70592685-70626430	CPEB4 IP basal	CPEB4 IP shCPEB4	17.6801	0.832536	-4.40847	3.91898	8.89252e-05	0.00292839	yes
NM_001001392	CD44	chr11:35160416-35253949	CPEB4 IP basal	CPEB4 IP shCPEB4	86.4422	4.13053	-4.38734	5.97048	2.36555e-09	7.04839e-07	yes
NM_018492	PBK	chr8:27667137-27695349	CPEB4 IP basal	CPEB4 IP shCPEB4	66.7692	3.19871	-4.38362	6.0527	1.42442e-09	4.85324e-07	yes
NR_027168	C17orf76-AS1	chr17:16342300-16395480	CPEB4 IP basal	CPEB4 IP shCPEB4	123.693	5.94	-4.38015	5.81235	6.16021e-09	1.49898e-06	yes
NM_145018	C11orf82	chr11:82612736-82645699	CPEB4 IP basal	CPEB4 IP shCPEB4	25.7897	1.26341	-4.3514	6.05579	1.39734e-09	4.85324e-07	yes
NM_004336	BUB1	chr2:111395408-111435684	CPEB4 IP basal	CPEB4 IP shCPEB4	35.4398	1.77429	-4.32005	5.95006	2.68037e-09	7.82668e-07	yes
NM_018299	UBE2W	chr8:74702839-74791110	CPEB4 IP basal	CPEB4 IP shCPEB4	70.2402	3.52644	-4.31601	5.40723	6.40076e-08	8.98568e-06	yes
NR_026580	TFDP1	chr13:114239002-114295788	CPEB4 IP basal	CPEB4 IP shCPEB4	51.2778	2.5816	-4.312	4.89565	9.79789e-07	8.26874e-05	yes
NM_003784	SERPINB7	chr18:61420276-61472604	CPEB4 IP basal	CPEB4 IP shCPEB4	51.8077	2.61735	-4.30699	5.93125	3.00644e-09	8.55449e-07	yes
NM_001123375	HIST2H3D	chr1:149784779-149785236	CPEB4 IP basal	CPEB4 IP shCPEB4	27.192	1.40371	-4.27587	3.79924	0.000145139	0.00423807	yes
NM_001017420	ESCO2	chr8:27632057-27662424	CPEB4 IP basal	CPEB4 IP shCPEB4	33.8142	1.74848	-4.27346	5.79694	6.75367e-09	1.59038e-06	yes
NM_003872	NRP2	chr2:206547223-206662857	CPEB4 IP basal	CPEB4 IP shCPEB4	3.20682	0.167383	-4.25992	2.83809	0.00453839	0.0335326	yes
NM_001206653	SH3GLB1	chr1:87170252-87213867	CPEB4 IP basal	CPEB4 IP shCPEB4	6.95524	0.36504	-4.25197	3.7652	0.000166414	0.00471776	yes
NM_020242	KIF15	chr3:44803208-44894748	CPEB4 IP basal	CPEB4 IP shCPEB4	31.073	1.63708	-4.24646	5.99263	2.06469e-09	6.41372e-07	yes
NM_003529	HIST1H3A	chr6:26020717-26021186	CPEB4 IP basal	CPEB4 IP shCPEB4	25.8428	1.36512	-4.24266	3.7703	0.000163049	0.00464037	yes
NM_175065	HIST2H2AB	chr1:149859018-149859466	CPEB4 IP basal	CPEB4 IP shCPEB4	25.3663	1.35925	-4.22204	3.75134	0.000175892	0.00491018	yes
NM_006845	KIF2C	chr1:45205489-45233438	CPEB4 IP basal	CPEB4 IP shCPEB4	19.653	1.0628	-4.20881	5.58226	2.37407e-08	4.33267e-06	yes
NM_016343	CENPF	chr1:214776531-214837914	CPEB4 IP basal	CPEB4 IP shCPEB4	52.7591	2.87133	-4.19963	6.46047	1.04376e-10	6.92679e-08	yes
NM_152515	CKAP2L	chr2:113495443-113522254	CPEB4 IP basal	CPEB4 IP shCPEB4	36.2809	1.99065	-4.1879	5.76132	8.34577e-09	1.86047e-06	yes
NM_002466	MYBL2	chr20:42295708-42345122	CPEB4 IP basal	CPEB4 IP shCPEB4	12.1318	0.666397	-4.18627	5.23625	1.63875e-07	1.94518e-05	yes
NM_006850	IL24	chr1:207070787-207095378	CPEB4 IP basal	CPEB4 IP shCPEB4	27.2665	1.49953	-4.18455	5.34975	8.80736e-08	1.1537e-05	yes
NM_003519	HIST1H2BL	chr6:27775256-27775709	CPEB4 IP basal	CPEB4 IP shCPEB4	26.2186	1.46466	-4.16195	3.69717	0.000218015	0.00572484	yes
NM_153695	ZNF367	chr9:99148224-99180669	CPEB4 IP basal	CPEB4 IP shCPEB4	78.2839	4.3829	-4.15876	6.12279	9.19512e-10	3.62835e-07	yes
NM_080668	CDCA5	chr11:64844926-64851615	CPEB4 IP basal	CPEB4 IP shCPEB4	20.1943	1.13531	-4.15279	5.77187	7.83961e-09	1.78841e-06	yes
NM_001237	CCNA2	chr4:122722471-122745088	CPEB4 IP basal	CPEB4 IP shCPEB4	87.3413	4.93037	-4.14689	6.1071	1.01455e-09	3.89802e-07	yes
NM_000188	HK1	chr10:71029755-71161637	CPEB4 IP basal	CPEB4 IP shCPEB4	14.4571	0.816308	-4.14652	4.3649	1.27181e-05	0.00063158	yes
NM_001039841	ARHGAP11B	chr15:30918878-30931013	CPEB4 IP basal	CPEB4 IP shCPEB4	35.8448	2.02429	-4.14628	4.80661	1.53509e-06	0.00012047	yes
NM_033300	LRP8	chr1:53692563-53793821	CPEB4 IP basal	CPEB4 IP shCPEB4	21.1979	1.20145	-4.14108	5.1828	2.18585e-07	2.45487e-05	yes
NM_003526	HIST1H2BC	chr6:26123694-26124132	CPEB4 IP basal	CPEB4 IP shCPEB4	87.2291	4.983	-4.12972	5.47235	4.44115e-08	7.20453e-06	yes
NM_005573	LMNB1	chr5:126112314-126172712	CPEB4 IP basal	CPEB4 IP shCPEB4	14.3199	0.836396	-4.09769	3.7315	0.000190343	0.00523355	yes
NM_003538	HIST1H4A	chr6:26021906-26022278	CPEB4 IP basal	CPEB4 IP shCPEB4	12.7745	0.748553	-4.09302	2.6865	0.00722053	0.0466682	yes
NM_022769	CRTC3	chr15:91073197-91188577	CPEB4 IP basal	CPEB4 IP shCPEB4	5.12169	0.300535	-4.09101	3.33827	0.000843009	0.0156192	yes
NM_178448	SAPCD2	chr9:139956578-139965028	CPEB4 IP basal	CPEB4 IP shCPEB4	13.1217	0.785477	-4.06225	5.50237	3.74713e-08	6.21682e-06	yes
NM_003516_1	HIST2H2AA3	chr1:149813784-149814318	CPEB4 IP basal	CPEB4 IP shCPEB4	57.8261	3.49418	-4.0487	5.61793	1.93253e-08	3.7125e-06	yes
NM_004217	AURKB	chr17:8108048-8113883	CPEB4 IP basal	CPEB4 IP shCPEB4	15.8495	0.959838	-4.0455	4.68972	2.73579e-06	0.000192959	yes
NM_001165033	RNF182	chr6:13924676-13980240	CPEB4 IP basal	CPEB4 IP shCPEB4	18.5454	1.13797	-4.02652	3.99918	6.35635e-05	0.00224704	yes
NM_152562	CDCA2	chr8:25316512-25365425	CPEB4 IP basal	CPEB4 IP shCPEB4	27.9354	1.72887	-4.0142	5.51361	3.51554e-08	5.89965e-06	yes
NM_022346	NCAPG	chr4:17812524-18023483	CPEB4 IP basal	CPEB4 IP shCPEB4	39.7549	2.46224	-4.01309	5.79998	6.63237e-09	1.58742e-06	yes
NM_002417	MKI67	chr10:129894924-129924468	CPEB4 IP basal	CPEB4 IP shCPEB4	31.8775	1.97991	-4.00903	6.1837	6.26167e-10	2.77031e-07	yes
NM_003541	HIST1H4K	chr6:27798951-27799305	CPEB4 IP basal	CPEB4 IP shCPEB4	85.1059	5.29289	-4.00713	5.30831	1.10643e-07	1.40469e-05	yes
NM_001018007	TPM1	chr15:63334837-63364113	CPEB4 IP basal	CPEB4 IP shCPEB4	18.971	1.19	-3.99477	3.54014	0.000399913	0.0091804	yes
NM_001080443	KIF18B	chr17:43003447-43025082	CPEB4 IP basal	CPEB4 IP shCPEB4	7.13384	0.449597	-3.98797	4.16173	3.1584e-05	0.0012953	yes
NM_001171182	CENPL	chr1:173768687-173793777	CPEB4 IP basal	CPEB4 IP shCPEB4	7.98191	0.50829	-3.97301	2.73386	0.00625959	0.0418644	yes
NM_005340	HINT1	chr5:130494874-130501034	CPEB4 IP basal	CPEB4 IP shCPEB4	40.8716	2.62551	-3.96043	3.79588	0.00014712	0.00428732	yes
NM_198395	G3BP1	chr5:151151475-151184915	CPEB4 IP basal	CPEB4 IP shCPEB4	155.408	9.99727	-3.95838	5.59321	2.22911e-08	4.11963e-06	yes
NR_027141_1	FAM45B	chr10:120863610-120897376	CPEB4 IP basal	CPEB4 IP shCPEB4	10.0555	0.648912	-3.95381	2.72967	0.00633968	0.0421927	yes
NM_022877	SMN2	chr5:69345349-69373422	CPEB4 IP basal	CPEB4 IP shCPEB4	25.6692	1.6593	-3.95139	3.56838	0.0003592	0.00851351	yes
NM_001077397	IRF2BP2	chr1:234740014-234745271	CPEB4 IP basal	CPEB4 IP shCPEB4	19.3691	1.25543	-3.9475	4.33388	1.46505e-05	0.000692222	yes
NM_130398	EXO1	chr1:242011492-242053241	CPEB4 IP basal	CPEB4 IP shCPEB4	19.3524	1.26123	-3.93961	4.70361	2.556e-06	0.000182929	yes
NM_001826	CKS1B	chr1:154947117-154951725	CPEB4 IP basal	CPEB4 IP shCPEB4	74.753	4.89839	-3.93175	4.69962	2.60644e-06	0.000184728	yes
NM_005566	LDHA	chr11:18415935-18429765	CPEB4 IP basal	CPEB4 IP shCPEB4	197.278	12.9906	-3.92469	5.7285	1.01322e-08	2.20791e-06	yes
NM_012310	KIF4A	chrX:69509878-69640774	CPEB4 IP basal	CPEB4 IP shCPEB4	13.6155	0.906796	-3.90833	5.28964	1.22555e-07	1.52931e-05	yes
NM_016354	SLCO4A1	chr20:61273796-61303647	CPEB4 IP basal	CPEB4 IP shCPEB4	4.87302	0.32513	-3.90573	3.46837	0.000523635	0.011166	yes
NM_001127496	SPRY4	chr5:141689991-141704620	CPEB4 IP basal	CPEB4 IP shCPEB4	7.45514	0.503044	-3.88948	4.32185	1.54725e-05	0.000721722	yes
NM_003548	HIST2H4A	chr1:149832329-149832725	CPEB4 IP basal	CPEB4 IP shCPEB4	91.0753	6.18039	-3.88129	5.24862	1.53246e-07	1.84908e-05	yes
NM_012112	TPX2	chr20:30326903-30389603	CPEB4 IP basal	CPEB4 IP shCPEB4	65.3762	4.48786	-3.86466	5.81828	5.94548e-09	1.47125e-06	yes
NM_031966	CCNB1	chr5:68462836-68474070	CPEB4 IP basal	CPEB4 IP shCPEB4	77.2072	5.31986	-3.85927	5.66661	1.45654e-08	3.03792e-06	yes
NM_007109_2	TCF19	chr6:31126302-31131992	CPEB4 IP basal	CPEB4 IP shCPEB4	25.2133	1.75152	-3.84751	5.42078	5.93399e-08	8.49375e-06	yes
NM_003518	HIST1H2BG	chr6:26216427-26216872	CPEB4 IP basal	CPEB4 IP shCPEB4	73.009	5.08037	-3.84507	5.33097	9.76901e-08	1.25112e-05	yes
NM_001204878	BAG4	chr8:38020838-38070819	CPEB4 IP basal	CPEB4 IP shCPEB4	24.9499	1.74249	-3.83981	4.38372	1.16672e-05	0.000599791	yes
NM_003542	HIST1H4C	chr6:26104175-26104565	CPEB4 IP basal	CPEB4 IP shCPEB4	181.466	12.7132	-3.8353	5.46653	4.58932e-08	7.36308e-06	yes
NM_001178031	SF1	chr11:64532075-64546316	CPEB4 IP basal	CPEB4 IP shCPEB4	5.24152	0.367239	-3.83519	2.74386	0.00607214	0.040974	yes
NM_005733	KIF20A	chr5:137514416-137549032	CPEB4 IP basal	CPEB4 IP shCPEB4	23.6746	1.69301	-3.80568	5.34769	8.90849e-08	1.1537e-05	yes
NM_001536	PRMT1	chr19:50180408-50191707	CPEB4 IP basal	CPEB4 IP shCPEB4	11.0831	0.817696	-3.76065	3.0989	0.00194242	0.0226512	yes
NM_001100603	KDELR2	chr7:6500711-6523849	CPEB4 IP basal	CPEB4 IP shCPEB4	9.35134	0.690085	-3.76033	2.93525	0.00333283	0.0275294	yes
NM_153645	NUP50	chr22:45559725-45583890	CPEB4 IP basal	CPEB4 IP shCPEB4	26.1345	1.92938	-3.75974	4.60988	4.02903e-06	0.000262606	yes
NM_001206984	METTL23	chr17:74722911-74729962	CPEB4 IP basal	CPEB4 IP shCPEB4	18.1969	1.35237	-3.75013	2.71844	0.00655909	0.0433327	yes
NM_014736	KIAA0101	chr15:64657210-64673702	CPEB4 IP basal	CPEB4 IP shCPEB4	31.5536	2.37156	-3.7339	5.12309	3.00571e-07	3.09038e-05	yes
NM_003544	HIST1H4B	chr6:26027123-26027480	CPEB4 IP basal	CPEB4 IP shCPEB4	88.932	6.69155	-3.73229	5.17369	2.29517e-07	2.5386e-05	yes
NM_003530	HIST1H3D	chr6:26197011-26199471	CPEB4 IP basal	CPEB4 IP shCPEB4	40.1438	3.03929	-3.72337	4.7371	2.16803e-06	0.000159865	yes
NM_018101	CDCA8	chr1:38158158-38175391	CPEB4 IP basal	CPEB4 IP shCPEB4	13.4852	1.02462	-3.71822	4.92346	8.5026e-07	7.47819e-05	yes
NM_015341	NCAPH	chr2:97001483-97041274	CPEB4 IP basal	CPEB4 IP shCPEB4	12.3291	0.941888	-3.71037	5.08682	3.64119e-07	3.64119e-05	yes
NM_213595	ISCU	chr12:108956293-108963160	CPEB4 IP basal	CPEB4 IP shCPEB4	20.7927	1.59031	-3.7087	2.91336	0.00357559	0.028636	yes
NM_199420	POLQ	chr3:121150272-121264853	CPEB4 IP basal	CPEB4 IP shCPEB4	41.3275	3.17824	-3.7008	5.6325	1.77611e-08	3.55223e-06	yes
NM_001130688	HMGB2	chr4:174252526-174255595	CPEB4 IP basal	CPEB4 IP shCPEB4	155.525	12.2788	-3.6629	5.4031	6.54994e-08	9.06166e-06	yes
NM_001136479	ANP32E	chr1:150190716-150208504	CPEB4 IP basal	CPEB4 IP shCPEB4	95.3855	7.58032	-3.65344	5.16942	2.34824e-07	2.57777e-05	yes
NM_198128	RNF138	chr18:29671817-29711524	CPEB4 IP basal	CPEB4 IP shCPEB4	47.1367	3.78707	-3.6377	4.44862	8.64234e-06	0.000474064	yes
NM_178229	IQGAP3	chr1:156495196-156542396	CPEB4 IP basal	CPEB4 IP shCPEB4	26.0714	2.11787	-3.62178	5.42345	5.84603e-08	8.4507e-06	yes
NM_020890	KIAA1524	chr3:108268717-108413693	CPEB4 IP basal	CPEB4 IP shCPEB4	115.34	9.44183	-3.61068	5.49619	3.88094e-08	6.36648e-06	yes
NM_000801	FKBP1A	chr20:1290554-1373816	CPEB4 IP basal	CPEB4 IP shCPEB4	44.2626	3.62872	-3.60856	4.35045	1.35859e-05	0.000649673	yes
NM_014176	UBE2T	chr1:202300784-202311094	CPEB4 IP basal	CPEB4 IP shCPEB4	45.1197	3.71655	-3.60172	4.8647	1.14628e-06	9.50894e-05	yes
NM_001135652	EIF2AK2	chr2:37332283-37384190	CPEB4 IP basal	CPEB4 IP shCPEB4	26.2071	2.16216	-3.59941	4.40609	1.05253e-05	0.000557579	yes
NM_001166050	APBB2	chr4:40812043-41216635	CPEB4 IP basal	CPEB4 IP shCPEB4	20.0104	1.65894	-3.59242	4.8929	9.93627e-07	8.33733e-05	yes
NM_014980	STXBP5L	chr3:120627049-121143608	CPEB4 IP basal	CPEB4 IP shCPEB4	13.4137	1.12663	-3.57362	5.13844	2.77032e-07	2.88905e-05	yes
NM_013257	SGK3	chr8:67579786-67774257	CPEB4 IP basal	CPEB4 IP shCPEB4	11.0933	0.932087	-3.57308	3.93741	8.23644e-05	0.00273922	yes
NM_014783	ARHGAP11A	chr15:32907690-32931868	CPEB4 IP basal	CPEB4 IP shCPEB4	79.0366	6.68363	-3.56382	5.45552	4.88305e-08	7.48336e-06	yes
NM_005480	TROAP	chr12:49716970-49725514	CPEB4 IP basal	CPEB4 IP shCPEB4	5.95494	0.506993	-3.55405	4.08682	4.37324e-05	0.00167584	yes
NR_002162	ATP5EP2	chr13:28519342-28519710	CPEB4 IP basal	CPEB4 IP shCPEB4	25.5521	2.18871	-3.54529	3.14137	0.00168161	0.0218819	yes
NM_001113378	FANCI	chr15:89787193-89878026	CPEB4 IP basal	CPEB4 IP shCPEB4	36.1581	3.10063	-3.54368	4.94233	7.71961e-07	6.9145e-05	yes
NM_003318	TTK	chr6:80714321-80752244	CPEB4 IP basal	CPEB4 IP shCPEB4	35.0207	3.01853	-3.53629	4.96884	6.73544e-07	6.18475e-05	yes
NM_021968	HIST1H4J	chr6:27791902-27792258	CPEB4 IP basal	CPEB4 IP shCPEB4	82.0687	7.10023	-3.5309	4.7683	1.85788e-06	0.000140544	yes
NM_006733	CENPI	chrX:100354797-100417978	CPEB4 IP basal	CPEB4 IP shCPEB4	27.3801	2.38329	-3.5221	4.82174	1.42309e-06	0.000113704	yes
NR_033902	KIAA1967	chr8:22462144-22526661	CPEB4 IP basal	CPEB4 IP shCPEB4	14.0219	1.22982	-3.51117	4.06665	4.76932e-05	0.00178544	yes
NR_002944	HNRNPA1P10	chr12:54674487-54679030	CPEB4 IP basal	CPEB4 IP shCPEB4	81.0966	7.13005	-3.50766	4.55611	5.21084e-06	0.000319992	yes
NM_012291	ESPL1	chr12:53662082-53687427	CPEB4 IP basal	CPEB4 IP shCPEB4	7.50682	0.660025	-3.50761	4.8968	9.74088e-07	8.26874e-05	yes
NM_001042426	CENPA	chr2:27008881-27017455	CPEB4 IP basal	CPEB4 IP shCPEB4	19.2357	1.70697	-3.49428	3.07795	0.00208429	0.0230089	yes
NM_001144903	TM6SF1	chr15:83776323-83806111	CPEB4 IP basal	CPEB4 IP shCPEB4	13.2845	1.18901	-3.48191	2.81212	0.00492168	0.0355539	yes
NM_001071775	MZT1	chr13:73282494-73301938	CPEB4 IP basal	CPEB4 IP shCPEB4	125.689	11.3622	-3.46755	5.17944	2.22558e-07	2.48042e-05	yes
NM_199170	PMEPA1	chr20:56223447-56286592	CPEB4 IP basal	CPEB4 IP shCPEB4	21.651	1.96749	-3.46	4.46498	8.00772e-06	0.000446231	yes
NM_003276	TMPO	chr12:98906750-98944157	CPEB4 IP basal	CPEB4 IP shCPEB4	58.9402	5.36799	-3.4568	5	5.73298e-07	5.41926e-05	yes
NM_001137552	LRRFIP1	chr2:238536223-238690290	CPEB4 IP basal	CPEB4 IP shCPEB4	8.3624	0.762817	-3.45451	3.55791	0.000373819	0.00880283	yes
NM_206937	LIG4	chr13:108859791-108870716	CPEB4 IP basal	CPEB4 IP shCPEB4	18.5148	1.7253	-3.42376	3.82986	0.000128218	0.00383602	yes
NM_016448	DTL	chr1:212113740-212278187	CPEB4 IP basal	CPEB4 IP shCPEB4	19.9061	1.86486	-3.41607	4.8492	1.23959e-06	0.000101674	yes
NM_001014	RPS10	chr6:34254972-34393902	CPEB4 IP basal	CPEB4 IP shCPEB4	104.604	9.80547	-3.41521	4.51267	6.40169e-06	0.000379938	yes
NM_002263_1	KIFC1	chr6:33359312-33377699	CPEB4 IP basal	CPEB4 IP shCPEB4	14.8394	1.3943	-3.41182	4.68227	2.83722e-06	0.000197254	yes
NM_001011550	MAGEA4	chrX:151081360-151093642	CPEB4 IP basal	CPEB4 IP shCPEB4	13.4338	1.26446	-3.40927	3.5008	0.000463872	0.0101996	yes
NM_001034077	HIST2H4B	chr1:149804220-149804616	CPEB4 IP basal	CPEB4 IP shCPEB4	90.2202	8.49803	-3.40825	4.75337	2.00052e-06	0.000149019	yes
NM_005225	E2F1	chr20:32263291-32274210	CPEB4 IP basal	CPEB4 IP shCPEB4	9.22369	0.872781	-3.40165	4.50289	6.70349e-06	0.000393624	yes
NM_182513	SPC24	chr19:11257830-11266484	CPEB4 IP basal	CPEB4 IP shCPEB4	12.0592	1.14281	-3.39947	3.54135	0.000398081	0.00916716	yes
NM_001170757	FAM122B	chrX:133903595-133988641	CPEB4 IP basal	CPEB4 IP shCPEB4	17.4982	1.6617	-3.39647	3.2872	0.00101187	0.0177944	yes
NM_032231	FAM96A	chr15:64364760-64386207	CPEB4 IP basal	CPEB4 IP shCPEB4	70.6386	6.75529	-3.38637	4.35863	1.3088e-05	0.000641225	yes
NM_003511	HIST1H2AL	chr6:27833106-27833576	CPEB4 IP basal	CPEB4 IP shCPEB4	12.9033	1.23447	-3.38578	2.99642	0.00273167	0.0246797	yes
NM_001135700	YWHAZ	chr8:101930803-101965623	CPEB4 IP basal	CPEB4 IP shCPEB4	372.495	35.7372	-3.38172	5.13269	2.85629e-07	2.95757e-05	yes
NM_005239	ETS2	chr21:40177230-40196878	CPEB4 IP basal	CPEB4 IP shCPEB4	13.3161	1.2834	-3.37513	3.84415	0.00012097	0.00366424	yes
NM_016229	CYB5R2	chr11:7686325-7694821	CPEB4 IP basal	CPEB4 IP shCPEB4	4.51152	0.437332	-3.36681	2.98205	0.00286325	0.0253434	yes
NM_014220	TM4SF1	chr3:149086804-149095568	CPEB4 IP basal	CPEB4 IP shCPEB4	292.692	28.4523	-3.36277	5.21846	1.80419e-07	2.12429e-05	yes
NM_012347	FBXO9	chr6:52929795-52965670	CPEB4 IP basal	CPEB4 IP shCPEB4	5.51285	0.536294	-3.3617	3.16651	0.00154282	0.0212709	yes
NM_003486	SLC7A5	chr16:87863628-87903100	CPEB4 IP basal	CPEB4 IP shCPEB4	6.14394	0.603826	-3.34696	4.63633	3.54645e-06	0.000237514	yes
NM_018255	ELP2	chr18:33709836-33754688	CPEB4 IP basal	CPEB4 IP shCPEB4	14.8846	1.52245	-3.28935	3.39731	0.00068052	0.0133543	yes
NM_001201482	OSBPL6	chr2:179059207-179672150	CPEB4 IP basal	CPEB4 IP shCPEB4	3.7682	0.387048	-3.28329	2.95562	0.00312041	0.0266733	yes
NM_031423	NUF2	chr1:163291722-163325553	CPEB4 IP basal	CPEB4 IP shCPEB4	49.0026	5.11664	-3.25959	4.59018	4.42869e-06	0.000281126	yes
NM_032270	LRRC8C	chr1:90098643-90185094	CPEB4 IP basal	CPEB4 IP shCPEB4	7.12488	0.752992	-3.24216	4.49125	7.08073e-06	0.000405406	yes
NM_000284	PDHA1	chrX:19362010-19533379	CPEB4 IP basal	CPEB4 IP shCPEB4	5.59311	0.595366	-3.2318	2.82935	0.00466426	0.0342546	yes
NM_001428	ENO1	chr1:8921058-8939943	CPEB4 IP basal	CPEB4 IP shCPEB4	107.963	11.513	-3.2292	4.82036	1.43299e-06	0.000113704	yes
NM_001166049	ERCC1	chr19:45882891-45927177	CPEB4 IP basal	CPEB4 IP shCPEB4	6.12043	0.652793	-3.22894	3.3099	0.000933308	0.0168226	yes
NM_001160125	KLF6	chr10:3818187-3827473	CPEB4 IP basal	CPEB4 IP shCPEB4	33.0197	3.62035	-3.18912	4.21629	2.48356e-05	0.00106023	yes
NM_152522	ARL6IP6	chr2:153574406-153617767	CPEB4 IP basal	CPEB4 IP shCPEB4	12.5809	1.38325	-3.18509	2.97039	0.00297423	0.0258985	yes
NM_001211	BUB1B	chr15:40453209-40569688	CPEB4 IP basal	CPEB4 IP shCPEB4	56.2607	6.23514	-3.17363	4.78422	1.71655e-06	0.000131904	yes
NM_012322	LSM5	chr7:32524944-32534870	CPEB4 IP basal	CPEB4 IP shCPEB4	7.15256	0.797696	-3.16455	2.74839	0.00598887	0.0405179	yes
NM_014573	TMEM97	chr17:26646120-26662495	CPEB4 IP basal	CPEB4 IP shCPEB4	22.8908	2.5589	-3.16117	4.48621	7.25013e-06	0.000410279	yes
NM_001145450	MORN2	chr2:39103102-39109850	CPEB4 IP basal	CPEB4 IP shCPEB4	12.7587	1.43068	-3.15671	2.79061	0.0052609	0.0372137	yes
NM_001012270	BIRC5	chr17:76210276-76221716	CPEB4 IP basal	CPEB4 IP shCPEB4	8.90128	1.00013	-3.15382	3.44044	0.000580764	0.0119257	yes
NM_012177	FBXO5	chr6:153291657-153304740	CPEB4 IP basal	CPEB4 IP shCPEB4	47.5357	5.35089	-3.15116	4.49799	6.86e-06	0.000397445	yes
NM_004613	TGM2	chr20:36756863-36793700	CPEB4 IP basal	CPEB4 IP shCPEB4	3.06689	0.34827	-3.1385	2.92553	0.00343866	0.0279069	yes
NM_022716	PRRX1	chr1:170633312-170708541	CPEB4 IP basal	CPEB4 IP shCPEB4	6.85049	0.786171	-3.12329	3.21186	0.00131879	0.0199942	yes
NM_005249	FOXG1	chr14:29236277-29239483	CPEB4 IP basal	CPEB4 IP shCPEB4	4.34158	0.498745	-3.12185	2.75979	0.00578386	0.0396421	yes
NM_207418	FAM72D	chr1:143896451-143913143	CPEB4 IP basal	CPEB4 IP shCPEB4	14.8686	1.7091	-3.12096	4.32244	1.54315e-05	0.000721722	yes
NM_006990	WASF2	chr1:27730733-27816678	CPEB4 IP basal	CPEB4 IP shCPEB4	6.94821	0.799461	-3.11954	3.72413	0.000195991	0.00534855	yes
NM_052917	GALNT13	chr2:154728425-155313950	CPEB4 IP basal	CPEB4 IP shCPEB4	9.63199	1.1111	-3.11584	4.27271	1.9311e-05	0.00087288	yes
NM_005978	S100A2	chr1:153533584-153538306	CPEB4 IP basal	CPEB4 IP shCPEB4	44.3753	5.13045	-3.1126	4.50173	6.74014e-06	0.000393624	yes
NM_015463	CNRIP1	chr2:68511302-68547183	CPEB4 IP basal	CPEB4 IP shCPEB4	20.0775	2.32421	-3.11077	4.26519	1.99734e-05	0.000896738	yes
NM_001198557	LMNB1	chr5:126112314-126172712	CPEB4 IP basal	CPEB4 IP shCPEB4	82.7168	9.62938	-3.10267	4.48754	7.20499e-06	0.000409311	yes
NM_012484	HMMR	chr5:162887516-162918953	CPEB4 IP basal	CPEB4 IP shCPEB4	21.1199	2.4738	-3.0938	4.22804	2.35733e-05	0.00101826	yes
NM_139029	CD151	chr11:832951-838835	CPEB4 IP basal	CPEB4 IP shCPEB4	20.5295	2.41101	-3.08999	3.83877	0.00012365	0.0037293	yes
NM_004117	FKBP5	chr6:35541361-35704724	CPEB4 IP basal	CPEB4 IP shCPEB4	9.97609	1.17214	-3.08933	4.06423	4.81922e-05	0.00179491	yes
NM_003258	TK1	chr17:76170159-76183285	CPEB4 IP basal	CPEB4 IP shCPEB4	7.2612	0.862771	-3.07316	3.83831	0.000123884	0.0037293	yes
NM_015640	SERBP1	chr1:67873492-67896123	CPEB4 IP basal	CPEB4 IP shCPEB4	55.7131	6.64353	-3.06799	4.48917	7.14997e-06	0.000407771	yes
NM_019013	FAM64A	chr17:6347734-6354385	CPEB4 IP basal	CPEB4 IP shCPEB4	7.54923	0.900322	-3.06782	3.55104	0.000383707	0.00897204	yes
NM_014985	CEP152	chr15:49030134-49103343	CPEB4 IP basal	CPEB4 IP shCPEB4	11.2943	1.34878	-3.06587	3.62562	0.00028827	0.00720676	yes
NM_003510	HIST1H2AK	chr6:27805657-27806117	CPEB4 IP basal	CPEB4 IP shCPEB4	15.362	1.84662	-3.0564	3.1748	0.00149939	0.0210562	yes
NM_005321	HIST1H1E	chr6:26156558-26157343	CPEB4 IP basal	CPEB4 IP shCPEB4	93.698	11.3091	-3.05054	4.43118	9.37198e-06	0.000506781	yes
NM_003339	UBE2D2	chr5:138940750-139008018	CPEB4 IP basal	CPEB4 IP shCPEB4	23.9803	2.90123	-3.04712	3.60766	0.000308967	0.00756866	yes
NM_018369	DEPDC1B	chr5:59892738-59995993	CPEB4 IP basal	CPEB4 IP shCPEB4	45.9979	5.56967	-3.0459	4.35272	1.3446e-05	0.00064719	yes
NM_001123168	FAM72A	chr1:206138910-206155074	CPEB4 IP basal	CPEB4 IP shCPEB4	17.876	2.16565	-3.04515	4.21755	2.46966e-05	0.00106023	yes
NM_001919	ECI1	chr16:2289872-2301602	CPEB4 IP basal	CPEB4 IP shCPEB4	5.27897	0.641554	-3.04062	2.6864	0.00722258	0.0466682	yes
NM_001136266	DAZAP2	chr12:51632507-51664202	CPEB4 IP basal	CPEB4 IP shCPEB4	24.7469	3.01196	-3.03847	3.70001	0.000215588	0.00568937	yes
NM_018024	WDYHV1	chr8:124428964-124454260	CPEB4 IP basal	CPEB4 IP shCPEB4	11.9678	1.45812	-3.03698	3.5141	0.000441243	0.00982034	yes
NM_175847	PTBP1	chr19:797391-812327	CPEB4 IP basal	CPEB4 IP shCPEB4	9.06843	1.11177	-3.02799	3.10057	0.00193148	0.022572	yes
NM_014161	MRPL18	chr6:160211491-160219461	CPEB4 IP basal	CPEB4 IP shCPEB4	24.2818	2.98818	-3.02254	4.18593	2.84003e-05	0.00117797	yes
NM_001436	FBL	chr19:40325092-40337054	CPEB4 IP basal	CPEB4 IP shCPEB4	40.7511	5.02274	-3.02029	4.36204	1.28854e-05	0.000635564	yes
NM_002105	H2AFX	chr11:118964584-118966177	CPEB4 IP basal	CPEB4 IP shCPEB4	18.3842	2.28146	-3.01044	4.12742	3.66861e-05	0.00146114	yes
NM_007057	ZWINT	chr10:58117198-58121034	CPEB4 IP basal	CPEB4 IP shCPEB4	35.3459	4.40098	-3.00565	4.33223	1.47608e-05	0.000695187	yes
NM_006467	POLR3G	chr5:89770680-89810369	CPEB4 IP basal	CPEB4 IP shCPEB4	42.6736	5.31612	-3.0049	4.37244	1.22866e-05	0.000621652	yes
NM_001018160	NAE1	chr16:66836780-66864879	CPEB4 IP basal	CPEB4 IP shCPEB4	29.1107	3.62788	-3.00435	3.41746	0.000632081	0.0125727	yes
NM_016095	GINS2	chr16:85711279-85722588	CPEB4 IP basal	CPEB4 IP shCPEB4	13.8345	1.72528	-3.00337	3.97382	7.07304e-05	0.00245288	yes
NM_001008393	C4orf46	chr4:159587830-159593202	CPEB4 IP basal	CPEB4 IP shCPEB4	27.7378	3.48044	-2.99451	4.32727	1.50966e-05	0.000708716	yes
NM_001243203	RANBP6	chr9:6011018-6015640	CPEB4 IP basal	CPEB4 IP shCPEB4	11.2671	1.41941	-2.98874	3.18421	0.00145148	0.020779	yes
NM_024745	SHCBP1	chr16:46614467-46655311	CPEB4 IP basal	CPEB4 IP shCPEB4	29.8702	3.76316	-2.98869	4.38907	1.13836e-05	0.000589363	yes
NM_022145	CENPK	chr5:64813592-64858995	CPEB4 IP basal	CPEB4 IP shCPEB4	90.2854	11.3913	-2.98656	4.37345	1.22296e-05	0.000621652	yes
NR_024542	SNHG7	chr9:139607023-139622636	CPEB4 IP basal	CPEB4 IP shCPEB4	18.1084	2.29357	-2.98099	3.48951	0.000483898	0.0105133	yes
NM_001100910	FAM72B	chr1:120839004-120855681	CPEB4 IP basal	CPEB4 IP shCPEB4	13.6105	1.73303	-2.97336	4.11708	3.83699e-05	0.00150998	yes
NM_005915	MCM6	chr2:136597195-136634011	CPEB4 IP basal	CPEB4 IP shCPEB4	21.4316	2.73196	-2.97173	4.25144	2.12404e-05	0.000939725	yes
NM_024094	DSCC1	chr8:120846180-120868170	CPEB4 IP basal	CPEB4 IP shCPEB4	22.5656	2.8917	-2.96414	4.12715	3.67286e-05	0.00146114	yes
NM_016359	NUSAP1	chr15:41624891-41673248	CPEB4 IP basal	CPEB4 IP shCPEB4	17.0276	2.18994	-2.95891	3.59994	0.000318289	0.00775797	yes
NM_001197318	CLEC2D	chr12:9822307-9852151	CPEB4 IP basal	CPEB4 IP shCPEB4	10.4873	1.34929	-2.95836	3.44142	0.000578663	0.0119161	yes
NM_003798	CTNNAL1	chr9:111704850-111775764	CPEB4 IP basal	CPEB4 IP shCPEB4	70.7365	9.12548	-2.95448	4.39075	1.12962e-05	0.000588904	yes
NM_000059	BRCA2	chr13:32889616-32973809	CPEB4 IP basal	CPEB4 IP shCPEB4	17.5314	2.29633	-2.93254	4.39001	1.13344e-05	0.000588905	yes
NM_030587	B4GALT2	chr1:44444873-44456843	CPEB4 IP basal	CPEB4 IP shCPEB4	10.839	1.42221	-2.93002	3.33345	0.000857747	0.0158106	yes
NM_021065	HIST1H2AD	chr6:26197011-26199471	CPEB4 IP basal	CPEB4 IP shCPEB4	28.0097	3.68486	-2.92624	3.31627	0.000912278	0.0164842	yes
NM_004526	MCM2	chr3:127317252-127341278	CPEB4 IP basal	CPEB4 IP shCPEB4	24.7826	3.28119	-2.91703	4.29103	1.77846e-05	0.000813964	yes
NM_017760	NCAPG2	chr7:158424002-158497520	CPEB4 IP basal	CPEB4 IP shCPEB4	30.6318	4.07114	-2.91152	4.30535	1.66722e-05	0.000767867	yes
NM_004237	TRIP13	chr5:892968-918164	CPEB4 IP basal	CPEB4 IP shCPEB4	65.103	8.6666	-2.90919	4.25738	2.06839e-05	0.000917889	yes
NM_002358	MAD2L1	chr4:120980578-120988013	CPEB4 IP basal	CPEB4 IP shCPEB4	95.5901	12.7289	-2.90875	4.31747	1.57827e-05	0.000733843	yes
NM_004494	HDGF	chr1:156711898-156722240	CPEB4 IP basal	CPEB4 IP shCPEB4	17.5881	2.34822	-2.90496	3.64772	0.000264578	0.00671798	yes
NM_207297	MBNL1	chr3:151980404-152183569	CPEB4 IP basal	CPEB4 IP shCPEB4	105.314	14.1059	-2.90033	4.28344	1.84026e-05	0.000837002	yes
NM_001164145	CHAMP1	chr13:115079964-115092803	CPEB4 IP basal	CPEB4 IP shCPEB4	9.34882	1.25511	-2.89697	3.286	0.00101621	0.0178111	yes
NM_024629	MLF1IP	chr4:185570766-185655286	CPEB4 IP basal	CPEB4 IP shCPEB4	53.8226	7.24938	-2.89228	4.23852	2.24994e-05	0.000983507	yes
NM_018132	CENPQ	chr6:49431095-49460820	CPEB4 IP basal	CPEB4 IP shCPEB4	29.3345	3.95767	-2.88988	3.96114	7.45937e-05	0.0025565	yes
NM_030919	FAM83D	chr20:37554954-37581703	CPEB4 IP basal	CPEB4 IP shCPEB4	21.592	2.91842	-2.88724	4.12569	3.69621e-05	0.00146563	yes
NM_005998	CCT3	chr1:156278751-156316785	CPEB4 IP basal	CPEB4 IP shCPEB4	20.0271	2.71504	-2.8829	3.54332	0.000395117	0.00915414	yes
NM_138444	KCTD12	chr13:77454303-77460540	CPEB4 IP basal	CPEB4 IP shCPEB4	12.0461	1.65315	-2.86528	4.02775	5.63143e-05	0.00204017	yes
NM_002765	PRPS2	chrX:12809473-12842346	CPEB4 IP basal	CPEB4 IP shCPEB4	43.4197	5.96005	-2.86496	3.97897	6.92157e-05	0.00241758	yes
NM_016195	KIF20B	chr10:91461366-91534700	CPEB4 IP basal	CPEB4 IP shCPEB4	60.6422	8.35212	-2.86011	4.36676	1.26103e-05	0.000629914	yes
NM_006342	TACC3	chr4:1723216-1746905	CPEB4 IP basal	CPEB4 IP shCPEB4	9.77713	1.34799	-2.8586	3.9183	8.91739e-05	0.00292839	yes
NM_001142548	RAD54L	chr1:46713366-46769038	CPEB4 IP basal	CPEB4 IP shCPEB4	10.505	1.4538	-2.85317	3.3514	0.000804028	0.0150691	yes
NR_028370	PCNA-AS1	chr20:5095598-5107268	CPEB4 IP basal	CPEB4 IP shCPEB4	20.5799	2.85187	-2.85126	3.07146	0.00213018	0.0230089	yes
NM_003046	SLC7A2	chr8:17354596-17428077	CPEB4 IP basal	CPEB4 IP shCPEB4	3.08179	0.428394	-2.84676	2.90041	0.00372675	0.0293477	yes
NM_001730	KLF5	chr13:73633141-73651676	CPEB4 IP basal	CPEB4 IP shCPEB4	7.84925	1.0935	-2.8436	3.54937	0.000386157	0.00900621	yes
NM_025108	C16orf59	chr16:2510114-2514964	CPEB4 IP basal	CPEB4 IP shCPEB4	3.66164	0.510459	-2.84262	2.95274	0.00314965	0.0268134	yes
NM_021226	ARHGAP22	chr10:49654067-49864310	CPEB4 IP basal	CPEB4 IP shCPEB4	4.43918	0.623751	-2.83125	2.73347	0.00626716	0.0418684	yes
NM_018098	ECT2	chr3:172472297-172539263	CPEB4 IP basal	CPEB4 IP shCPEB4	159.164	22.4457	-2.826	4.37025	1.24105e-05	0.000624803	yes
NM_001253830	PTPDC1	chr9:96793075-96872138	CPEB4 IP basal	CPEB4 IP shCPEB4	4.43739	0.626784	-2.82367	2.65718	0.00787978	0.0498459	yes
NM_002674	PMCH	chr12:102513955-102591614	CPEB4 IP basal	CPEB4 IP shCPEB4	30.6058	4.32854	-2.82185	3.73066	0.000190983	0.00524125	yes
NM_003368	USP1	chr1:62901974-62917475	CPEB4 IP basal	CPEB4 IP shCPEB4	17.4207	2.46886	-2.81888	3.37004	0.000751561	0.0143061	yes
NM_001134709	DEK	chr6:18224399-18264799	CPEB4 IP basal	CPEB4 IP shCPEB4	172.9	24.513	-2.81832	4.17475	2.98317e-05	0.00123383	yes
NM_001259	CDK6	chr7:92234234-92465941	CPEB4 IP basal	CPEB4 IP shCPEB4	37.2921	5.29929	-2.815	4.12849	3.65148e-05	0.00146059	yes
NM_001032283	TMPO	chr12:98906750-98944157	CPEB4 IP basal	CPEB4 IP shCPEB4	124.858	17.842	-2.80694	4.18722	2.82387e-05	0.00117796	yes
NM_014501	UBE2S	chr19:55912649-55919325	CPEB4 IP basal	CPEB4 IP shCPEB4	62.5207	8.93425	-2.80692	4.16693	3.08726e-05	0.00126969	yes
NM_016510	SCLY	chr2:238875586-239008054	CPEB4 IP basal	CPEB4 IP shCPEB4	9.67481	1.39145	-2.79765	3.20508	0.00135023	0.0202409	yes
NM_004523	KIF11	chr10:94352824-94415152	CPEB4 IP basal	CPEB4 IP shCPEB4	55.2785	7.96517	-2.79494	4.27692	1.89501e-05	0.000859227	yes
NM_001161009	ARMC10	chr7:102715327-102789569	CPEB4 IP basal	CPEB4 IP shCPEB4	11.6613	1.69122	-2.7856	3.03471	0.00240767	0.0232949	yes
NM_001142495	MYO5A	chr15:52599479-52821247	CPEB4 IP basal	CPEB4 IP shCPEB4	14.3801	2.09061	-2.78208	3.91359	9.09325e-05	0.00296342	yes
NR_037591	AK2	chr1:33473540-33502512	CPEB4 IP basal	CPEB4 IP shCPEB4	21.4234	3.12357	-2.77792	3.71238	0.000205316	0.0054877	yes
NM_002149	HPCAL1	chr2:10443039-10567743	CPEB4 IP basal	CPEB4 IP shCPEB4	10.8467	1.5897	-2.77043	3.17572	0.00149464	0.0210431	yes
NM_005837	POP7	chr7:100303675-100305123	CPEB4 IP basal	CPEB4 IP shCPEB4	12.9479	1.9063	-2.76387	3.44577	0.000569437	0.0117926	yes
NM_016192	TMEFF2	chr2:192814746-193059644	CPEB4 IP basal	CPEB4 IP shCPEB4	5.55606	0.819112	-2.76193	2.86528	0.00416635	0.0314685	yes
NR_033399	DDX12P	chr12:9570286-9600768	CPEB4 IP basal	CPEB4 IP shCPEB4	8.03623	1.18593	-2.7605	3.85601	0.000115251	0.00353502	yes
NM_003899	ARHGEF7	chr13:111767623-111958081	CPEB4 IP basal	CPEB4 IP shCPEB4	6.85035	1.01126	-2.76003	3.10011	0.00193451	0.022577	yes
NM_001197297	GABPA	chr21:27096790-27144771	CPEB4 IP basal	CPEB4 IP shCPEB4	23.619	3.49022	-2.75856	3.53524	0.000407399	0.0092938	yes
NR_027140	TNFRSF10B	chr8:22844929-22941132	CPEB4 IP basal	CPEB4 IP shCPEB4	11.9498	1.76801	-2.75678	3.49152	0.000480272	0.0104896	yes
NR_003584	SNHG8	chr4:119199916-119200978	CPEB4 IP basal	CPEB4 IP shCPEB4	35.613	5.28391	-2.75273	3.24906	0.00115788	0.0189496	yes
NM_002736	PRKAR2B	chr7:106685177-106802256	CPEB4 IP basal	CPEB4 IP shCPEB4	32.5877	4.84215	-2.75061	3.99595	6.44352e-05	0.00227235	yes
NM_006479	RAD51AP1	chr12:4647949-4669213	CPEB4 IP basal	CPEB4 IP shCPEB4	31.8978	4.75731	-2.74524	3.87144	0.000108196	0.00339713	yes
NM_006397	RNASEH2A	chr19:12917427-12924462	CPEB4 IP basal	CPEB4 IP shCPEB4	8.1611	1.21796	-2.7443	3.17105	0.00151888	0.0211615	yes
NM_000946	PRIM1	chr12:57125363-57146146	CPEB4 IP basal	CPEB4 IP shCPEB4	34.1554	5.11307	-2.73985	3.85015	0.000118044	0.00358305	yes
NM_032941	RECQL	chr12:21590537-21654603	CPEB4 IP basal	CPEB4 IP shCPEB4	44.5787	6.69631	-2.73492	3.73543	0.000187394	0.00517194	yes
NM_006010	MANF	chr3:51422691-51426828	CPEB4 IP basal	CPEB4 IP shCPEB4	96.6657	14.5396	-2.73302	4.07062	4.68891e-05	0.00176894	yes
NM_001256378	MCMBP	chr10:121588915-121633140	CPEB4 IP basal	CPEB4 IP shCPEB4	41.325	6.22519	-2.73083	3.94604	7.94554e-05	0.0026853	yes
NM_001017402	LAMB3	chr1:209788217-209825820	CPEB4 IP basal	CPEB4 IP shCPEB4	7.50179	1.13617	-2.72306	3.7115	0.000206035	0.0054877	yes
NM_006762	LAPTM5	chr1:31205314-31230683	CPEB4 IP basal	CPEB4 IP shCPEB4	4.07228	0.617287	-2.72182	3.14509	0.00166038	0.0217608	yes
NM_001203246	GPBP1	chr5:56469774-56560506	CPEB4 IP basal	CPEB4 IP shCPEB4	15.9392	2.41839	-2.72046	3.343	0.000828792	0.0153949	yes
NM_003543	HIST1H4H	chr6:26285353-26285727	CPEB4 IP basal	CPEB4 IP shCPEB4	88.594	13.4694	-2.71753	3.87885	0.000104953	0.00331669	yes
NM_001143761	EIF5A	chr17:7210317-7215782	CPEB4 IP basal	CPEB4 IP shCPEB4	52.9627	8.13108	-2.70346	3.69948	0.00021604	0.00568937	yes
NM_033179	OR51B4	chr11:5322243-5323176	CPEB4 IP basal	CPEB4 IP shCPEB4	22.1587	3.41223	-2.69909	3.73611	0.000186892	0.00517194	yes
NM_000791	DHFR	chr5:79922044-80172634	CPEB4 IP basal	CPEB4 IP shCPEB4	61.4422	9.4971	-2.69367	4.11228	3.91776e-05	0.00152532	yes
NM_000057	BLM	chr15:91260578-91358686	CPEB4 IP basal	CPEB4 IP shCPEB4	20.351	3.15517	-2.68931	3.9042	9.45365e-05	0.00305466	yes
NM_014875	KIF14	chr1:200520624-200589862	CPEB4 IP basal	CPEB4 IP shCPEB4	44.9595	6.98255	-2.6868	4.11414	3.88622e-05	0.0015203	yes
NM_001243144	NUSAP1	chr15:41624891-41673248	CPEB4 IP basal	CPEB4 IP shCPEB4	15.9764	2.49401	-2.67941	3.45774	0.00054473	0.0114433	yes
NM_052850	GADD45GIP1	chr19:13064971-13068050	CPEB4 IP basal	CPEB4 IP shCPEB4	7.66765	1.20375	-2.67125	2.76779	0.00564377	0.0389778	yes
NM_003017	SRSF3	chr6:36562089-36572244	CPEB4 IP basal	CPEB4 IP shCPEB4	102.986	16.1704	-2.67102	3.90517	9.41586e-05	0.00305466	yes
NM_182565	FAM100B	chr17:74261285-74267379	CPEB4 IP basal	CPEB4 IP shCPEB4	8.48968	1.33458	-2.66933	3.69543	0.000219515	0.00575391	yes
NM_003642	HAT1	chr2:172778934-172848600	CPEB4 IP basal	CPEB4 IP shCPEB4	60.4943	9.56695	-2.66067	3.6227	0.000291541	0.00725128	yes
NM_007086	WDHD1	chr14:55405655-55493819	CPEB4 IP basal	CPEB4 IP shCPEB4	27.614	4.37845	-2.65691	3.96453	7.3541e-05	0.00253231	yes
NM_031866	FZD8	chr10:35927176-35930362	CPEB4 IP basal	CPEB4 IP shCPEB4	11.8669	1.89215	-2.64885	3.61773	0.000297198	0.00736689	yes
NM_001127511	APC	chr5:112043201-112181936	CPEB4 IP basal	CPEB4 IP shCPEB4	3.98212	0.636025	-2.64638	3.00028	0.00269727	0.0244749	yes
NM_001761	CCNF	chr16:2479394-2508859	CPEB4 IP basal	CPEB4 IP shCPEB4	7.46911	1.19474	-2.64423	3.71486	0.000203317	0.00548692	yes
NM_016205	PDGFC	chr4:157682762-157892546	CPEB4 IP basal	CPEB4 IP shCPEB4	13.3478	2.13646	-2.6433	2.95125	0.00316493	0.0268807	yes
NM_207295	MBNL1	chr3:151980404-152183569	CPEB4 IP basal	CPEB4 IP shCPEB4	99.4477	16.0463	-2.6317	3.87726	0.00010564	0.00332402	yes
NM_001167911	VEPH1	chr3:156977531-157221415	CPEB4 IP basal	CPEB4 IP shCPEB4	8.29091	1.34396	-2.62504	2.83303	0.00461095	0.0339368	yes
NM_003330	TXNRD1	chr12:104609558-104744062	CPEB4 IP basal	CPEB4 IP shCPEB4	20.1405	3.27194	-2.62188	3.43576	0.000590883	0.01205	yes
NM_194250	ZNF804A	chr2:185463092-185804214	CPEB4 IP basal	CPEB4 IP shCPEB4	10.5624	1.71772	-2.62036	3.65954	0.00025267	0.00650614	yes
NM_002691	POLD1	chr19:50887592-50921271	CPEB4 IP basal	CPEB4 IP shCPEB4	8.23236	1.34064	-2.61839	3.57588	0.00034905	0.0083136	yes
NM_001033	RRM1	chr11:4115923-4160106	CPEB4 IP basal	CPEB4 IP shCPEB4	62.0358	10.1131	-2.61688	3.96507	7.33741e-05	0.00253231	yes
NM_002947	RPA3	chr7:7676574-7918851	CPEB4 IP basal	CPEB4 IP shCPEB4	12.7662	2.08289	-2.61568	3.45638	0.000547484	0.0114846	yes
NM_001126129	GINS3	chr16:58426297-58440048	CPEB4 IP basal	CPEB4 IP shCPEB4	9.36122	1.52734	-2.61567	3.4861	0.000490111	0.0106324	yes
NM_175617	MT1E	chr16:56659584-56661024	CPEB4 IP basal	CPEB4 IP shCPEB4	174.285	28.4851	-2.61317	3.93959	8.16209e-05	0.0027207	yes
NM_004587	RRBP1	chr20:17594322-17662928	CPEB4 IP basal	CPEB4 IP shCPEB4	4.13717	0.676932	-2.61156	2.70904	0.00674777	0.0442974	yes
NM_001018113	FANCB	chrX:14861528-14891184	CPEB4 IP basal	CPEB4 IP shCPEB4	30.6427	5.02444	-2.60851	3.71123	0.000206252	0.0054877	yes
NM_001142401	CD164	chr6:109687716-109703762	CPEB4 IP basal	CPEB4 IP shCPEB4	30.3542	4.97756	-2.60839	3.32697	0.000877956	0.0160427	yes
NM_020200	PRTFDC1	chr10:25137553-25241533	CPEB4 IP basal	CPEB4 IP shCPEB4	35.742	5.86884	-2.60647	3.76584	0.000165989	0.00471486	yes
NM_022731	NUCKS1	chr1:205681946-205719372	CPEB4 IP basal	CPEB4 IP shCPEB4	148.548	24.4237	-2.60458	4.08164	4.47182e-05	0.00170022	yes
NM_001161587	GYS1	chr19:49471381-49496610	CPEB4 IP basal	CPEB4 IP shCPEB4	5.01246	0.829477	-2.59524	2.77116	0.00558565	0.0386495	yes
NM_006082	TUBA1B	chr12:49521566-49525304	CPEB4 IP basal	CPEB4 IP shCPEB4	228.951	37.9577	-2.59258	4.03865	5.37597e-05	0.00197706	yes
NM_004454	ETV5	chr3:185764105-185826901	CPEB4 IP basal	CPEB4 IP shCPEB4	14.0779	2.33909	-2.58941	3.73159	0.000190273	0.00523355	yes
NM_017669	ERCC6L	chrX:71401525-71483814	CPEB4 IP basal	CPEB4 IP shCPEB4	11.362	1.89434	-2.58446	3.59788	0.000320828	0.0078068	yes
NM_006716	DBF4	chr7:87463813-87538856	CPEB4 IP basal	CPEB4 IP shCPEB4	25.5245	4.26651	-2.58075	3.78753	0.000152152	0.0043912	yes
NM_000024	ADRB2	chr5:148206155-148208197	CPEB4 IP basal	CPEB4 IP shCPEB4	10.5827	1.76984	-2.58001	3.57077	0.000355938	0.00844991	yes
NM_004111	FEN1	chr11:61560108-61564714	CPEB4 IP basal	CPEB4 IP shCPEB4	42.452	7.10081	-2.57978	3.85841	0.000114129	0.00352278	yes
NM_206954	PRAME	chr22:22890122-22901696	CPEB4 IP basal	CPEB4 IP shCPEB4	22.0829	3.69953	-2.57752	3.38158	0.000720704	0.0139964	yes
NM_001252151	SLC39A9	chr14:69865095-69929107	CPEB4 IP basal	CPEB4 IP shCPEB4	8.67394	1.45539	-2.57529	2.98615	0.00282514	0.0252121	yes
NM_017915	PARPBP	chr12:102513955-102591614	CPEB4 IP basal	CPEB4 IP shCPEB4	36.5586	6.13906	-2.57412	3.76177	0.000168718	0.00476457	yes
NM_004500	HNRNPC	chr14:21677295-21737638	CPEB4 IP basal	CPEB4 IP shCPEB4	127.637	21.4988	-2.56973	3.7735	0.000160971	0.00460384	yes
NM_004419	DUSP5	chr10:112257624-112271302	CPEB4 IP basal	CPEB4 IP shCPEB4	22.2864	3.75891	-2.56777	3.72211	0.000197561	0.00537225	yes
NM_173701	WARS	chr14:100800124-100842680	CPEB4 IP basal	CPEB4 IP shCPEB4	14.1563	2.39768	-2.56173	3.0488	0.00229754	0.0230089	yes
NM_030771	CCDC34	chr11:27360060-27384795	CPEB4 IP basal	CPEB4 IP shCPEB4	10.4375	1.76887	-2.56088	2.78818	0.00530045	0.0374217	yes
NM_005524	HES1	chr3:193853930-193856401	CPEB4 IP basal	CPEB4 IP shCPEB4	8.07447	1.3685	-2.56077	2.95033	0.0031744	0.0269113	yes
NM_001206798	PKM2	chr15:72491369-72523727	CPEB4 IP basal	CPEB4 IP shCPEB4	11.2087	1.89984	-2.56067	3.03565	0.00240016	0.0232685	yes
NM_003329	TXN	chr9:113006091-113018920	CPEB4 IP basal	CPEB4 IP shCPEB4	308.203	52.3582	-2.5574	3.91765	8.94147e-05	0.00292839	yes
NM_018063	HELLS	chr10:96305573-96361856	CPEB4 IP basal	CPEB4 IP shCPEB4	119.692	20.3734	-2.55457	3.91851	8.90963e-05	0.00292839	yes
NM_005952	MT1X	chr16:56716381-56718108	CPEB4 IP basal	CPEB4 IP shCPEB4	15.6473	2.67793	-2.54672	2.92957	0.0033943	0.0277392	yes
NM_138467	TYW3	chr1:75171171-75232360	CPEB4 IP basal	CPEB4 IP shCPEB4	56.7799	9.72356	-2.54582	3.5937	0.000326018	0.0079199	yes
NM_006739	MCM5	chr22:35796115-35820495	CPEB4 IP basal	CPEB4 IP shCPEB4	11.7562	2.02283	-2.53898	3.53367	0.000409835	0.00932024	yes
NM_002128	HMGB1	chr13:31032878-31040081	CPEB4 IP basal	CPEB4 IP shCPEB4	224.59	38.6659	-2.53816	3.94423	8.00572e-05	0.00268698	yes
NM_138555	KIF23	chr15:69706626-69740764	CPEB4 IP basal	CPEB4 IP shCPEB4	20.8179	3.5979	-2.5326	3.53877	0.000402001	0.00920531	yes
NM_015697	COQ2	chr4:84184976-84206067	CPEB4 IP basal	CPEB4 IP shCPEB4	8.5891	1.48831	-2.52883	3.1514	0.00162492	0.0215671	yes
NM_153186	KANK1	chr9:504702-746103	CPEB4 IP basal	CPEB4 IP shCPEB4	6.31574	1.09491	-2.52814	3.53019	0.000415257	0.00939962	yes
NM_005483	CHAF1A	chr19:4402659-4443394	CPEB4 IP basal	CPEB4 IP shCPEB4	19.2891	3.34727	-2.52673	3.69436	0.000220439	0.00576776	yes
NM_001134340	PSMG3	chr7:1606969-1609668	CPEB4 IP basal	CPEB4 IP shCPEB4	11.5481	2.00732	-2.52431	2.78483	0.00535565	0.0376287	yes
NM_015651	PHF19	chr9:123617930-123639606	CPEB4 IP basal	CPEB4 IP shCPEB4	12.013	2.09371	-2.52047	3.67757	0.000235467	0.00611711	yes
NM_018097	HAUS2	chr15:42841010-42862190	CPEB4 IP basal	CPEB4 IP shCPEB4	21.649	3.78164	-2.51722	3.54229	0.000396667	0.0091549	yes
NM_030965	ST6GALNAC5	chr1:77333185-77529737	CPEB4 IP basal	CPEB4 IP shCPEB4	15.5423	2.71666	-2.5163	3.43589	0.000590614	0.01205	yes
NM_020132	AGPAT3	chr21:45285115-45407475	CPEB4 IP basal	CPEB4 IP shCPEB4	8.03171	1.40896	-2.51107	3.27484	0.00105721	0.018245	yes
NM_001040429	PCDH17	chr13:58205788-58303065	CPEB4 IP basal	CPEB4 IP shCPEB4	6.81807	1.2023	-2.50357	3.54212	0.000396921	0.0091549	yes
NM_002668	PLP2	chrX:49028183-49031468	CPEB4 IP basal	CPEB4 IP shCPEB4	21.8534	3.85679	-2.50238	3.51461	0.000440399	0.00981652	yes
NM_003091	SNRPB	chr20:2442280-2451499	CPEB4 IP basal	CPEB4 IP shCPEB4	39.1112	6.94822	-2.49287	3.40374	0.000664695	0.0131142	yes
NM_001017416	USP1	chr1:62901974-62917475	CPEB4 IP basal	CPEB4 IP shCPEB4	161.783	28.7778	-2.49104	3.74924	0.000177369	0.00493013	yes
NM_201437	TCEA1	chr8:54879115-54935008	CPEB4 IP basal	CPEB4 IP shCPEB4	82.0137	14.594	-2.49049	3.44347	0.000574304	0.0118597	yes
NR_038291	LOC100507127	chr10:6821559-6884868	CPEB4 IP basal	CPEB4 IP shCPEB4	6.27658	1.11727	-2.49	3.28972	0.00100287	0.0177694	yes
NM_001827	CKS2	chr9:91926112-91931618	CPEB4 IP basal	CPEB4 IP shCPEB4	171.367	30.5335	-2.48863	3.72682	0.000193912	0.00531167	yes
NM_015714	G0S2	chr1:209848669-209849735	CPEB4 IP basal	CPEB4 IP shCPEB4	13.0519	2.32727	-2.48754	3.09511	0.00196742	0.0226974	yes
NM_014381	MLH3	chr14:75480466-75518235	CPEB4 IP basal	CPEB4 IP shCPEB4	7.59743	1.35574	-2.48643	3.12157	0.00179889	0.022479	yes
NM_006904	PRKDC	chr8:48685668-48872743	CPEB4 IP basal	CPEB4 IP shCPEB4	74.9986	13.3964	-2.48501	3.8188	0.000134101	0.00396331	yes
NM_001400	S1PR1	chr1:101702304-101707076	CPEB4 IP basal	CPEB4 IP shCPEB4	33.4015	5.97083	-2.48391	3.6696	0.000242934	0.0062887	yes
NM_031203	HNRNPM	chr19:8509802-8554002	CPEB4 IP basal	CPEB4 IP shCPEB4	33.3638	5.96442	-2.48383	3.42001	0.000626178	0.0125147	yes
NM_006429	CCT7	chr2:73461363-73480150	CPEB4 IP basal	CPEB4 IP shCPEB4	45.0495	8.07491	-2.47999	3.46766	0.00052502	0.0111739	yes
NM_031217	KIF18A	chr11:28042162-28129746	CPEB4 IP basal	CPEB4 IP shCPEB4	54.579	9.78336	-2.47994	3.71141	0.000206111	0.0054877	yes
NM_024945	RMI1	chr9:86595636-86618987	CPEB4 IP basal	CPEB4 IP shCPEB4	12.0145	2.16237	-2.47409	3.37851	0.000728804	0.0140007	yes
NM_152400	C4orf32	chr4:113066552-113110237	CPEB4 IP basal	CPEB4 IP shCPEB4	11.5078	2.08013	-2.46786	3.26014	0.00111357	0.0188866	yes
NM_006401	ANP32B	chr9:100745488-100778224	CPEB4 IP basal	CPEB4 IP shCPEB4	47.1084	8.51618	-2.46771	3.6152	0.000300117	0.00741406	yes
NM_018410	HJURP	chr2:234745485-234763212	CPEB4 IP basal	CPEB4 IP shCPEB4	30.0159	5.46002	-2.45875	3.66722	0.000245206	0.0063363	yes
NM_007280	OIP5	chr15:41601465-41624819	CPEB4 IP basal	CPEB4 IP shCPEB4	18.8136	3.43328	-2.45412	3.36251	0.000772372	0.014626	yes
NM_017516	RAB39A	chr11:107799276-107834208	CPEB4 IP basal	CPEB4 IP shCPEB4	5.82538	1.06481	-2.45176	3.05225	0.00227134	0.0230089	yes
NM_000143	FH	chr1:241660856-241683085	CPEB4 IP basal	CPEB4 IP shCPEB4	23.004	4.20551	-2.45153	3.4964	0.000471586	0.0103381	yes
NM_006313	USP15	chr12:62654120-62803501	CPEB4 IP basal	CPEB4 IP shCPEB4	11.9704	2.19741	-2.4456	3.27529	0.00105555	0.018245	yes
NM_033286	C15orf23	chr15:40674921-40686489	CPEB4 IP basal	CPEB4 IP shCPEB4	44.6431	8.22447	-2.44044	3.3815	0.00072091	0.0139964	yes
[truncated: 13,635 more rows]
