# Supplementary material for: Lineage-specific roles of the cytoplasmic polyadenylation factor CPEB4 in the regulation of melanoma drivers
Source: Nat Commun. 2016 Nov 18;7:13418. doi: 10.1038/ncomms13418 (PMC5120223; doi:10.1038/ncomms13418)
Supplement: Supplementary Data 2 — Network analysis of functional categories enriched in CPEB-bound targets identified by RIP-Seq in melanoma cells. GO-terms identified as significantly enriched in SK-Mel-103 transduced with shControl vs shCPEB4 (GSEA, p<0.05). Gene clusters are numbered as in Fig. 6c. Indicated are also GO accession numbers, the corresponding p values and the identity of the CPEB4 targets in each gene category. [file ncomms13418-s5.xlsx]

## Sheet: ClueGOResults-Melanoma NodeAttr
Supplementary Data 2. Network analysis of functional categories enriched in CPEB-bound targets identified by RIP-Seq in melanoma cells.
Order	GOTerm	GO_ID	Term PValue Corrected with Bonferroni step down	N. Genes Found	% Associated Genes (found/All Associated)	Associated Genes
1	negative regulation of organelle organization	GO:0010639	0.000400842	20	6.21118	[AURKB, BRCA1, BUB1, BUB1B, CENPF, CKAP2, ERCC1, FBXO5, HMGA1, MAD2L1, MTF2, MYADM, NCAPG, NPM1, OPA1, PLK1, S1PR1, SET, TBC1D7, UBE2C]
2	mitotic spindle assembly checkpoint	GO:0007094	0.0386591	6	13.0435	[BUB1, BUB1B, CENPF, MAD2L1, PLK1, UBE2C]
3	metaphase/anaphase transition of mitotic cell cycle	GO:0007091	0.00334334	8	13.1148	[BUB1, BUB1B, CENPE, CENPF, FBXO5, MAD2L1, PLK1, UBE2C]
4	sister chromatid segregation	GO:0000819	1.39175e-07	18	11.3924	[BUB1, BUB1B, CDCA5, CDCA8, CENPE, CENPF, FBXO5, KNSTRN, MAD2L1, MCMBP, NCAPG, NUSAP1, PLK1, SPAG5, SPDL1, TOP2A, UBE2C, ZWINT]
5	chromosome segregation	GO:0007059	1.16774e-12	30	10.6007	[AURKB, BIRC5, BRCA1, BUB1, BUB1B, CASC5, CDCA2, CDCA5, CDCA8, CENPE, CENPF, FAM83D, FBXO5, KNSTRN, MAD2L1, MCMBP, NCAPG, NDE1, NUF2, NUSAP1, PLK1, PMEPA1, RCC1, SKA3, SPAG5, SPDL1, TOP2A, TRIP13, UBE2C, ZWINT]
6	nuclear division	GO:0000280	7.05988e-17	48	8.34783	[ANLN, AURKB, BIRC3, BIRC5, BUB1, BUB1B, CASC5, CDC25C, CDCA2, CDCA5, CDCA8, CDK1, CENPE, CENPF, DYNLT3, ENSA, FAM83D, FBXO5, KIF15, KIF23, KIF2A, KIF4A, KNSTRN, MAD2L1, MCMBP, MKI67, MYBL2, NCAPG, NDE1, NEDD1, NEK4, NUF2, NUSAP1, PLK1, PMEPA1, RAD51, RBBP8, RCC1, SKA3, SPAG5, SPDL1, TIPIN, TOP2A, TPX2, TRIP13, UBE2C, UBE2S, ZWINT]
7	mitotic cell cycle	GO:0000278	2.6735e-22	74	6.89655	[ANLN, APP, ATF2, AURKB, BANF1, BCAT1, BID, BIRC3, BIRC5, BLM, BUB1, BUB1B, CAMK2G, CASC5, CDC25C, CDCA2, CDCA5, CDCA8, CDK1, CDK6, CENPE, CENPF, CKAP2, CKS1B, CUL2, DYNLT3, E2F1, ENSA, FAM83D, FBXO5, FEN1, GMNN, HSP90AA1, IQGAP3, JADE1, KIF15, KIF23, KIF2A, KIF4A, KNSTRN, MAD2L1, MCM2, MCMBP, MELK, MINK1, MYBL2, NAE1, NCAPG, NDE1, NEDD1, NEK4, NUF2, NUP62, NUSAP1, ORC4, PLK1, PLK4, PMEPA1, PPP2R…
8	cell cycle	GO:0007049	3.68322e-20	94	5.18192	[ANLN, APP, ATF2, AURKB, BANF1, BCAT1, BID, BIRC3, BIRC5, BLM, BRCA1, BUB1, BUB1B, CAMK2G, CASC5, CASP8AP2, CDC25C, CDCA2, CDCA5, CDCA8, CDK1, CDK6, CENPE, CENPF, CHAF1A, CKAP2, CKS1B, CUL2, DDIAS, DEPDC1B, DHCR24, DYNLT3, E2F1, EIF4G2, ENSA, EXO1, FAM83D, FBXO5, FEN1, FOSL1, GMNN, H2AFX, HHEX, HSP90AA1, IQGAP3, JADE1, KIF15, KIF23, KIF2A, KIF4A, KNSTRN, MAD2L1, MCM2, MCMBP, MELK, MINK1, MKI67, M…
9	cell cycle phase transition	GO:0044770	1.34049e-13	42	7.86517	[ANLN, APP, BCAT1, BID, BIRC5, BLM, BUB1, BUB1B, CAMK2G, CDC25C, CDCA5, CDK1, CDK6, CENPE, CENPF, CKS1B, CUL2, E2F1, ENSA, FAM83D, FBXO5, HSP90AA1, IQGAP3, JADE1, MAD2L1, MCM2, MELK, MYBL2, NAE1, NDE1, NEDD1, NPM1, ORC4, PLK1, PLK4, PRKAR2B, RBBP8, RCC1, TIPIN, UBE2C, UBE2S, ZNF655]
10	G1/S transition of mitotic cell cycle	GO:0000082	0.00205053	17	6.2963	[BCAT1, BID, CAMK2G, CDCA5, CDK1, CDK6, CKS1B, CUL2, E2F1, FBXO5, IQGAP3, JADE1, MCM2, ORC4, RBBP8, RCC1, ZNF655]
11	negative regulation of chromosome organization	GO:2001251	0.000943744	11	10.2804	[BRCA1, BUB1, BUB1B, CENPF, ERCC1, HMGA1, MAD2L1, MTF2, PLK1, SET, UBE2C]
12	negative regulation of ubiquitin protein ligase activity	GO:1904667	0.0386591	6	13.0435	[BUB1, BUB1B, CENPF, MAD2L1, PLK1, UBE2C]
13	regulation of ubiquitin protein ligase activity	GO:1904666	0.0431531	6	12.766	[BUB1, BUB1B, CENPF, MAD2L1, PLK1, UBE2C]
14	protein localization to chromosome	GO:0034502	0.00123228	7	18.4211	[AURKB, BUB1B, CASC5, CDCA5, CDK1, PLK1, SPDL1]
15	regulation of metaphase/anaphase transition of cell cycle	GO:1902099	0.0232647	7	11.6667	[BUB1, BUB1B, CENPE, CENPF, MAD2L1, PLK1, UBE2C]
16	protein localization to chromosome, centromeric region	GO:0071459	0.000377381	5	41.6667	[AURKB, BUB1B, CASC5, CDK1, SPDL1]
17	regulation of chromosome segregation	GO:0051983	2.91873e-05	12	12.9032	[AURKB, BUB1, BUB1B, CDCA5, CENPE, CENPF, FBXO5, KNSTRN, MAD2L1, PLK1, SPAG5, UBE2C]
18	negative regulation of transferase activity	GO:0051348	0.0404735	17	4.89914	[BUB1, BUB1B, CAV1, CENPF, DBNDD2, DUSP5, FBXO5, HHEX, MAD2L1, NPM1, NUP62, PLK1, PRKAR2B, PTPN2, PTPN22, UBE2C, WWTR1]
19	attachment of spindle microtubules to kinetochore	GO:0008608	0.0257095	5	18.5185	[AURKB, CASC5, CENPE, KNSTRN, SPAG5]
20	mitotic sister chromatid separation	GO:0051306	0.00715231	8	11.7647	[BUB1, BUB1B, CENPE, CENPF, FBXO5, MAD2L1, PLK1, UBE2C]
21	chromosome separation	GO:0051304	0.00499794	9	10.7143	[BUB1, BUB1B, CENPE, CENPF, FBXO5, MAD2L1, PLK1, TOP2A, UBE2C]
22	regulation of cell division	GO:0051302	0.000400842	20	6.21118	[ANLN, AURKB, BIRC5, BLM, BUB1, BUB1B, CDC25C, CDCA5, CENPE, CENPF, FBXO5, KIF23, MAD2L1, MCM2, NUSAP1, PLK1, RCC1, SH3GLB1, UBE2C, VEGFA]
23	regulation of cell cycle	GO:0051726	1.55352e-08	50	4.90677	[ANLN, APP, ATF2, AURKB, BID, BIRC5, BLM, BRCA1, BUB1, BUB1B, CDC25C, CDCA5, CDK1, CDK6, CENPE, CENPF, CKS1B, CUL2, DDIAS, DHCR24, DYNLT3, E2F1, EIF4G2, FAM83D, FBXO5, FOSL1, GMNN, HHEX, JADE1, KIF23, KNSTRN, MAD2L1, MCM2, MINK1, MYBL2, NAE1, NEK4, NPM1, NUSAP1, PLK1, PLK4, RCC1, SH3GLB1, SPAG5, TIPIN, TOP2A, TPX2, UBE2C, ZNF655, ZWINT]
24	mitotic cell cycle process	GO:1903047	4.71849e-23	69	7.61589	[ANLN, APP, ATF2, AURKB, BANF1, BCAT1, BID, BIRC3, BIRC5, BLM, BUB1, BUB1B, CAMK2G, CASC5, CDC25C, CDCA2, CDCA5, CDCA8, CDK1, CDK6, CENPE, CENPF, CKAP2, CKS1B, CUL2, DYNLT3, E2F1, ENSA, FAM83D, FBXO5, HSP90AA1, IQGAP3, JADE1, KIF15, KIF23, KIF2A, KIF4A, KNSTRN, MAD2L1, MCM2, MCMBP, MELK, MYBL2, NAE1, NCAPG, NDE1, NEDD1, NEK4, NUF2, NUP62, NUSAP1, ORC4, PLK1, PLK4, PMEPA1, PPP2R4, PRKAR2B, RBBP8, …
25	cell division	GO:0051301	1.00494e-16	52	7.62463	[ANLN, AURKB, BIRC5, BLM, BUB1, BUB1B, CASC5, CDC25C, CDCA2, CDCA5, CDCA8, CDK1, CDK6, CENPE, CENPF, CKAP2, CKS1B, DYNLT3, ENSA, ETV5, FAM83D, FBXO5, KIF23, KIF2A, KIF4A, KNSTRN, MAD2L1, MCM2, MCMBP, NCAPG, NDE1, NEDD1, NEK4, NUF2, NUSAP1, PLK1, PMEPA1, RBBP8, RCC1, SH3GLB1, SKA3, SPAG5, SPDL1, TIPIN, TOP2A, TPX2, TUBA1B, UBE2C, UBE2S, VEGFA, WWTR1, ZWINT]
26	organelle fission	GO:0048285	2.68192e-17	50	8.18331	[ANLN, AURKB, BIRC3, BIRC5, BUB1, BUB1B, CASC5, CDC25C, CDCA2, CDCA5, CDCA8, CDK1, CENPE, CENPF, DYNLT3, ENSA, FAM83D, FBXO5, KIF15, KIF23, KIF2A, KIF4A, KNSTRN, MAD2L1, MCMBP, MKI67, MTFR1L, MYBL2, NCAPG, NDE1, NEDD1, NEK4, NUF2, NUSAP1, OPA1, PLK1, PMEPA1, RAD51, RBBP8, RCC1, SKA3, SPAG5, SPDL1, TIPIN, TOP2A, TPX2, TRIP13, UBE2C, UBE2S, ZWINT]
27	cell cycle process	GO:0022402	2.0827e-21	83	6.00145	[ANLN, APP, ATF2, AURKB, BANF1, BCAT1, BID, BIRC3, BIRC5, BLM, BRCA1, BUB1, BUB1B, CAMK2G, CASC5, CDC25C, CDCA2, CDCA5, CDCA8, CDK1, CDK6, CENPE, CENPF, CKAP2, CKS1B, CUL2, DDIAS, DEPDC1B, DHCR24, DYNLT3, E2F1, EIF4G2, ENSA, FAM83D, FBXO5, FEN1, H2AFX, HSP90AA1, IQGAP3, JADE1, KIF15, KIF23, KIF2A, KIF4A, KNSTRN, MAD2L1, MCM2, MCMBP, MELK, MKI67, MYBL2, NAE1, NCAPG, NDE1, NEDD1, NEK4, NPM1, NUF2, …
28	mitotic cell cycle phase transition	GO:0044772	3.9136e-12	39	7.66208	[ANLN, APP, BCAT1, BID, BIRC5, BLM, BUB1, BUB1B, CAMK2G, CDC25C, CDCA5, CDK1, CDK6, CENPE, CENPF, CKS1B, CUL2, E2F1, ENSA, FBXO5, HSP90AA1, IQGAP3, JADE1, MAD2L1, MCM2, MELK, MYBL2, NAE1, NDE1, NEDD1, ORC4, PLK1, PLK4, PRKAR2B, RBBP8, RCC1, UBE2C, UBE2S, ZNF655]
29	cell cycle G1/S phase transition	GO:0044843	0.000797124	18	6.45161	[BCAT1, BID, CAMK2G, CDCA5, CDK1, CDK6, CKS1B, CUL2, E2F1, FAM83D, FBXO5, IQGAP3, JADE1, MCM2, ORC4, RBBP8, RCC1, ZNF655]
30	G2/M transition of mitotic cell cycle	GO:0000086	0.000168661	16	8.0402	[APP, BIRC5, BLM, CDC25C, CDK1, CENPF, ENSA, HSP90AA1, MELK, MYBL2, NAE1, NDE1, NEDD1, PLK1, PLK4, PRKAR2B]
31	cell cycle G2/M phase transition	GO:0044839	4.24119e-05	17	8.37438	[APP, BIRC5, BLM, CDC25C, CDK1, CENPF, ENSA, HSP90AA1, MELK, MYBL2, NAE1, NDE1, NEDD1, NPM1, PLK1, PLK4, PRKAR2B]
32	regulation of cell cycle process	GO:0010564	3.06705e-07	34	5.87219	[ANLN, APP, AURKB, BID, BIRC5, BLM, BRCA1, BUB1, BUB1B, CDC25C, CDCA5, CDK1, CENPE, CENPF, E2F1, FAM83D, FBXO5, JADE1, KIF23, KNSTRN, MAD2L1, MCM2, NAE1, NPM1, NUSAP1, PLK1, PLK4, RCC1, SH3GLB1, SPAG5, TIPIN, TPX2, UBE2C, ZNF655]
33	regulation of organelle organization	GO:0033043	2.10788e-05	45	4.18216	[ABL2, ADRB2, ANLN, AURKB, BID, BIRC5, BRCA1, BUB1, BUB1B, C1D, CAV1, CDC25C, CDCA5, CENPE, CENPF, CKAP2, E2F1, ERCC1, FBXO5, HMGA1, KIF2A, KNSTRN, MAD2L1, MTF2, MYADM, NCAPG, NPM1, NUSAP1, OPA1, PEX2, PLK1, PLK4, RCC1, S1PR1, SDCBP, SET, SH3GLB1, SKA3, SPAG5, TBC1D7, TPX2, UBE2C, VEGFA, WASF1, YWHAZ]
34	negative regulation of cellular component organization	GO:0051129	0.0238968	25	4.09836	[AURKB, BRCA1, BUB1, BUB1B, C1D, CAV1, CENPF, CKAP2, ERCC1, FBXO5, HMGA1, HMGB1, MAD2L1, MTF2, MYADM, NCAPG, NPM1, OPA1, PICALM, PLK1, PMEPA1, S1PR1, SET, TBC1D7, UBE2C]
35	regulation of chromosome organization	GO:0033044	0.00229175	16	6.55738	[BRCA1, BUB1, BUB1B, CDCA5, CENPE, CENPF, ERCC1, FBXO5, HMGA1, MAD2L1, MTF2, PEX2, PLK1, SET, UBE2C, VEGFA]
36	negative regulation of mitotic metaphase/anaphase transition	GO:0045841	0.0480165	6	12.5	[BUB1, BUB1B, CENPF, MAD2L1, PLK1, UBE2C]
37	metaphase/anaphase transition of cell cycle	GO:0044784	0.00422056	8	12.6984	[BUB1, BUB1B, CENPE, CENPF, FBXO5, MAD2L1, PLK1, UBE2C]
38	protein localization to kinetochore	GO:0034501	0.000127174	5	50	[AURKB, BUB1B, CASC5, CDK1, SPDL1]
39	regulation of mitotic sister chromatid segregation	GO:0033047	0.00788122	8	11.5942	[BUB1, BUB1B, CENPE, CENPF, FBXO5, MAD2L1, PLK1, UBE2C]
40	regulation of sister chromatid segregation	GO:0033045	0.00254237	9	11.6883	[BUB1, BUB1B, CDCA5, CENPE, CENPF, FBXO5, MAD2L1, PLK1, UBE2C]
41	regulation of mitotic metaphase/anaphase transition	GO:0030071	0.018808	7	12.069	[BUB1, BUB1B, CENPE, CENPF, MAD2L1, PLK1, UBE2C]
42	regulation of mitotic sister chromatid separation	GO:0010965	0.00585412	8	12.1212	[BUB1, BUB1B, CENPE, CENPF, FBXO5, MAD2L1, PLK1, UBE2C]
43	mitotic spindle checkpoint	GO:0071174	0.0480165	6	12.5	[BUB1, BUB1B, CENPF, MAD2L1, PLK1, UBE2C]
44	negative regulation of protein modification process	GO:0031400	0.0222736	25	4.11862	[BRCA1, BUB1, BUB1B, CASC5, CAV1, CENPF, DBNDD2, DUSP5, FBXO5, FKBP1A, HHEX, MAD2L1, MTF2, MYADM, NPM1, NUP62, PLK1, PMEPA1, PPP2R4, PRKAR2B, PTPN2, PTPN22, SET, UBE2C, WWTR1]
45	mitotic nuclear division	GO:0007067	3.50025e-18	44	9.90991	[ANLN, AURKB, BIRC3, BIRC5, BUB1, BUB1B, CASC5, CDC25C, CDCA2, CDCA5, CDCA8, CDK1, CENPE, CENPF, DYNLT3, ENSA, FAM83D, FBXO5, KIF15, KIF23, KIF2A, KIF4A, KNSTRN, MAD2L1, MCMBP, MYBL2, NCAPG, NDE1, NEDD1, NEK4, NUF2, NUSAP1, PLK1, PMEPA1, RBBP8, RCC1, SKA3, SPAG5, SPDL1, TIPIN, TPX2, UBE2C, UBE2S, ZWINT]
46	microtubule-based process	GO:0007017	8.91046e-06	33	5.2381	[APP, AURKB, BIRC3, BIRC5, BRCA1, CASC5, CAV1, CDK1, CENPE, CKAP2, DIAPH1, FBXO5, GAPDH, KIF15, KIF23, KIF2A, KIF4A, KNSTRN, MYBL2, NDE1, NPM1, NUSAP1, OPA1, PLK1, PLK4, PPP2R4, RCC1, SKA3, SPAG5, SPDL1, SSX2IP, TPX2, TUBA1B]
47	regulation of microtubule cytoskeleton organization	GO:0070507	0.0039992	11	8.8	[AURKB, BRCA1, CAV1, CKAP2, KNSTRN, NPM1, PLK1, PLK4, SKA3, SPAG5, TPX2]
48	regulation of microtubule-based process	GO:0032886	0.00519745	12	7.84314	[AURKB, BRCA1, CAV1, CKAP2, DIAPH1, KNSTRN, NPM1, PLK1, PLK4, SKA3, SPAG5, TPX2]
49	microtubule cytoskeleton organization	GO:0000226	9.13046e-07	29	6.37363	[AURKB, BIRC3, BIRC5, BRCA1, CASC5, CAV1, CDK1, CENPE, CKAP2, FBXO5, GAPDH, KIF23, KIF2A, KIF4A, KNSTRN, MYBL2, NDE1, NPM1, NUSAP1, PLK1, PLK4, PPP2R4, RCC1, SKA3, SPAG5, SPDL1, SSX2IP, TPX2, TUBA1B]
50	spindle organization	GO:0007051	5.78241e-05	14	10.0719	[AURKB, BIRC3, BIRC5, FBXO5, KIF23, KIF2A, KIF4A, KNSTRN, MYBL2, PLK1, PPP2R4, RCC1, SPAG5, TPX2]
51	mitotic spindle organization	GO:0007052	9.62027e-05	11	12.9412	[AURKB, BIRC3, BIRC5, KIF23, KIF2A, KIF4A, MYBL2, PLK1, PPP2R4, RCC1, TPX2]
52	spindle assembly	GO:0051225	0.000152745	11	12.3596	[AURKB, BIRC3, BIRC5, FBXO5, KIF23, KIF2A, KIF4A, MYBL2, PLK1, RCC1, TPX2]
53	cytoskeleton-dependent cytokinesis	GO:0061640	0.00281276	7	16.2791	[ANLN, AURKB, CKAP2, KIF23, KIF4A, NUSAP1, PLK1]
54	mitotic cytokinesis	GO:0000281	0.00715141	6	17.6471	[ANLN, CKAP2, KIF23, KIF4A, NUSAP1, PLK1]
55	mitotic spindle assembly	GO:0090307	0.000128863	9	16.6667	[AURKB, BIRC3, BIRC5, KIF23, KIF2A, KIF4A, MYBL2, PLK1, TPX2]
56	microtubule cytoskeleton organization involved in mitosis	GO:1902850	2.52083e-05	10	16.9492	[AURKB, BIRC3, BIRC5, CENPE, KIF23, KIF2A, KIF4A, MYBL2, PLK1, TPX2]
57	organelle assembly	GO:0070925	0.00770951	26	4.31177	[AHI1, ANLN, ATG16L1, AURKB, BIRC3, BIRC5, BRCA1, CASC5, CENPE, CENPF, FBXO5, FOXP1, KIF23, KIF2A, KIF4A, MYBL2, NCAPG, NPM1, PLK1, PLK4, RCC1, SDCBP, SH3GLB1, SSX2IP, TBC1D7, TPX2]
58	chromosome localization	GO:0050000	0.00234877	8	13.7931	[BIRC5, CDCA5, CDCA8, CENPE, CENPF, FAM83D, NDE1, SPDL1]
59	establishment of chromosome localization	GO:0051303	0.00234877	8	13.7931	[BIRC5, CDCA5, CDCA8, CENPE, CENPF, FAM83D, NDE1, SPDL1]
60	metaphase plate congression	GO:0051310	0.0386591	6	13.0435	[CDCA5, CDCA8, CENPE, CENPF, FAM83D, SPDL1]
61	mitotic sister chromatid segregation	GO:0000070	6.62191e-07	16	11.9403	[BUB1, BUB1B, CDCA5, CDCA8, CENPE, CENPF, FBXO5, KNSTRN, MAD2L1, NCAPG, NUSAP1, PLK1, SPAG5, SPDL1, UBE2C, ZWINT]
62	cellular response to DNA damage stimulus	GO:0006974	9.53534e-05	36	4.48319	[ATF2, BID, BLM, BRCA1, CD44, CDCA5, CDK1, CHAF1A, DDIAS, DEK, DEPDC1B, E2F1, ERCC1, EXO1, FEN1, H2AFX, HMGA1, HMGB1, MORF4L2, NEIL3, NEK4, NPAS2, NPM1, PLK1, RAD51, RAD51AP1, RBBP8, RECQL, RFC1, RIF1, TIPIN, TOP2A, TRIP13, UBE2T, WHSC1, ZNF367]
63	DNA recombination	GO:0006310	0.00256891	17	6.18182	[BLM, BRCA1, ERCC1, EXO1, FEN1, FOXP1, H2AFX, HMGB1, PSMC3IP, RAD51, RAD51AP1, RBBP8, RECQL, RFC1, TOP2A, TRIP13, WHSC1]
64	double-strand break repair	GO:0006302	0.00149279	14	7.65027	[BLM, BRCA1, CDCA5, DEK, DEPDC1B, ERCC1, FEN1, H2AFX, RAD51, RAD51AP1, RBBP8, RIF1, TRIP13, WHSC1]
65	DNA repair	GO:0006281	8.06812e-05	27	5.44355	[BLM, BRCA1, CDCA5, CDK1, CHAF1A, DEK, DEPDC1B, ERCC1, EXO1, FEN1, H2AFX, HMGA1, HMGB1, MORF4L2, NEIL3, NPAS2, NPM1, RAD51, RAD51AP1, RBBP8, RECQL, RFC1, RIF1, TRIP13, UBE2T, WHSC1, ZNF367]
66	DNA metabolic process	GO:0006259	2.60361e-06	44	4.55016	[BANF1, BLM, BRCA1, CDC25C, CDCA5, CDK1, CENPF, CHAF1A, DEK, DEPDC1B, DUT, ERCC1, EXO1, FEN1, FOXP1, GMNN, H1F0, H2AFX, HMGA1, HMGB1, MCM2, MCMBP, MKI67, MORF4L2, NEIL3, NPAS2, NPM1, ORC4, PSMC3IP, RAD51, RAD51AP1, RBBP8, RECQL, RFC1, RIF1, SET, SSBP1, SUPT5H, TIPIN, TOP2A, TRIP13, UBE2T, WHSC1, ZNF367]
67	regulation of response to DNA damage stimulus	GO:2001020	0.00696963	12	7.59494	[BRCA1, CD44, DEK, DEPDC1B, H2AFX, HMGB1, NEK4, NPAS2, RAD51, RAD51AP1, RIF1, WHSC1]
68	regulation of cellular response to stress	GO:0080135	3.72987e-05	33	4.92537	[ADRB2, BRCA1, CAMK2G, CAV1, CD44, CDK6, DEK, DEPDC1B, FZD8, H2AFX, HMGA1, HMGB1, HSP90AA1, KIF2A, MINK1, NEK4, NPAS2, NPM1, NUP62, OPA1, PRDX1, PTPN2, PTPN22, RAD51, RAD51AP1, RIF1, SDCBP, SH3GLB1, SPOP, SUPT5H, TXN, VEGFA, WHSC1]
69	regulation of DNA repair	GO:0006282	0.000356065	10	12.8205	[BRCA1, DEK, DEPDC1B, H2AFX, HMGB1, NPAS2, RAD51, RAD51AP1, RIF1, WHSC1]
70	positive regulation of DNA repair	GO:0045739	0.0181281	6	15	[BRCA1, DEPDC1B, H2AFX, HMGB1, NPAS2, RIF1]
71	DNA replication	GO:0006260	0.0143764	18	5.15759	[BLM, BRCA1, CDC25C, CDK1, CHAF1A, DUT, FEN1, GMNN, HMGA1, MCM2, MCMBP, ORC4, RAD51, RFC1, SET, SSBP1, TIPIN, TOP2A]
72	regulation of DNA metabolic process	GO:0051052	0.0404544	16	5.09554	[BLM, BRCA1, DEK, DEPDC1B, ERCC1, GMNN, H2AFX, HMGB1, NPAS2, NPM1, RAD51, RAD51AP1, RIF1, TIPIN, TOP2A, WHSC1]
73	protein modification by small protein conjugation	GO:0032446	0.000438219	36	4.1958	[ADRB2, BIRC3, BIRC5, BLM, BRCA1, BUB1, BUB1B, CAV1, CDK1, CENPF, CUL2, DCAF6, FBXL5, FBXO5, FBXO9, FKBP1A, MAD2L1, NAE1, NUP62, PEX2, PLK1, PMEPA1, PTPN22, RNF182, RNF7, SPOP, TBC1D7, TMEM189, UBE2C, UBE2D2, UBE2S, UBE2T, UBR7, WSB1, WWTR1, ZNF367]
74	regulation of protein modification by small protein conjugation or removal	GO:1903320	0.00602169	17	5.76271	[ADRB2, BIRC3, BRCA1, BUB1, BUB1B, CAV1, CDK1, CENPF, FBXO5, FKBP1A, MAD2L1, PLK1, PTPN22, TBC1D7, UBE2C, UBE2S, ZNF367]
75	positive regulation of protein modification by small protein conjugation or removal	GO:1903322	0.0130888	13	6.63265	[ADRB2, BIRC3, BRCA1, CAV1, CDK1, FBXO5, FKBP1A, PLK1, PTPN22, TBC1D7, UBE2C, UBE2S, ZNF367]
76	activation of anaphase-promoting complex activity	GO:0051488	0.00529261	4	40	[PLK1, UBE2C, UBE2S, ZNF367]
77	positive regulation of protein ubiquitination	GO:0031398	0.0059189	13	7.18232	[ADRB2, BIRC3, BRCA1, CAV1, CDK1, FBXO5, FKBP1A, PLK1, PTPN22, TBC1D7, UBE2C, UBE2S, ZNF367]
78	protein ubiquitination	GO:0016567	0.00155474	32	4.21607	[ADRB2, BIRC3, BIRC5, BRCA1, BUB1, BUB1B, CAV1, CDK1, CENPF, CUL2, DCAF6, FBXL5, FBXO5, FBXO9, FKBP1A, MAD2L1, PEX2, PLK1, PTPN22, RNF182, RNF7, SPOP, TBC1D7, TMEM189, UBE2C, UBE2D2, UBE2S, UBE2T, UBR7, WSB1, WWTR1, ZNF367]
79	regulation of protein ubiquitination	GO:0031396	0.00246515	17	6.20438	[ADRB2, BIRC3, BRCA1, BUB1, BUB1B, CAV1, CDK1, CENPF, FBXO5, FKBP1A, MAD2L1, PLK1, PTPN22, TBC1D7, UBE2C, UBE2S, ZNF367]
80	exit from mitosis	GO:0010458	0.0179517	5	20	[ANLN, BIRC5, CDCA5, UBE2C, UBE2S]
81	positive regulation of exit from mitosis	GO:0031536	0.0274354	3	50	[BIRC5, CDCA5, UBE2C]
82	positive regulation of cell cycle phase transition	GO:1901989	0.0256918	7	11.4754	[APP, BIRC5, CDCA5, FAM83D, NPM1, PLK1, UBE2C]
83	regulation of exit from mitosis	GO:0007096	0.0380285	4	25	[ANLN, BIRC5, CDCA5, UBE2C]
84	regulation of nuclear division	GO:0051783	0.00132205	14	7.73481	[ANLN, BIRC5, BUB1, BUB1B, CDC25C, CDCA5, CENPE, CENPF, FBXO5, MAD2L1, NUSAP1, PLK1, RCC1, UBE2C]
85	regulation of mitotic nuclear division	GO:0007088	0.000198629	14	9.09091	[ANLN, BIRC5, BUB1, BUB1B, CDC25C, CDCA5, CENPE, CENPF, FBXO5, MAD2L1, NUSAP1, PLK1, RCC1, UBE2C]
86	regulation of mitotic cell cycle	GO:0007346	2.43166e-06	30	5.94059	[ANLN, APP, ATF2, BID, BIRC5, BLM, BUB1, BUB1B, CDC25C, CDCA5, CDK1, CENPE, CENPF, DYNLT3, E2F1, FBXO5, JADE1, MAD2L1, MINK1, NAE1, NEK4, NUSAP1, PLK1, RCC1, TIPIN, TOP2A, TPX2, UBE2C, ZNF655, ZWINT]
87	mitotic cell cycle checkpoint	GO:0007093	0.00657813	13	7.10382	[ATF2, BLM, BUB1, BUB1B, CDK1, CENPF, MAD2L1, NAE1, PLK1, TIPIN, TOP2A, UBE2C, ZWINT]
88	DNA integrity checkpoint	GO:0031570	0.00562058	13	7.22222	[ATF2, BLM, BRCA1, CDK1, DEPDC1B, E2F1, H2AFX, NAE1, PLK1, RBBP8, TIPIN, TOP2A, ZNF367]
89	G2 DNA damage checkpoint	GO:0031572	0.00146964	7	17.9487	[BLM, BRCA1, CDK1, DEPDC1B, PLK1, RBBP8, ZNF367]
90	cell cycle checkpoint	GO:0000075	1.36381e-07	23	8.64662	[ATF2, AURKB, BIRC5, BLM, BRCA1, BUB1, BUB1B, CASC5, CDK1, CENPF, DEPDC1B, E2F1, H2AFX, MAD2L1, NAE1, PLK1, RBBP8, SPDL1, TIPIN, TOP2A, UBE2C, ZNF367, ZWINT]
91	regulation of mitotic cell cycle phase transition	GO:1901990	0.0001801	19	6.83453	[ANLN, APP, BID, BIRC5, BLM, BUB1, BUB1B, CDCA5, CDK1, CENPE, CENPF, E2F1, FBXO5, JADE1, MAD2L1, NAE1, PLK1, UBE2C, ZNF655]
92	regulation of cell cycle phase transition	GO:1901987	3.13254e-05	21	7	[ANLN, APP, BID, BIRC5, BLM, BUB1, BUB1B, CDCA5, CDK1, CENPE, CENPF, E2F1, FAM83D, FBXO5, JADE1, MAD2L1, NAE1, NPM1, PLK1, UBE2C, ZNF655]
93	negative regulation of cell division	GO:0051782	0.00908498	9	9.89011	[AURKB, BLM, BUB1, BUB1B, CENPF, FBXO5, MAD2L1, PLK1, UBE2C]
94	nuclear chromosome segregation	GO:0098813	1.689e-08	22	10.0917	[AURKB, BUB1, BUB1B, CASC5, CDCA5, CDCA8, CENPE, CENPF, FAM83D, FBXO5, KNSTRN, MAD2L1, MCMBP, NCAPG, NUSAP1, PLK1, SPAG5, SPDL1, TOP2A, TRIP13, UBE2C, ZWINT]
95	spindle assembly checkpoint	GO:0071173	0.00501061	7	14.8936	[BUB1, BUB1B, CASC5, CENPF, MAD2L1, PLK1, UBE2C]
96	negative regulation of mitotic cell cycle	GO:0045930	0.0102277	15	6.04839	[ATF2, BLM, BUB1, BUB1B, CDK1, CENPF, JADE1, MAD2L1, NAE1, PLK1, TIPIN, TOP2A, UBE2C, ZNF655, ZWINT]
97	negative regulation of cell cycle	GO:0045786	0.000786568	26	4.94297	[ATF2, AURKB, BLM, BRCA1, BUB1, BUB1B, CDK1, CDK6, CENPF, CUL2, DDIAS, DHCR24, EIF4G2, FBXO5, GMNN, HHEX, JADE1, MAD2L1, NAE1, NPM1, PLK1, TIPIN, TOP2A, UBE2C, ZNF655, ZWINT]
98	anaphase-promoting complex-dependent proteasomal ubiquitin-dependent protein catabolic process	GO:0031145	0.00298193	11	9.09091	[AURKB, BUB1, BUB1B, CDK1, CENPE, CENPF, FBXO5, MAD2L1, PLK1, UBE2C, UBE2S]
99	spindle checkpoint	GO:0031577	1.50624e-05	10	17.8571	[AURKB, BIRC5, BUB1, BUB1B, CASC5, CENPF, MAD2L1, PLK1, SPDL1, UBE2C]
100	negative regulation of cell cycle process	GO:0010948	0.025803	15	5.55556	[AURKB, BLM, BRCA1, BUB1, BUB1B, CDK1, CENPF, FBXO5, JADE1, MAD2L1, NAE1, NPM1, PLK1, UBE2C, ZNF655]
101	DNA conformation change	GO:0071103	3.35446e-06	20	8.3682	[ANP32B, ASF1B, BLM, CASC5, CDCA5, CHAF1A, H1F0, H2AFX, HHEX, HMGA1, HMGB1, MCM2, NCAPG, NPM1, NUSAP1, PEX2, RAD51, RECQL, SET, TOP2A]
102	DNA geometric change	GO:0032392	0.0486415	7	10.2941	[BLM, HMGA1, HMGB1, MCM2, RAD51, RECQL, TOP2A]
103	DNA unwinding involved in DNA replication	GO:0006268	0.00529261	4	40	[HMGA1, MCM2, RAD51, TOP2A]
104	nucleosome assembly	GO:0006334	0.0453377	9	7.9646	[ANP32B, ASF1B, CASC5, CHAF1A, H1F0, H2AFX, MCM2, NPM1, SET]
105	chromatin assembly or disassembly	GO:0006333	0.0276067	11	7.05128	[ANP32B, ASF1B, CASC5, CHAF1A, H1F0, H2AFX, HMGA1, MCM2, NPM1, PEX2, SET]
106	DNA packaging	GO:0006323	0.000147251	15	8.67052	[ANP32B, ASF1B, CASC5, CDCA5, CHAF1A, H1F0, H2AFX, HMGA1, MCM2, NCAPG, NPM1, NUSAP1, PEX2, SET, TOP2A]
107	protein-DNA complex subunit organization	GO:0071824	0.000218293	16	7.88177	[ANP32B, ANP32E, ASF1B, CASC5, CENPE, CENPF, CHAF1A, H1F0, H2AFX, HMGA1, HMGB1, MCM2, NPM1, PEX2, RAD51, SET]
108	protein-DNA complex assembly	GO:0065004	0.00334906	13	7.60234	[ANP32B, ASF1B, CASC5, CENPE, CENPF, CHAF1A, H1F0, H2AFX, HMGB1, MCM2, NPM1, RAD51, SET]
109	nucleosome organization	GO:0034728	0.0029094	12	8.33333	[ANP32B, ANP32E, ASF1B, CASC5, CHAF1A, H1F0, H2AFX, HMGA1, MCM2, NPM1, PEX2, SET]
110	chromatin assembly	GO:0031497	0.00601494	11	8.39695	[ANP32B, ASF1B, CASC5, CHAF1A, H1F0, H2AFX, HMGA1, MCM2, NPM1, PEX2, SET]
111	chromatin organization	GO:0006325	0.00323987	31	4.12783	[ANP32B, ANP32E, ASF1B, ATF2, AURKB, BRCA1, CASC5, CHAF1A, DEK, DEPDC1B, ELP5, FBL, H1F0, H2AFX, H2AFZ, HIST1H2AG, HMGA1, HMGB1, HMGN3, HNRNPC, JADE1, MCM2, MORF4L2, MTF2, NPM1, PEX2, SET, SUPT5H, TEX30, VEGFA, WHSC1]
112	chromosome organization	GO:0051276	1.50402e-12	59	5.48837	[ANP32B, ANP32E, ASF1B, ATF2, AURKB, BLM, BRCA1, BUB1, BUB1B, CASC5, CDCA5, CDCA8, CENPE, CENPF, CHAF1A, DEK, DEPDC1B, ELP5, ERCC1, FBL, FBXO5, FEN1, H1F0, H2AFX, H2AFZ, HHEX, HIST1H2AG, HMGA1, HMGB1, HMGN3, HNRNPC, ITPA, JADE1, KNSTRN, MAD2L1, MCM2, MCMBP, MORF4L2, MTF2, NCAPG, NPM1, NUSAP1, PEX2, PLK1, RAD51, RECQL, RFC1, RIF1, SET, SPAG5, SPDL1, SUPT5H, TEX30, TOP2A, TRIP13, UBE2C, VEGFA, WHSC…
113	protein complex assembly	GO:0006461	1.53799e-06	54	4.10646	[ADRB2, AHNAK, ALDOA, ANLN, ANP32B, ASF1B, ATG16L1, AURKB, BID, BIRC3, BIRC5, BLM, CAMK2G, CASC5, CAV1, CENPE, CENPF, CHAF1A, DIAPH1, FBXO5, FKBP1A, FOSL1, GMNN, H1F0, H2AFX, HMGA1, HMGB1, HSP90AA1, ITPR3, KIF23, KIF2A, KIF4A, MCM2, MYADM, MYBL2, NCAPG, NDE1, NPM1, NT5C3A, PICALM, PLK1, PMEPA1, RAD51, RCC1, SET, SH3GLB1, SHMT2, TPX2, TUBA1B, UBE2C, UBE2S, VEGFA, WASF1, WWTR1]
114	protein complex biogenesis	GO:0070271	1.53799e-06	54	4.10646	[ADRB2, AHNAK, ALDOA, ANLN, ANP32B, ASF1B, ATG16L1, AURKB, BID, BIRC3, BIRC5, BLM, CAMK2G, CASC5, CAV1, CENPE, CENPF, CHAF1A, DIAPH1, FBXO5, FKBP1A, FOSL1, GMNN, H1F0, H2AFX, HMGA1, HMGB1, HSP90AA1, ITPR3, KIF23, KIF2A, KIF4A, MCM2, MYADM, MYBL2, NCAPG, NDE1, NPM1, NT5C3A, PICALM, PLK1, PMEPA1, RAD51, RCC1, SET, SH3GLB1, SHMT2, TPX2, TUBA1B, UBE2C, UBE2S, VEGFA, WASF1, WWTR1]
115	response to radiation	GO:0009314	0.0431048	22	4.19847	[ABL2, APP, AURKB, BLM, BRCA1, C1D, CAV1, DDIAS, DEPDC1B, E2F1, ERCC1, FEN1, H2AFX, LRP8, MME, RAD51, RAD51AP1, RELA, RNF7, TIPIN, TROVE2, TXN]
116	cell aging	GO:0007569	0.00383145	10	9.80392	[CAV1, CDK6, ERCC1, H2AFX, HMGA1, MME, NEK4, NPM1, NUP62, OPA1]
117	mitochondrial membrane organization	GO:0007006	0.0285486	9	8.49057	[ATF2, BID, E2F1, HSP90AA1, KIF2A, OPA1, SH3GLB1, WWTR1, YWHAZ]
