# Supplementary material for: Lineage-specific roles of the cytoplasmic polyadenylation factor CPEB4 in the regulation of melanoma drivers
Source: Nat Commun. 2016 Nov 18;7:13418. doi: 10.1038/ncomms13418 (PMC5120223; doi:10.1038/ncomms13418)
Supplement: Supplementary Data 3 — Network analysis of functional categories enriched CPEB-bound targets identified by RIP-Seq in pancreatic cells. Significantly enriched GO-functional categories (GSEA p<0.05) in gene lists extracted from RIP-Seq analyses performed in RWP1 pancreatic cancer cells. Gene clusters are numbered as in Supplementary Fig. 6. GO accession numbers, the corresponding p values and the identity of the CPEB4 targets in each gene category are also indicated. Note the minimum overlap with genes in Supplementary Data 2 (melanoma SK-Mel-103). [file ncomms13418-s6.xlsx]

## Sheet: ClueGOResults-Pancreas NodeAttr
Supplementary Data 3. Network analysis of functional categories enriched CPEB-bound targets identified by RIP-Seq in pancreatic cells.
Order	GOTerm	GOID	Term PValue Corrected with Bonferroni step down	Nr. Genes Found	% Associated Genes (found/All Associated)	Associated Genes
1	establishment of protein localization to endoplasmic reticulum	GO:0072599	5.0418e-45	54	42.1875	[ASCC3, MRPL23, MRPS12, RPL11, RPL12, RPL15, RPL18A, RPL21, RPL22, RPL23, RPL23A, RPL24, RPL26, RPL27A, RPL28, RPL29, RPL30, RPL31, RPL32, RPL34, RPL35, RPL35A, RPL36A, RPL36AL, RPL37, RPL37A, RPL38, RPL39, RPL4, RPL41, RPL5, RPL7, RPL9, RPLP0, RPLP2, RPS10, RPS11, RPS12, RPS13, RPS14, RPS15A, RPS16, RPS17, RPS18, RPS19, RPS20, RPS24, RPS25, RPS27, RPS27A, RPS3A, RPS7, SRP54, SRP9]
2	protein localization to membrane	GO:0072657	5.57367e-27	76	14.1791	[ASCC3, BBC3, BID, C2CD5, CAV1, CRB3, DLG4, DMTN, DYNLL1, FCHO2, GOLGA7, LYPLA1, MRPL23, MRPS12, MYL12A, OPTN, PDCD5, PDZD11, PMAIP1, RAB13, RPL11, RPL12, RPL15, RPL18A, RPL21, RPL22, RPL23, RPL23A, RPL24, RPL26, RPL27A, RPL28, RPL29, RPL30, RPL31, RPL32, RPL34, RPL35, RPL35A, RPL36A, RPL36AL, RPL37, RPL37A, RPL38, RPL39, RPL4, RPL41, RPL5, RPL7, RPL9, RPLP0, RPLP2, RPS10, RPS11, RPS12, RPS13, RP…
3	establishment of protein localization to membrane	GO:0090150	2.49997e-29	69	17.0792	[ASCC3, BBC3, BID, C2CD5, DMTN, DYNLL1, GOLGA7, LYPLA1, MRPL23, MRPS12, MYL12A, OPTN, PDCD5, PMAIP1, RAB13, RPL11, RPL12, RPL15, RPL18A, RPL21, RPL22, RPL23, RPL23A, RPL24, RPL26, RPL27A, RPL28, RPL29, RPL30, RPL31, RPL32, RPL34, RPL35, RPL35A, RPL36A, RPL36AL, RPL37, RPL37A, RPL38, RPL39, RPL4, RPL41, RPL5, RPL7, RPL9, RPLP0, RPLP2, RPS10, RPS11, RPS12, RPS13, RPS14, RPS15A, RPS16, RPS17, RPS18,…
4	single-organism cellular localization	GO:1902580	8.87599e-15	99	7.59785	[ASCC3, BBC3, BBS7, BID, C2CD5, CAV1, CBLB, CHMP2A, CHMP3, COPZ1, CRB3, CREB3, DLG4, DLGAP5, DMTN, DYNLL1, FCHO2, GDAP1, GOLGA1, GOLGA7, LYPLA1, MAP1B, MRPL23, MRPS12, MYL12A, NAPB, OGG1, OPTN, PDCD5, PDZD11, PMAIP1, PSMD10, RAB13, RPL11, RPL12, RPL15, RPL18A, RPL21, RPL22, RPL23, RPL23A, RPL24, RPL26, RPL27A, RPL28, RPL29, RPL30, RPL31, RPL32, RPL34, RPL35, RPL35A, RPL36A, RPL36AL, RPL37, RPL37A…
5	protein localization to organelle	GO:0033365	2.58413e-14	77	8.76993	[ASCC3, BBC3, BID, CBLB, CREB3, DYNLL1, GDAP1, GOLGA1, KDELR3, MRPL23, MRPS12, NEDD1, OGG1, OPTN, PDCD5, PMAIP1, PSMD10, RPL11, RPL12, RPL15, RPL18A, RPL21, RPL22, RPL23, RPL23A, RPL24, RPL26, RPL27A, RPL28, RPL29, RPL30, RPL31, RPL32, RPL34, RPL35, RPL35A, RPL36A, RPL36AL, RPL37, RPL37A, RPL38, RPL39, RPL4, RPL41, RPL5, RPL7, RPL9, RPLP0, RPLP2, RPS10, RPS11, RPS12, RPS13, RPS14, RPS15A, RPS16, …
6	protein localization	GO:0008104	1.98447e-12	144	5.81348	[AHCTF1, ALS2, AP4S1, ASCC3, BBC3, BBS7, BCAS3, BID, BIRC5, BTF3, C2CD5, CAV1, CBLB, CCDC132, CCDC91, CHML, CHMP2A, CHMP3, CLEC4E, COPZ1, CRB3, CREB3, DERL2, DISC1, DLG4, DMTN, DPH3, DYNLL1, EIF2D, EXOC4, EXOC5, FCHO2, FKBP1B, GDAP1, GOLGA1, GOLGA7, HINFP, HOMER3, KDELR3, LMAN2L, LYPLA1, MRPL23, MRPS12, MVB12B, MYL12A, NAPB, NEDD1, NUBP2, NUP153, NUP35, NUPL2, OAZ2, OGG1, OPTN, OXCT1, PCSK5, PDCD…
7	cellular protein localization	GO:0034613	1.28023e-15	115	7.1473	[ASCC3, BBC3, BCAS3, BID, C2CD5, CAV1, CBLB, CHML, COPZ1, CRB3, CREB3, DERL2, DISC1, DLG4, DMTN, DYNLL1, EIF2D, FCHO2, GDAP1, GOLGA1, GOLGA7, HOMER3, KDELR3, LYPLA1, MRPL23, MRPS12, MYL12A, NAPB, NEDD1, NUBP2, NUPL2, OAZ2, OGG1, OPTN, PDCD5, PDZD11, PMAIP1, PSMD10, RAB13, RALB, RHOD, RPL11, RPL12, RPL15, RPL18A, RPL21, RPL22, RPL23, RPL23A, RPL24, RPL26, RPL27A, RPL28, RPL29, RPL30, RPL31, RPL32,…
8	establishment of protein localization	GO:0045184	2.78525e-14	131	6.40587	[AHCTF1, AP4S1, ASCC3, BBC3, BBS7, BCAS3, BID, BIRC5, BTF3, C2CD5, CBLB, CCDC132, CCDC91, CHML, CHMP2A, CHMP3, CLEC4E, COPZ1, CREB3, DERL2, DLG4, DMTN, DPH3, DYNLL1, EIF2D, EXOC4, EXOC5, FKBP1B, GDAP1, GOLGA1, GOLGA7, HINFP, HOMER3, KDELR3, LMAN2L, LYPLA1, MRPL23, MRPS12, MVB12B, MYL12A, NAPB, NUP153, NUP35, NUPL2, OAZ2, OGG1, OPTN, OXCT1, PCSK5, PDCD5, PDHX, PMAIP1, PSMD10, RAB13, RBPJ, RHOD, RP…
9	establishment of localization in cell	GO:0051649	1.75773e-10	148	5.44118	[ALKBH7, ALS2, ANXA3, AP4S1, ASCC3, ATP5E, ATP5J, ATP5O, BBC3, BBS7, BCAS3, BID, BIRC5, C2CD5, CAV1, CBLB, CCDC132, CHML, CHMP2A, CHMP3, CKLF, CLEC4E, COPZ1, CPSF3, CREB3, CSPG5, DERL2, DLGAP5, DMTN, DPH3, DPY30, DYNLL1, EIF2D, EXOC4, EXOC5, FAM58A, FKBP1B, FTH1, FTL, GDAP1, GEM, GOLGA1, GOLGA7, HOMER3, IFT57, IGF2, LMAN2L, LYPLA1, MAP1B, MICU2, MRPL23, MRPS12, MYL12A, NAPB, NUP153, NUPL2, OAZ2, …
10	cellular macromolecule localization	GO:0070727	1.86952e-15	115	7.11194	[ASCC3, BBC3, BCAS3, BID, C2CD5, CAV1, CBLB, CHML, COPZ1, CRB3, CREB3, DERL2, DISC1, DLG4, DMTN, DYNLL1, EIF2D, FCHO2, GDAP1, GOLGA1, GOLGA7, HOMER3, KDELR3, LYPLA1, MRPL23, MRPS12, MYL12A, NAPB, NEDD1, NUBP2, NUPL2, OAZ2, OGG1, OPTN, PDCD5, PDZD11, PMAIP1, PSMD10, RAB13, RALB, RHOD, RPL11, RPL12, RPL15, RPL18A, RPL21, RPL22, RPL23, RPL23A, RPL24, RPL26, RPL27A, RPL28, RPL29, RPL30, RPL31, RPL32,…
11	protein localization to endoplasmic reticulum	GO:0070972	2.83865e-42	55	37.1622	[ASCC3, KDELR3, MRPL23, MRPS12, RPL11, RPL12, RPL15, RPL18A, RPL21, RPL22, RPL23, RPL23A, RPL24, RPL26, RPL27A, RPL28, RPL29, RPL30, RPL31, RPL32, RPL34, RPL35, RPL35A, RPL36A, RPL36AL, RPL37, RPL37A, RPL38, RPL39, RPL4, RPL41, RPL5, RPL7, RPL9, RPLP0, RPLP2, RPS10, RPS11, RPS12, RPS13, RPS14, RPS15A, RPS16, RPS17, RPS18, RPS19, RPS20, RPS24, RPS25, RPS27, RPS27A, RPS3A, RPS7, SRP54, SRP9]
12	establishment of protein localization to organelle	GO:0072594	5.88505e-20	75	11.1607	[ASCC3, BBC3, BID, CBLB, CREB3, DYNLL1, GDAP1, GOLGA1, MRPL23, MRPS12, OGG1, OPTN, PDCD5, PMAIP1, PSMD10, RPL11, RPL12, RPL15, RPL18A, RPL21, RPL22, RPL23, RPL23A, RPL24, RPL26, RPL27A, RPL28, RPL29, RPL30, RPL31, RPL32, RPL34, RPL35, RPL35A, RPL36A, RPL36AL, RPL37, RPL37A, RPL38, RPL39, RPL4, RPL41, RPL5, RPL7, RPL9, RPLP0, RPLP2, RPS10, RPS11, RPS12, RPS13, RPS14, RPS15A, RPS16, RPS17, RPS18, R…
13	protein targeting to ER	GO:0045047	6.09996e-46	54	43.5484	[ASCC3, MRPL23, MRPS12, RPL11, RPL12, RPL15, RPL18A, RPL21, RPL22, RPL23, RPL23A, RPL24, RPL26, RPL27A, RPL28, RPL29, RPL30, RPL31, RPL32, RPL34, RPL35, RPL35A, RPL36A, RPL36AL, RPL37, RPL37A, RPL38, RPL39, RPL4, RPL41, RPL5, RPL7, RPL9, RPLP0, RPLP2, RPS10, RPS11, RPS12, RPS13, RPS14, RPS15A, RPS16, RPS17, RPS18, RPS19, RPS20, RPS24, RPS25, RPS27, RPS27A, RPS3A, RPS7, SRP54, SRP9]
14	intracellular transport	GO:0046907	7.89699e-17	131	6.86943	[ALKBH7, ALS2, AP4S1, ASCC3, ATP5E, ATP5J, ATP5O, BBC3, BBS7, BCAS3, BID, C2CD5, CAV1, CBLB, CCDC132, CHML, CHMP2A, CHMP3, COPZ1, CPSF3, CREB3, CSPG5, DERL2, DMTN, DPY30, DYNLL1, EIF2D, EXOC5, FAM58A, FKBP1B, FTH1, FTL, GDAP1, GOLGA1, GOLGA7, HOMER3, IFT57, LMAN2L, LYPLA1, MAP1B, MICU2, MRPL23, MRPS12, MYL12A, NAPB, NUP153, NUPL2, OAZ2, OGG1, OPTN, PDCD5, PICALM, PMAIP1, PPP1R12A, PSMD10, RAB13, …
15	organic substance transport	GO:0071702	2.82007e-09	144	5.30973	[ABCD3, ADA, AHCTF1, ANO6, AP4S1, ASCC3, BBS7, BCAS3, BID, BIRC5, BTF3, C2CD5, CAV1, CBLB, CCDC132, CCDC91, CHML, CHMP2A, CHMP3, CLEC4E, COPZ1, CPSF3, CREB3, DERL2, DMTN, DPH3, EIF2D, EXOC4, EXOC5, FAM58A, FKBP1B, GDAP1, GOLGA1, GOLGA7, HOMER3, IGF2BP3, KDELR3, LMAN2L, LYPLA1, MAGOHB, MMP7, MRPL23, MRPS12, MVB12B, MYL12A, NAPB, NFE2L2, NUP153, NUP35, NUPL2, OAZ2, OGG1, OPTN, OXCT1, PAX8, PCSK5, P…
16	single-organism intracellular transport	GO:1902582	2.08829e-15	118	6.99881	[ALKBH7, ALS2, AP4S1, ASCC3, ATP5E, ATP5J, ATP5O, BBC3, BID, C2CD5, CAV1, CBLB, CCDC132, CHMP2A, CHMP3, COPZ1, CPSF3, CREB3, DERL2, DMTN, DPY30, DYNLL1, EXOC5, FAM58A, FKBP1B, FTH1, FTL, GDAP1, GOLGA1, GOLGA7, HOMER3, IFT57, LMAN2L, LYPLA1, MAP1B, MICU2, MRPL23, MRPS12, MYL12A, NUPL2, OGG1, OPTN, PDCD5, PICALM, PMAIP1, PSMD10, RAB13, RHOD, RPL11, RPL12, RPL15, RPL18A, RPL21, RPL22, RPL23, RPL23A,…
17	single-organism transport	GO:0044765	0.00947136	171	4.06079	[ABCD3, ABCE1, ADA, ALKBH7, ALS2, ANO6, ANXA3, AP4S1, ARMC1, ARPC2, ASCC3, ATP5E, ATP5J, ATP5O, B2M, BBC3, BBS7, BID, BIRC5, C2CD5, CAV1, CBLB, CCDC132, CHMP2A, CHMP3, CKLF, CLEC4E, COPS3, COPZ1, COX6C, COX7B, CPSF3, CREB3, CYGB, DERL2, DLG4, DMTN, DPH3, DPY30, DYNLL1, EXOC4, EXOC5, FAM58A, FKBP1B, FTH1, FTL, GDAP1, GOLGA1, GOLGA7, HIAT1, HOMER3, HTR3B, IFT57, IGF2, KCNAB3, LMAN2L, LRRC8D, LYPLA1…
18	protein targeting	GO:0006605	3.76341e-19	78	10.4839	[ASCC3, BID, C2CD5, CBLB, CREB3, DMTN, GDAP1, GOLGA1, HOMER3, MRPL23, MRPS12, MYL12A, OGG1, OPTN, PDCD5, PSMD10, RHOD, RPL11, RPL12, RPL15, RPL18A, RPL21, RPL22, RPL23, RPL23A, RPL24, RPL26, RPL27A, RPL28, RPL29, RPL30, RPL31, RPL32, RPL34, RPL35, RPL35A, RPL36A, RPL36AL, RPL37, RPL37A, RPL38, RPL39, RPL4, RPL41, RPL5, RPL7, RPL9, RPLP0, RPLP2, RPS10, RPS11, RPS12, RPS13, RPS14, RPS15A, RPS16, RP…
19	protein targeting to membrane	GO:0006612	8.48178e-35	59	25.431	[ASCC3, C2CD5, DMTN, MRPL23, MRPS12, MYL12A, RPL11, RPL12, RPL15, RPL18A, RPL21, RPL22, RPL23, RPL23A, RPL24, RPL26, RPL27A, RPL28, RPL29, RPL30, RPL31, RPL32, RPL34, RPL35, RPL35A, RPL36A, RPL36AL, RPL37, RPL37A, RPL38, RPL39, RPL4, RPL41, RPL5, RPL7, RPL9, RPLP0, RPLP2, RPS10, RPS11, RPS12, RPS13, RPS14, RPS15A, RPS16, RPS17, RPS18, RPS19, RPS20, RPS24, RPS25, RPS27, RPS27A, RPS3A, RPS7, SRP54,…
20	intracellular protein transport	GO:0006886	5.03946e-19	98	8.78924	[ASCC3, BCAS3, BID, C2CD5, CBLB, CHML, COPZ1, CREB3, DERL2, DMTN, EIF2D, GDAP1, GOLGA1, GOLGA7, HOMER3, LYPLA1, MRPL23, MRPS12, MYL12A, NAPB, NUPL2, OAZ2, OGG1, OPTN, PDCD5, PSMD10, RAB13, RHOD, RPL11, RPL12, RPL15, RPL18A, RPL21, RPL22, RPL23, RPL23A, RPL24, RPL26, RPL27A, RPL28, RPL29, RPL30, RPL31, RPL32, RPL34, RPL35, RPL35A, RPL36A, RPL36AL, RPL37, RPL37A, RPL38, RPL39, RPL4, RPL41, RPL5, RP…
21	transport	GO:0006810	0.00118964	197	4.06521	[ABCD3, ABCE1, ADA, AHCTF1, ALKBH7, ALS2, ANO6, ANXA3, AP4S1, ARMC1, ARPC2, ASCC3, ATP5E, ATP5J, ATP5O, B2M, BBC3, BBS7, BCAS3, BID, BIRC5, BTF3, C2CD5, CAV1, CBLB, CCDC132, CCDC91, CHML, CHMP2A, CHMP3, CKLF, CLEC4E, COPS3, COPZ1, COX6C, COX7B, CPSF3, CREB3, CSPG5, CYGB, DERL2, DLG4, DMTN, DPH3, DPY30, DYNLL1, EIF2D, EXOC4, EXOC5, FAM58A, FCHO2, FKBP1B, FTH1, FTL, GDAP1, GOLGA1, GOLGA7, HIAT1, HO…
22	protein transport	GO:0015031	4.09304e-14	125	6.53083	[AHCTF1, AP4S1, ASCC3, BBS7, BCAS3, BID, BIRC5, BTF3, C2CD5, CBLB, CCDC132, CCDC91, CHML, CHMP2A, CHMP3, CLEC4E, COPZ1, CREB3, DERL2, DMTN, DPH3, EIF2D, EXOC4, EXOC5, FKBP1B, GDAP1, GOLGA1, GOLGA7, HOMER3, KDELR3, LMAN2L, LYPLA1, MRPL23, MRPS12, MVB12B, MYL12A, NAPB, NUP153, NUP35, NUPL2, OAZ2, OGG1, OPTN, OXCT1, PCSK5, PDCD5, PDHX, PSMD10, RAB13, RBPJ, RHOD, RPL11, RPL12, RPL15, RPL18A, RPL21, R…
23	cytoplasmic transport	GO:0016482	2.26454e-14	91	7.88562	[ASCC3, BBC3, BID, CAV1, CBLB, CPSF3, CREB3, DERL2, FKBP1B, GDAP1, GOLGA1, GOLGA7, LMAN2L, LYPLA1, MRPL23, MRPS12, NUP153, NUPL2, OGG1, OPTN, PDCD5, PPP1R12A, PSMD10, RAB13, RPL11, RPL12, RPL15, RPL18A, RPL21, RPL22, RPL23, RPL23A, RPL24, RPL26, RPL27A, RPL28, RPL29, RPL30, RPL31, RPL32, RPL34, RPL35, RPL35A, RPL36A, RPL36AL, RPL37, RPL37A, RPL38, RPL39, RPL4, RPL41, RPL5, RPL7, RPL9, RPLP0, RPLP…
24	translational termination	GO:0006415	6.31622e-39	57	31.1475	[MRPL15, MRPL23, MRPL34, MRPL42, MRPL50, MRPS12, MRPS22, MRPS27, RPL11, RPL12, RPL15, RPL18A, RPL21, RPL22, RPL23, RPL23A, RPL24, RPL26, RPL27A, RPL28, RPL29, RPL30, RPL31, RPL32, RPL34, RPL35, RPL35A, RPL36A, RPL36AL, RPL37, RPL37A, RPL38, RPL39, RPL4, RPL41, RPL5, RPL7, RPL9, RPLP0, RPLP2, RPS10, RPS11, RPS12, RPS13, RPS14, RPS15A, RPS16, RPS17, RPS18, RPS19, RPS20, RPS24, RPS25, RPS27, RPS27A,…
25	cotranslational protein targeting to membrane	GO:0006613	3.24734e-45	53	43.8017	[MRPL23, MRPS12, RPL11, RPL12, RPL15, RPL18A, RPL21, RPL22, RPL23, RPL23A, RPL24, RPL26, RPL27A, RPL28, RPL29, RPL30, RPL31, RPL32, RPL34, RPL35, RPL35A, RPL36A, RPL36AL, RPL37, RPL37A, RPL38, RPL39, RPL4, RPL41, RPL5, RPL7, RPL9, RPLP0, RPLP2, RPS10, RPS11, RPS12, RPS13, RPS14, RPS15A, RPS16, RPS17, RPS18, RPS19, RPS20, RPS24, RPS25, RPS27, RPS27A, RPS3A, RPS7, SRP54, SRP9]
26	SRP-dependent cotranslational protein targeting to membrane	GO:0006614	6.14852e-46	53	44.9153	[MRPL23, MRPS12, RPL11, RPL12, RPL15, RPL18A, RPL21, RPL22, RPL23, RPL23A, RPL24, RPL26, RPL27A, RPL28, RPL29, RPL30, RPL31, RPL32, RPL34, RPL35, RPL35A, RPL36A, RPL36AL, RPL37, RPL37A, RPL38, RPL39, RPL4, RPL41, RPL5, RPL7, RPL9, RPLP0, RPLP2, RPS10, RPS11, RPS12, RPS13, RPS14, RPS15A, RPS16, RPS17, RPS18, RPS19, RPS20, RPS24, RPS25, RPS27, RPS27A, RPS3A, RPS7, SRP54, SRP9]
27	translation	GO:0006412	4.9084e-20	72	11.5942	[COA3, CPEB4, DDX1, DTD1, EIF2D, EIF3E, EIF3H, IGF2BP3, IMP3, MRPL15, MRPL23, MRPL34, MRPL42, MRPL50, MRPS12, MRPS22, MRPS27, PAIP1, RPL11, RPL12, RPL15, RPL18A, RPL21, RPL22, RPL23, RPL23A, RPL24, RPL26, RPL27A, RPL28, RPL29, RPL30, RPL31, RPL32, RPL34, RPL35, RPL35A, RPL36A, RPL36AL, RPL37, RPL37A, RPL38, RPL39, RPL4, RPL41, RPL5, RPL7, RPL9, RPLP0, RPLP2, RPS10, RPS11, RPS12, RPS13, RPS14, RPS…
28	translational initiation	GO:0006413	2.29548e-33	62	22.5455	[DDX1, EIF2D, EIF3E, EIF3H, MRPL15, MRPL23, MRPL34, MRPL42, MRPL50, MRPS12, MRPS22, MRPS27, PAIP1, RPL11, RPL12, RPL15, RPL18A, RPL21, RPL22, RPL23, RPL23A, RPL24, RPL26, RPL27A, RPL28, RPL29, RPL30, RPL31, RPL32, RPL34, RPL35, RPL35A, RPL36A, RPL36AL, RPL37, RPL37A, RPL38, RPL39, RPL4, RPL41, RPL5, RPL7, RPL9, RPLP0, RPLP2, RPS10, RPS11, RPS12, RPS13, RPS14, RPS15A, RPS16, RPS17, RPS18, RPS19, R…
29	translational elongation	GO:0006414	1.3693e-38	62	27.193	[DTD1, IGF2BP3, IMP3, MRPL15, MRPL23, MRPL34, MRPL42, MRPL50, MRPS12, MRPS22, MRPS27, RPL11, RPL12, RPL15, RPL18A, RPL21, RPL22, RPL23, RPL23A, RPL24, RPL26, RPL27A, RPL28, RPL29, RPL30, RPL31, RPL32, RPL34, RPL35, RPL35A, RPL36A, RPL36AL, RPL37, RPL37A, RPL38, RPL39, RPL4, RPL41, RPL5, RPL7, RPL9, RPLP0, RPLP2, RPS10, RPS11, RPS12, RPS13, RPS14, RPS15A, RPS16, RPS17, RPS18, RPS19, RPS20, RPS24, …
30	membrane organization	GO:0061024	2.26637e-18	95	8.7963	[ALKBH7, ANO6, AP4S1, ASCC3, BBC3, BID, C2CD5, CAV1, CHMP2A, CHMP3, COPZ1, CRB3, DLG4, DMTN, DYNLL1, EXOC4, EXOC5, FCHO2, FTH1, FTL, GDAP1, GNPAT, GOLGA7, LYPLA1, MRPL23, MRPS12, MYL12A, NAPB, NUP153, NUP35, NUPL2, OPTN, PDCD5, PDZD11, PICALM, PMAIP1, RAB13, RPL11, RPL12, RPL15, RPL18A, RPL21, RPL22, RPL23, RPL23A, RPL24, RPL26, RPL27A, RPL28, RPL29, RPL30, RPL31, RPL32, RPL34, RPL35, RPL35A, RPL…
31	protein complex subunit organization	GO:0071822	2.04514e-11	114	6.28792	[ACADM, AHCTF1, ANO6, APITD1, ARID2, ARPC2, BBC3, BID, BIRC5, CAPZA2, CAV1, CENPU, CHMP2A, CHMP3, COA3, CTNNBIP1, DLG4, DMTN, DSTN, DYNLL1, EPS8, FCHO2, FIGNL1, GTF2F2, HAT1, HIST1H3A, KNTC1, KRT14, MLKL, MRPL15, MRPL23, MRPL34, MRPL42, MRPL50, MRPS12, MRPS22, MRPS27, MSRB2, NAP1L1, NAPB, NUP153, OPTN, PICALM, PMAIP1, PSMC6, PSMD10, PSMG2, RALB, RHOD, RPL11, RPL12, RPL15, RPL18A, RPL21, RPL22, RP…
32	macromolecular complex subunit organization	GO:0043933	8.62797e-10	141	5.43772	[ACADM, ACTR8, AHCTF1, ANO6, APITD1, ARID2, ARPC2, ATAD2, BBC3, BID, BIRC5, BRCC3, CAPZA2, CAV1, CENPU, CHMP2A, CHMP3, COA3, CTNNBIP1, DDX1, DLG4, DMTN, DPY30, DSTN, DYNLL1, EIF2D, EIF3E, EIF3H, EPS8, FAM103A1, FCHO2, FIGNL1, GTF2F2, H2AFV, HAT1, HDAC11, HDAC9, HIST1H3A, JADE3, JDP2, KAT8, KNTC1, KRT14, MLKL, MRPL15, MRPL23, MRPL34, MRPL42, MRPL50, MRPS12, MRPS22, MRPS27, MSRB2, MYSM1, NAP1L1, NA…
33	organelle organization	GO:0006996	0.00272499	156	4.23223	[ABCD3, ACTR8, AHCTF1, ALKBH7, ALS2, ANAPC7, APITD1, ARID2, ARPC2, ASCC3, ATAD2, BBC3, BBS7, BCAS3, BID, BIRC5, BRCC3, BRWD3, C2CD5, CAPZA2, CAV1, CCDC18, CCNB1IP1, CENPU, CEP162, CFLAR, CHMP2A, CHMP3, CISD2, COA3, COPZ1, CSPG5, DCLRE1A, DDX1, DISC1, DKC1, DLG4, DLGAP5, DMTN, DOCK7, DPY30, DSTN, DTD1, DYNLL1, EIF2D, EPS8, EXOC4, EXOC5, FBF1, FCHO2, FIGNL1, GDAP1, GEM, H2AFV, HAT1, HDAC11, HDAC9, …
34	single-organism membrane organization	GO:0044802	1.29918e-17	85	9.27948	[ALKBH7, ANO6, ASCC3, BBC3, BID, C2CD5, CAV1, COPZ1, CRB3, DLG4, DMTN, DYNLL1, FCHO2, GDAP1, GOLGA7, LYPLA1, MRPL23, MRPS12, MYL12A, NUP153, NUP35, NUPL2, OPTN, PDCD5, PDZD11, PMAIP1, RAB13, RPL11, RPL12, RPL15, RPL18A, RPL21, RPL22, RPL23, RPL23A, RPL24, RPL26, RPL27A, RPL28, RPL29, RPL30, RPL31, RPL32, RPL34, RPL35, RPL35A, RPL36A, RPL36AL, RPL37, RPL37A, RPL38, RPL39, RPL4, RPL41, RPL5, RPL7, …
35	protein complex disassembly	GO:0043241	3.38969e-34	67	21.0031	[ARID2, CAPZA2, DMTN, DSTN, EPS8, MRPL15, MRPL23, MRPL34, MRPL42, MRPL50, MRPS12, MRPS22, MRPS27, NAPB, RPL11, RPL12, RPL15, RPL18A, RPL21, RPL22, RPL23, RPL23A, RPL24, RPL26, RPL27A, RPL28, RPL29, RPL30, RPL31, RPL32, RPL34, RPL35, RPL35A, RPL36A, RPL36AL, RPL37, RPL37A, RPL38, RPL39, RPL4, RPL41, RPL5, RPL7, RPL9, RPLP0, RPLP2, RPS10, RPS11, RPS12, RPS13, RPS14, RPS15A, RPS16, RPS17, RPS18, RPS…
36	cellular protein complex disassembly	GO:0043624	1.86839e-35	66	22.3729	[CAPZA2, DMTN, DSTN, EPS8, MRPL15, MRPL23, MRPL34, MRPL42, MRPL50, MRPS12, MRPS22, MRPS27, NAPB, RPL11, RPL12, RPL15, RPL18A, RPL21, RPL22, RPL23, RPL23A, RPL24, RPL26, RPL27A, RPL28, RPL29, RPL30, RPL31, RPL32, RPL34, RPL35, RPL35A, RPL36A, RPL36AL, RPL37, RPL37A, RPL38, RPL39, RPL4, RPL41, RPL5, RPL7, RPL9, RPLP0, RPLP2, RPS10, RPS11, RPS12, RPS13, RPS14, RPS15A, RPS16, RPS17, RPS18, RPS19, RPS…
37	cellular component disassembly	GO:0022411	2.35983e-21	84	10.6734	[ARID2, CAPZA2, CISD2, COL4A5, CSPG5, DMTN, DSTN, EIF2D, EPS8, MDH1, MMP7, MRPL15, MRPL23, MRPL34, MRPL42, MRPL50, MRPS12, MRPS22, MRPS27, NAPB, NME2, NUP153, NUP35, NUPL2, PIK3CA, RPL11, RPL12, RPL15, RPL18A, RPL21, RPL22, RPL23, RPL23A, RPL24, RPL26, RPL27A, RPL28, RPL29, RPL30, RPL31, RPL32, RPL34, RPL35, RPL35A, RPL36A, RPL36AL, RPL37, RPL37A, RPL38, RPL39, RPL4, RPL41, RPL5, RPL7, RPL9, RPLP…
38	macromolecular complex disassembly	GO:0032984	3.44158e-34	68	20.6061	[ARID2, CAPZA2, DMTN, DSTN, EIF2D, EPS8, MRPL15, MRPL23, MRPL34, MRPL42, MRPL50, MRPS12, MRPS22, MRPS27, NAPB, RPL11, RPL12, RPL15, RPL18A, RPL21, RPL22, RPL23, RPL23A, RPL24, RPL26, RPL27A, RPL28, RPL29, RPL30, RPL31, RPL32, RPL34, RPL35, RPL35A, RPL36A, RPL36AL, RPL37, RPL37A, RPL38, RPL39, RPL4, RPL41, RPL5, RPL7, RPL9, RPLP0, RPLP2, RPS10, RPS11, RPS12, RPS13, RPS14, RPS15A, RPS16, RPS17, RPS…
39	heterocycle catabolic process	GO:0046700	1.27068e-21	65	13.5699	[ABCE1, ADA, ARNT, BLVRB, EIF3E, LSM2, MAGOHB, MRPL23, MRPS12, OGG1, OGT, PAIP1, PARN, RNASEH2B, RPL11, RPL12, RPL15, RPL18A, RPL21, RPL22, RPL23, RPL23A, RPL24, RPL26, RPL27A, RPL28, RPL29, RPL30, RPL31, RPL32, RPL34, RPL35, RPL35A, RPL36A, RPL36AL, RPL37, RPL37A, RPL38, RPL39, RPL4, RPL41, RPL5, RPL7, RPL9, RPLP0, RPLP2, RPS10, RPS11, RPS12, RPS13, RPS14, RPS15A, RPS16, RPS17, RPS18, RPS19, RPS…
40	organic cyclic compound catabolic process	GO:1901361	3.00641e-20	66	12.6437	[ABCE1, ADA, ARNT, BLVRB, EIF3E, LRTOMT, LSM2, MAGOHB, MRPL23, MRPS12, OGG1, OGT, PAIP1, PARN, RNASEH2B, RPL11, RPL12, RPL15, RPL18A, RPL21, RPL22, RPL23, RPL23A, RPL24, RPL26, RPL27A, RPL28, RPL29, RPL30, RPL31, RPL32, RPL34, RPL35, RPL35A, RPL36A, RPL36AL, RPL37, RPL37A, RPL38, RPL39, RPL4, RPL41, RPL5, RPL7, RPL9, RPLP0, RPLP2, RPS10, RPS11, RPS12, RPS13, RPS14, RPS15A, RPS16, RPS17, RPS18, RP…
41	organic substance catabolic process	GO:1901575	1.13588e-10	117	6.05904	[ABCD3, ABCE1, ACAD11, ACADM, ADA, ANAPC7, ARNT, BBS7, BLVRB, CAV1, CBLB, COPS3, CPS1, CSPG5, CUL2, DERL2, DISC1, DLGAP5, DTD1, ECI2, EIF3E, ERLIN1, ETFA, FUCA1, IDH1, IDS, INPP1, INPP5F, LRTOMT, LSM2, LYPLA1, MAGOHB, MRPL23, MRPS12, MVB12B, NAGK, NFE2L2, OAZ2, OGG1, OGT, OXCT1, PAIP1, PARN, PMAIP1, PSMA4, PSMC6, PSMD10, PSMG2, RNASEH2B, RNF138, RNF14, RNF146, RNF168, RPL11, RPL12, RPL15, RPL18A,…
42	nucleobase-containing compound catabolic process	GO:0034655	1.40429e-23	64	14.9184	[ABCE1, ADA, ARNT, EIF3E, LSM2, MAGOHB, MRPL23, MRPS12, OGG1, OGT, PAIP1, PARN, RNASEH2B, RPL11, RPL12, RPL15, RPL18A, RPL21, RPL22, RPL23, RPL23A, RPL24, RPL26, RPL27A, RPL28, RPL29, RPL30, RPL31, RPL32, RPL34, RPL35, RPL35A, RPL36A, RPL36AL, RPL37, RPL37A, RPL38, RPL39, RPL4, RPL41, RPL5, RPL7, RPL9, RPLP0, RPLP2, RPS10, RPS11, RPS12, RPS13, RPS14, RPS15A, RPS16, RPS17, RPS18, RPS19, RPS20, RPS…
43	macromolecule catabolic process	GO:0009057	4.33273e-16	97	8.04312	[ABCE1, ANAPC7, BBS7, CAV1, CBLB, COPS3, CPS1, CSPG5, CUL2, DERL2, DISC1, DLGAP5, EIF3E, ERLIN1, FUCA1, IDS, LSM2, LYPLA1, MAGOHB, MRPL23, MRPS12, MVB12B, NFE2L2, OAZ2, PAIP1, PARN, PMAIP1, PSMA4, PSMC6, PSMD10, PSMG2, RNASEH2B, RNF138, RNF14, RNF146, RNF168, RPL11, RPL12, RPL15, RPL18A, RPL21, RPL22, RPL23, RPL23A, RPL24, RPL26, RPL27A, RPL28, RPL29, RPL30, RPL31, RPL32, RPL34, RPL35, RPL35A, RP…
44	aromatic compound catabolic process	GO:0019439	8.3499e-22	66	13.4694	[ABCE1, ADA, ARNT, BLVRB, EIF3E, LRTOMT, LSM2, MAGOHB, MRPL23, MRPS12, OGG1, OGT, PAIP1, PARN, RNASEH2B, RPL11, RPL12, RPL15, RPL18A, RPL21, RPL22, RPL23, RPL23A, RPL24, RPL26, RPL27A, RPL28, RPL29, RPL30, RPL31, RPL32, RPL34, RPL35, RPL35A, RPL36A, RPL36AL, RPL37, RPL37A, RPL38, RPL39, RPL4, RPL41, RPL5, RPL7, RPL9, RPLP0, RPLP2, RPS10, RPS11, RPS12, RPS13, RPS14, RPS15A, RPS16, RPS17, RPS18, RP…
45	cellular catabolic process	GO:0044248	3.27577e-14	129	6.44356	[ABCD3, ABCE1, ACAD11, ACADM, ADA, ANAPC7, ARNT, BBS7, BLVRB, CAV1, CISD2, COPS3, CPS1, CSPG5, CUL2, DERL2, DISC1, DLGAP5, DTD1, DYNLL1, ECI2, EIF3E, ERLIN1, ETFA, IDH1, IDS, INPP5F, KAT8, LGALS8, LRTOMT, LSM2, MAGOHB, MDH1, MRPL23, MRPS12, MVB12B, NAGK, NFE2L2, NME2, NRBF2, OGG1, OGT, OPTN, OXCT1, PAIP1, PARN, PIK3CA, PMAIP1, PSMA4, PSMC6, PSMD10, PSMG2, RALB, RNASEH2B, RNF138, RNF14, RNF146, RN…
46	cellular macromolecule catabolic process	GO:0044265	1.51877e-18	89	9.27083	[ABCE1, ANAPC7, BBS7, CAV1, COPS3, CUL2, DERL2, DISC1, DLGAP5, EIF3E, ERLIN1, LSM2, MAGOHB, MRPL23, MRPS12, MVB12B, NFE2L2, PAIP1, PARN, PMAIP1, PSMA4, PSMC6, PSMD10, PSMG2, RNASEH2B, RNF138, RNF14, RNF146, RNF168, RPL11, RPL12, RPL15, RPL18A, RPL21, RPL22, RPL23, RPL23A, RPL24, RPL26, RPL27A, RPL28, RPL29, RPL30, RPL31, RPL32, RPL34, RPL35, RPL35A, RPL36A, RPL36AL, RPL37, RPL37A, RPL38, RPL39, R…
47	cellular nitrogen compound catabolic process	GO:0044270	1.27068e-21	65	13.5699	[ABCE1, ADA, ARNT, BLVRB, EIF3E, LSM2, MAGOHB, MRPL23, MRPS12, OGG1, OGT, PAIP1, PARN, RNASEH2B, RPL11, RPL12, RPL15, RPL18A, RPL21, RPL22, RPL23, RPL23A, RPL24, RPL26, RPL27A, RPL28, RPL29, RPL30, RPL31, RPL32, RPL34, RPL35, RPL35A, RPL36A, RPL36AL, RPL37, RPL37A, RPL38, RPL39, RPL4, RPL41, RPL5, RPL7, RPL9, RPLP0, RPLP2, RPS10, RPS11, RPS12, RPS13, RPS14, RPS15A, RPS16, RPS17, RPS18, RPS19, RPS…
48	amide biosynthetic process	GO:0043604	2.71979e-22	82	11.2483	[ARG2, COA3, CPEB4, CPS1, DDX1, DHFR, DTD1, EIF2D, EIF3E, EIF3H, IGF2BP3, IMP3, MMP7, MRPL15, MRPL23, MRPL34, MRPL42, MRPL50, MRPS12, MRPS22, MRPS27, NFE2L2, PAIP1, PCSK5, RPL11, RPL12, RPL15, RPL18A, RPL21, RPL22, RPL23, RPL23A, RPL24, RPL26, RPL27A, RPL28, RPL29, RPL30, RPL31, RPL32, RPL34, RPL35, RPL35A, RPL36A, RPL36AL, RPL37, RPL37A, RPL38, RPL39, RPL4, RPL41, RPL5, RPL7, RPL9, RPLP0, RPLP2,…
49	peptide biosynthetic process	GO:0043043	5.73199e-21	75	11.592	[COA3, CPEB4, DDX1, DTD1, EIF2D, EIF3E, EIF3H, IGF2BP3, IMP3, MMP7, MRPL15, MRPL23, MRPL34, MRPL42, MRPL50, MRPS12, MRPS22, MRPS27, NFE2L2, PAIP1, PCSK5, RPL11, RPL12, RPL15, RPL18A, RPL21, RPL22, RPL23, RPL23A, RPL24, RPL26, RPL27A, RPL28, RPL29, RPL30, RPL31, RPL32, RPL34, RPL35, RPL35A, RPL36A, RPL36AL, RPL37, RPL37A, RPL38, RPL39, RPL4, RPL41, RPL5, RPL7, RPL9, RPLP0, RPLP2, RPS10, RPS11, RPS…
50	viral transcription	GO:0019083	1.75983e-42	59	33.5227	[CCNH, GTF2F2, MRPL23, MRPS12, NUP153, NUP35, NUPL2, POLR2I, POLR2K, RPL11, RPL12, RPL15, RPL18A, RPL21, RPL22, RPL23, RPL23A, RPL24, RPL26, RPL27A, RPL28, RPL29, RPL30, RPL31, RPL32, RPL34, RPL35, RPL35A, RPL36A, RPL36AL, RPL37, RPL37A, RPL38, RPL39, RPL4, RPL41, RPL5, RPL7, RPL9, RPLP0, RPLP2, RPS10, RPS11, RPS12, RPS13, RPS14, RPS15A, RPS16, RPS17, RPS18, RPS19, RPS20, RPS24, RPS25, RPS27, RPS…
51	viral life cycle	GO:0019058	1.84899e-30	68	18.0851	[CAV1, CCNH, CHMP2A, CHMP3, GTF2F2, IFITM1, LGALS1, MRPL23, MRPS12, NUP153, NUP35, NUPL2, OAS3, PCSK5, POLR2I, POLR2K, RPL11, RPL12, RPL15, RPL18A, RPL21, RPL22, RPL23, RPL23A, RPL24, RPL26, RPL27A, RPL28, RPL29, RPL30, RPL31, RPL32, RPL34, RPL35, RPL35A, RPL36A, RPL36AL, RPL37, RPL37A, RPL38, RPL39, RPL4, RPL41, RPL5, RPL7, RPL9, RPLP0, RPLP2, RPS10, RPS11, RPS12, RPS13, RPS14, RPS15A, RPS16, RP…
52	viral gene expression	GO:0019080	6.81147e-41	59	31.7204	[CCNH, GTF2F2, MRPL23, MRPS12, NUP153, NUP35, NUPL2, POLR2I, POLR2K, RPL11, RPL12, RPL15, RPL18A, RPL21, RPL22, RPL23, RPL23A, RPL24, RPL26, RPL27A, RPL28, RPL29, RPL30, RPL31, RPL32, RPL34, RPL35, RPL35A, RPL36A, RPL36AL, RPL37, RPL37A, RPL38, RPL39, RPL4, RPL41, RPL5, RPL7, RPL9, RPLP0, RPLP2, RPS10, RPS11, RPS12, RPS13, RPS14, RPS15A, RPS16, RPS17, RPS18, RPS19, RPS20, RPS24, RPS25, RPS27, RPS…
53	RNA catabolic process	GO:0006401	2.06724e-32	59	23.2283	[ABCE1, EIF3E, LSM2, MAGOHB, MRPL23, MRPS12, PAIP1, PARN, RNASEH2B, RPL11, RPL12, RPL15, RPL18A, RPL21, RPL22, RPL23, RPL23A, RPL24, RPL26, RPL27A, RPL28, RPL29, RPL30, RPL31, RPL32, RPL34, RPL35, RPL35A, RPL36A, RPL36AL, RPL37, RPL37A, RPL38, RPL39, RPL4, RPL41, RPL5, RPL7, RPL9, RPLP0, RPLP2, RPS10, RPS11, RPS12, RPS13, RPS14, RPS15A, RPS16, RPS17, RPS18, RPS19, RPS20, RPS24, RPS25, RPS27, RPS2…
54	mRNA catabolic process	GO:0006402	8.64477e-34	57	25.6757	[EIF3E, LSM2, MAGOHB, MRPL23, MRPS12, PAIP1, PARN, RPL11, RPL12, RPL15, RPL18A, RPL21, RPL22, RPL23, RPL23A, RPL24, RPL26, RPL27A, RPL28, RPL29, RPL30, RPL31, RPL32, RPL34, RPL35, RPL35A, RPL36A, RPL36AL, RPL37, RPL37A, RPL38, RPL39, RPL4, RPL41, RPL5, RPL7, RPL9, RPLP0, RPLP2, RPS10, RPS11, RPS12, RPS13, RPS14, RPS15A, RPS16, RPS17, RPS18, RPS19, RPS20, RPS24, RPS25, RPS27, RPS27A, RPS3A, RPS7, …
55	nuclear-transcribed mRNA catabolic process, nonsense-mediated decay	GO:0000184	8.42305e-45	54	41.8605	[EIF3E, MAGOHB, MRPL23, MRPS12, PARN, RPL11, RPL12, RPL15, RPL18A, RPL21, RPL22, RPL23, RPL23A, RPL24, RPL26, RPL27A, RPL28, RPL29, RPL30, RPL31, RPL32, RPL34, RPL35, RPL35A, RPL36A, RPL36AL, RPL37, RPL37A, RPL38, RPL39, RPL4, RPL41, RPL5, RPL7, RPL9, RPLP0, RPLP2, RPS10, RPS11, RPS12, RPS13, RPS14, RPS15A, RPS16, RPS17, RPS18, RPS19, RPS20, RPS24, RPS25, RPS27, RPS27A, RPS3A, RPS7]
56	nuclear-transcribed mRNA catabolic process	GO:0000956	1.71051e-34	56	27.0531	[EIF3E, LSM2, MAGOHB, MRPL23, MRPS12, PAIP1, PARN, RPL11, RPL12, RPL15, RPL18A, RPL21, RPL22, RPL23, RPL23A, RPL24, RPL26, RPL27A, RPL28, RPL29, RPL30, RPL31, RPL32, RPL34, RPL35, RPL35A, RPL36A, RPL36AL, RPL37, RPL37A, RPL38, RPL39, RPL4, RPL41, RPL5, RPL7, RPL9, RPLP0, RPLP2, RPS10, RPS11, RPS12, RPS13, RPS14, RPS15A, RPS16, RPS17, RPS18, RPS19, RPS20, RPS24, RPS25, RPS27, RPS27A, RPS3A, RPS7]
57	peptide metabolic process	GO:0006518	4.26858e-18	78	10.0775	[COA3, CPEB4, DDX1, DTD1, EIF2D, EIF3E, EIF3H, GDAP1, IDH1, IGF2BP3, IMP3, MMP7, MRPL15, MRPL23, MRPL34, MRPL42, MRPL50, MRPS12, MRPS22, MRPS27, NFE2L2, PAIP1, PCSK5, PICALM, RPL11, RPL12, RPL15, RPL18A, RPL21, RPL22, RPL23, RPL23A, RPL24, RPL26, RPL27A, RPL28, RPL29, RPL30, RPL31, RPL32, RPL34, RPL35, RPL35A, RPL36A, RPL36AL, RPL37, RPL37A, RPL38, RPL39, RPL4, RPL41, RPL5, RPL7, RPL9, RPLP0, RPL…
58	organonitrogen compound metabolic process	GO:1901564	5.91742e-07	122	5.22708	[ACADM, ADA, ARG2, ARNT, ATP5E, ATP5J, ATP5O, BLVRB, CMPK1, COA3, CPEB4, CPS1, CSPG5, DDX1, DGUOK, DHFR, DLG4, DTD1, EIF2D, EIF3E, EIF3H, FIGNL1, FUCA1, GAMT, GDAP1, IDH1, IDS, IGF2BP3, IMP3, LRTOMT, MAGI3, MDH1, MMP7, MRPL15, MRPL23, MRPL34, MRPL42, MRPL50, MRPS12, MRPS22, MRPS27, NDUFA3, NDUFB2, NDUFB4, NDUFB5, NDUFC1, NFE2L2, NME2, OAZ2, OGG1, OGT, PAIP1, PAX8, PCSK5, PDZD11, PICALM, PSMA4, PS…
59	cellular amide metabolic process	GO:0043603	6.3614e-17	86	8.97704	[ARG2, COA3, CPEB4, CPS1, DDX1, DHFR, DTD1, EIF2D, EIF3E, EIF3H, GDAP1, IDH1, IGF2BP3, IMP3, MMP7, MRPL15, MRPL23, MRPL34, MRPL42, MRPL50, MRPS12, MRPS22, MRPS27, NFE2L2, PAIP1, PCSK5, PDZD11, PICALM, RPL11, RPL12, RPL15, RPL18A, RPL21, RPL22, RPL23, RPL23A, RPL24, RPL26, RPL27A, RPL28, RPL29, RPL30, RPL31, RPL32, RPL34, RPL35, RPL35A, RPL36A, RPL36AL, RPL37, RPL37A, RPL38, RPL39, RPL4, RPL41, RP…
60	viral process	GO:0016032	3.45268e-22	84	10.9804	[ABCE1, B2M, CAV1, CCNH, CENPU, CFLAR, CHMP2A, CHMP3, CREB3, CUL2, DYNLL1, GTF2F2, IFITM1, LGALS1, LIG4, MAGI3, MRPL23, MRPS12, NUP153, NUP35, NUPL2, OAS3, PAAF1, PCSK5, POLR2I, POLR2K, PSMA4, PSMC6, PSMD10, RPL11, RPL12, RPL15, RPL18A, RPL21, RPL22, RPL23, RPL23A, RPL24, RPL26, RPL27A, RPL28, RPL29, RPL30, RPL31, RPL32, RPL34, RPL35, RPL35A, RPL36A, RPL36AL, RPL37, RPL37A, RPL38, RPL39, RPL4, RP…
61	mRNA metabolic process	GO:0016071	2.51808e-22	77	11.9011	[BCAS2, CCNH, CPSF3, CSTF3, DDX1, DHX35, DKC1, EIF3E, FAM103A1, GTF2F2, LSM2, MAGOHB, MRPL23, MRPS12, PAIP1, PAPOLG, PARN, POLR2I, POLR2K, RPL11, RPL12, RPL15, RPL18A, RPL21, RPL22, RPL23, RPL23A, RPL24, RPL26, RPL27A, RPL28, RPL29, RPL30, RPL31, RPL32, RPL34, RPL35, RPL35A, RPL36A, RPL36AL, RPL37, RPL37A, RPL38, RPL39, RPL4, RPL41, RPL5, RPL7, RPL9, RPLP0, RPLP2, RPS10, RPS11, RPS12, RPS13, RPS1…
62	gene expression	GO:0010467	5.02315e-05	225	4.09911	[ACTA2, ACTR8, AHCTF1, ANXA3, ARID2, ARNT, ASCC1, ASCC3, ATAD2, ATMIN, BBC3, BBS7, BCAS2, BCAS3, BID, BIRC5, BRWD3, BTF3, CAV1, CBX1, CCNH, CEBPZ, CENPU, CFLAR, COA3, COMMD5, COMMD6, COX6C, COX7B, CPEB4, CPSF3, CREB3, CSTF3, CTNNBIP1, CUL2, DDX1, DENND4A, DEPDC1, DHFR, DHX35, DIMT1, DKC1, DPF1, DPY30, DTD1, DUSP11, DUX4, DYNLL1, EIF2D, EIF3E, EIF3H, ERCC6, ERLIN1, FAM103A1, FAM58A, FKBP1B, GTF2F2…
63	RNA metabolic process	GO:0016070	8.12521e-06	203	4.29994	[ABCE1, ACTR8, AHCTF1, ANXA3, ARID2, ARNT, ASCC1, ASCC3, ATAD2, ATMIN, BBS7, BCAS2, BCAS3, BIRC5, BRWD3, BTF3, CAV1, CBX1, CCNH, CEBPZ, CENPU, CFLAR, COMMD5, COMMD6, COX6C, COX7B, CPSF3, CREB3, CSTF3, CTNNBIP1, CUL2, DDX1, DENND4A, DEPDC1, DHFR, DHX35, DIMT1, DKC1, DPF1, DPY30, DTD1, DUSP11, DUX4, DYNLL1, EIF3E, ERCC6, ERLIN1, FAM103A1, FAM58A, GTF2F2, GTF3A, GTF3C3, H2AFV, HAT1, HDAC11, HDAC9, H…
64	macromolecule biosynthetic process	GO:0009059	3.71799e-05	218	4.14606	[ACADM, ACTR8, AHCTF1, ANXA3, APITD1, ARID2, ARNT, ASCC1, ASCC3, ATAD2, ATMIN, BBS7, BCAS3, BIRC5, BRWD3, BTF3, CAV1, CBX1, CCNH, CEBPZ, CENPU, CFLAR, COA3, COMMD5, COMMD6, COX6C, COX7B, CPEB4, CPSF3, CREB3, CSPG5, CSTF3, CTNNBIP1, CUL2, CYGB, DDX1, DENND4A, DEPDC1, DHFR, DKC1, DPF1, DPY30, DTD1, DUX4, DYNLL1, EIF2D, EIF3E, EIF3H, EPM2AIP1, ERCC6, ERLIN1, FAM58A, FNTB, GOLGA7, GTF2F2, GTF3A, GTF3…
65	nucleobase-containing compound metabolic process	GO:0006139	7.48826e-05	237	4.02924	[ABCE1, ACTR8, ADA, AHCTF1, ANXA3, APITD1, ARID2, ARNT, ASCC1, ASCC3, ATAD2, ATMIN, ATP5E, ATP5J, ATP5O, BBS7, BCAS2, BCAS3, BIRC5, BRCC3, BRWD3, BTF3, CAV1, CBX1, CCNB1IP1, CCNH, CEBPZ, CENPU, CFLAR, CMPK1, COMMD5, COMMD6, COX6C, COX7B, CPS1, CPSF3, CREB3, CSTF3, CTNNBIP1, CUL2, DCLRE1A, DDX1, DENND4A, DEPDC1, DGUOK, DHFR, DHX35, DIMT1, DKC1, DLG4, DPF1, DPY30, DTD1, DUSP11, DUX4, DYNLL1, EIF3E,…
66	organonitrogen compound biosynthetic process	GO:1901566	4.65006e-10	94	6.57803	[ACADM, ADA, ARG2, ATP5E, ATP5J, ATP5O, CMPK1, COA3, CPEB4, CPS1, CSPG5, DDX1, DGUOK, DHFR, DTD1, EIF2D, EIF3E, EIF3H, GAMT, IGF2BP3, IMP3, MMP7, MRPL15, MRPL23, MRPL34, MRPL42, MRPL50, MRPS12, MRPS22, MRPS27, NFE2L2, NME2, OAZ2, PAIP1, PCSK5, RPL11, RPL12, RPL15, RPL18A, RPL21, RPL22, RPL23, RPL23A, RPL24, RPL26, RPL27A, RPL28, RPL29, RPL30, RPL31, RPL32, RPL34, RPL35, RPL35A, RPL36A, RPL36AL, R…
67	symbiosis, encompassing mutualism through parasitism	GO:0044403	3.51178e-20	85	10.1553	[ABCE1, B2M, CAV1, CCNH, CENPU, CFLAR, CHMP2A, CHMP3, CREB3, CUL2, DYNLL1, GTF2F2, IFITM1, LGALS1, LIG4, MAGI3, MRPL23, MRPS12, NUP153, NUP35, NUPL2, OAS3, PAAF1, PCSK5, POLR2I, POLR2K, PSMA4, PSMC6, PSMD10, RPL11, RPL12, RPL15, RPL18A, RPL21, RPL22, RPL23, RPL23A, RPL24, RPL26, RPL27A, RPL28, RPL29, RPL30, RPL31, RPL32, RPL34, RPL35, RPL35A, RPL36A, RPL36AL, RPL37, RPL37A, RPL38, RPL39, RPL4, RP…
68	RNA biosynthetic process	GO:0032774	8.96352e-05	174	4.34349	[ACTR8, AHCTF1, ANXA3, ARID2, ARNT, ASCC1, ASCC3, ATAD2, ATMIN, BBS7, BCAS3, BIRC5, BRWD3, BTF3, CAV1, CBX1, CCNH, CEBPZ, CENPU, CFLAR, COMMD5, COMMD6, COX6C, COX7B, CPSF3, CREB3, CSTF3, CTNNBIP1, CUL2, DDX1, DENND4A, DEPDC1, DHFR, DPF1, DPY30, DUX4, DYNLL1, ERCC6, ERLIN1, FAM58A, GTF2F2, GTF3A, GTF3C3, H2AFV, HAT1, HDAC11, HDAC9, HINFP, HIPK3, HIST1H3A, HSBP1, IFNAR2, IFT57, IGF2, JDP2, KAT8, MA…
69	organic cyclic compound biosynthetic process	GO:1901362	0.00138294	190	4.08954	[ACTR8, ADA, AHCTF1, ANXA3, ARID2, ARNT, ASCC1, ASCC3, ATAD2, ATMIN, ATP5E, ATP5J, ATP5O, BBS7, BCAS3, BIRC5, BRWD3, BTF3, CAV1, CBX1, CCNH, CEBPZ, CENPU, CFLAR, CMPK1, COMMD5, COMMD6, COX6C, COX7B, CPS1, CPSF3, CREB3, CSTF3, CTNNBIP1, CUL2, DDX1, DENND4A, DEPDC1, DGUOK, DHFR, DKC1, DPF1, DPY30, DUX4, DYNLL1, ERCC6, ERLIN1, FAM58A, GTF2F2, GTF3A, GTF3C3, H2AFV, HAT1, HDAC11, HDAC9, HINFP, HIPK3, …
70	nucleic acid metabolic process	GO:0090304	2.58656e-05	218	4.16348	[ABCE1, ACTR8, AHCTF1, ANXA3, APITD1, ARID2, ARNT, ASCC1, ASCC3, ATAD2, ATMIN, BBS7, BCAS2, BCAS3, BIRC5, BRCC3, BRWD3, BTF3, CAV1, CBX1, CCNB1IP1, CCNH, CEBPZ, CENPU, CFLAR, COMMD5, COMMD6, COX6C, COX7B, CPSF3, CREB3, CSTF3, CTNNBIP1, CUL2, DCLRE1A, DDX1, DENND4A, DEPDC1, DHFR, DHX35, DIMT1, DKC1, DPF1, DPY30, DTD1, DUSP11, DUX4, DYNLL1, EIF3E, ERCC6, ERLIN1, FAM103A1, FAM58A, FIGNL1, GTF2F2, GT…
71	cellular nitrogen compound biosynthetic process	GO:0044271	1.49488e-06	216	4.30794	[ACADM, ACTR8, ADA, AHCTF1, ANXA3, ARG2, ARID2, ARNT, ASCC1, ASCC3, ATAD2, ATMIN, ATP5E, ATP5J, ATP5O, BBS7, BCAS3, BIRC5, BRWD3, BTF3, CAV1, CBX1, CCNH, CEBPZ, CENPU, CFLAR, CMPK1, COA3, COMMD5, COMMD6, COX6C, COX7B, CPEB4, CPS1, CPSF3, CREB3, CSTF3, CTNNBIP1, CUL2, DDX1, DENND4A, DEPDC1, DGUOK, DHFR, DKC1, DPF1, DPY30, DTD1, DUX4, DYNLL1, EIF2D, EIF3E, EIF3H, ERCC6, ERLIN1, FAM58A, GTF2F2, GTF3…
72	nucleobase-containing compound biosynthetic process	GO:0034654	0.000200362	187	4.21741	[ACTR8, ADA, AHCTF1, ANXA3, ARID2, ARNT, ASCC1, ASCC3, ATAD2, ATMIN, ATP5E, ATP5J, ATP5O, BBS7, BCAS3, BIRC5, BRWD3, BTF3, CAV1, CBX1, CCNH, CEBPZ, CENPU, CFLAR, CMPK1, COMMD5, COMMD6, COX6C, COX7B, CPSF3, CREB3, CSTF3, CTNNBIP1, CUL2, DDX1, DENND4A, DEPDC1, DGUOK, DHFR, DKC1, DPF1, DPY30, DUX4, DYNLL1, ERCC6, ERLIN1, FAM58A, GTF2F2, GTF3A, GTF3C3, H2AFV, HAT1, HDAC11, HDAC9, HINFP, HIPK3, HIST1H…
73	cellular macromolecule biosynthetic process	GO:0034645	3.18973e-05	213	4.17811	[ACADM, ACTR8, AHCTF1, ANXA3, APITD1, ARID2, ARNT, ASCC1, ASCC3, ATAD2, ATMIN, BBS7, BCAS3, BIRC5, BRWD3, BTF3, CAV1, CBX1, CCNH, CEBPZ, CENPU, CFLAR, COA3, COMMD5, COMMD6, COX6C, COX7B, CPEB4, CPSF3, CREB3, CSPG5, CSTF3, CTNNBIP1, CUL2, DDX1, DENND4A, DEPDC1, DHFR, DKC1, DPF1, DPY30, DTD1, DUX4, DYNLL1, EIF2D, EIF3E, EIF3H, EPM2AIP1, ERCC6, ERLIN1, FAM58A, GOLGA7, GTF2F2, GTF3A, GTF3C3, H2AFV, H…
74	aromatic compound biosynthetic process	GO:0019438	0.000474727	188	4.16205	[ACTR8, ADA, AHCTF1, ANXA3, ARID2, ARNT, ASCC1, ASCC3, ATAD2, ATMIN, ATP5E, ATP5J, ATP5O, BBS7, BCAS3, BIRC5, BRWD3, BTF3, CAV1, CBX1, CCNH, CEBPZ, CENPU, CFLAR, CMPK1, COMMD5, COMMD6, COX6C, COX7B, CPSF3, CREB3, CSTF3, CTNNBIP1, CUL2, DDX1, DENND4A, DEPDC1, DGUOK, DHFR, DKC1, DPF1, DPY30, DUX4, DYNLL1, ERCC6, ERLIN1, FAM58A, GTF2F2, GTF3A, GTF3C3, H2AFV, HAT1, HDAC11, HDAC9, HINFP, HIPK3, HIST1H…
75	heterocycle biosynthetic process	GO:0018130	0.000272216	189	4.18883	[ACTR8, ADA, AHCTF1, ANXA3, ARID2, ARNT, ASCC1, ASCC3, ATAD2, ATMIN, ATP5E, ATP5J, ATP5O, BBS7, BCAS3, BIRC5, BRWD3, BTF3, CAV1, CBX1, CCNH, CEBPZ, CENPU, CFLAR, CMPK1, COMMD5, COMMD6, COX6C, COX7B, CPS1, CPSF3, CREB3, CSTF3, CTNNBIP1, CUL2, DDX1, DENND4A, DEPDC1, DGUOK, DHFR, DKC1, DPF1, DPY30, DUX4, DYNLL1, ERCC6, ERLIN1, FAM58A, GTF2F2, GTF3A, GTF3C3, H2AFV, HAT1, HDAC11, HDAC9, HINFP, HIPK3, …
76	rRNA processing	GO:0006364	0.00730358	17	10.303	[DIMT1, DKC1, IGF2BP3, IMP3, RPL11, RPL26, RPL35, RPL35A, RPL5, RPL7, RPS14, RPS16, RPS17, RPS19, RPS24, RPS7, SBDS]
77	rRNA metabolic process	GO:0016072	0.0107384	17	10	[DIMT1, DKC1, IGF2BP3, IMP3, RPL11, RPL26, RPL35, RPL35A, RPL5, RPL7, RPS14, RPS16, RPS17, RPS19, RPS24, RPS7, SBDS]
78	ribosomal small subunit assembly	GO:0000028	0.00422181	6	35.2941	[RPL38, RPS10, RPS14, RPS17, RPS19, RPS27]
79	ribonucleoprotein complex assembly	GO:0022618	0.0136939	19	9.09091	[DDX1, EIF2D, EIF3E, EIF3H, FAM103A1, RPL11, RPL12, RPL15, RPL23A, RPL24, RPL38, RPL5, RPS10, RPS14, RPS17, RPS19, RPS27, SBDS, SNRPE]
80	ribosomal large subunit assembly	GO:0000027	0.0030362	7	29.1667	[RPL11, RPL12, RPL15, RPL23A, RPL24, RPL38, RPL5]
81	ribonucleoprotein complex subunit organization	GO:0071826	0.0260567	19	8.6758	[DDX1, EIF2D, EIF3E, EIF3H, FAM103A1, RPL11, RPL12, RPL15, RPL23A, RPL24, RPL38, RPL5, RPS10, RPS14, RPS17, RPS19, RPS27, SBDS, SNRPE]
82	ribosomal small subunit biogenesis	GO:0042274	0.00861594	9	18.3673	[RPL38, RPS10, RPS14, RPS16, RPS17, RPS19, RPS24, RPS27, RPS7]
83	ribosome assembly	GO:0042255	4.72905e-06	13	23.6364	[RPL11, RPL12, RPL15, RPL23A, RPL24, RPL38, RPL5, RPS10, RPS14, RPS17, RPS19, RPS27, SBDS]
84	ribosomal large subunit biogenesis	GO:0042273	4.59241e-05	11	24.4444	[RPL11, RPL12, RPL15, RPL23A, RPL24, RPL26, RPL35, RPL35A, RPL38, RPL5, RPL7]
85	ribosome biogenesis	GO:0042254	7.67805e-06	27	10.8434	[DIMT1, DKC1, IGF2BP3, IMP3, RPL11, RPL12, RPL15, RPL23A, RPL24, RPL26, RPL34, RPL35, RPL35A, RPL38, RPL5, RPL7, RPLP0, RPS10, RPS14, RPS16, RPS17, RPS19, RPS24, RPS27, RPS7, RRN3, SBDS]
86	cellular macromolecular complex assembly	GO:0034622	0.00756333	51	5.71749	[AHCTF1, APITD1, ARPC2, CAPZA2, CAV1, CENPU, CHMP2A, CHMP3, COA3, DDX1, DMTN, EIF2D, EIF3E, EIF3H, EPS8, FAM103A1, FCHO2, GTF2F2, HAT1, HIST1H3A, MSRB2, NAP1L1, NAPB, NUP153, PICALM, PSMC6, PSMD10, PSMG2, RALB, RPL11, RPL12, RPL15, RPL23A, RPL24, RPL38, RPL5, RPS10, RPS14, RPS17, RPS19, RPS27, SBDS, SEC24B, SMAD3, SNRPE, SRP54, STMN1, TMOD3, TMSB4X, TUBB1, VAMP7]
87	ribonucleoprotein complex biogenesis	GO:0022613	0.000134426	33	8.29146	[DDX1, DIMT1, DKC1, EIF2D, EIF3E, EIF3H, FAM103A1, IGF2BP3, IMP3, RPL11, RPL12, RPL15, RPL23A, RPL24, RPL26, RPL34, RPL35, RPL35A, RPL38, RPL5, RPL7, RPLP0, RPS10, RPS14, RPS16, RPS17, RPS19, RPS24, RPS27, RPS7, RRN3, SBDS, SNRPE]
88	protein metabolic process	GO:0019538	5.40538e-06	240	4.12939	[ALS2, AMZ1, ANAPC7, APITD1, ARNT, ASPHD2, B2M, BBC3, BBS7, BID, BIRC5, BRCC3, CAMK2N2, CAV1, CBLB, CCNB1IP1, CCNH, CFLAR, CHML, COA3, COPS3, CPEB4, CPS1, CSPG5, CUL2, DCAF17, DCUN1D4, DDX1, DERL2, DESI1, DGUOK, DISC1, DLG4, DLGAP5, DMTN, DNAJC7, DOCK7, DPH3, DPY30, DTD1, DUSP11, DUSP14, DUSP23, DYNLL1, EIF2D, EIF3E, EIF3H, ERCC6, ERLIN1, ETFA, EXOC4, EXOC5, FAM58A, FICD, FKBP1B, FKBP3, FNTB, GAN…
89	cellular protein metabolic process	GO:0044267	3.02024e-10	231	4.58061	[ALS2, ANAPC7, APITD1, ARNT, ASPHD2, B2M, BBC3, BBS7, BID, BIRC5, BRCC3, CAMK2N2, CAV1, CBLB, CCNB1IP1, CCNH, CFLAR, CHML, COA3, COPS3, CPEB4, CUL2, DCAF17, DCUN1D4, DDX1, DERL2, DGUOK, DISC1, DLG4, DLGAP5, DMTN, DNAJC7, DOCK7, DPH3, DPY30, DTD1, DUSP11, DUSP14, DUSP23, DYNLL1, EIF2D, EIF3E, EIF3H, ERCC6, ERLIN1, ETFA, EXOC4, EXOC5, FAM58A, FICD, FKBP1B, FKBP3, FNTB, GAN, GOLGA7, HAT1, HDAC11, HD…
90	cytoplasmic translation	GO:0002181	5.73003e-09	15	30.6122	[CPEB4, EIF2D, RPL15, RPL22, RPL26, RPL27A, RPL29, RPL30, RPL31, RPL35A, RPL36A, RPL36AL, RPL4, RPL7, RPL9]
91	mitotic cell cycle	GO:0000278	0.0365269	56	5.21901	[ACTR8, AHCTF1, ANAPC7, APITD1, BID, BIRC5, CCNH, CENPU, CHMP2A, CHMP3, CUL2, DCLRE1A, DHFR, DLGAP5, DYNLL1, EPS8, GEM, HINFP, IGF2, KNTC1, LIN37, LRRCC1, MAD2L1BP, MELK, NEDD1, NUP153, NUP35, NUPL2, OPTN, ORC4, ORC5, POLD4, PPP1R12A, PSMA4, PSMC6, PSMD10, PSMG2, RFC5, RNASEH2B, RPL24, RPS27, RPS27A, SBDS, SHFM1, SKP1, SMAD3, STAG1, STAG2, STK26, STMN1, SUGT1, TMEM8B, TMOD3, UBE2E1, VRK1, ZWILCH]
