# Supplementary material for: Lineage-specific roles of the cytoplasmic polyadenylation factor CPEB4 in the regulation of melanoma drivers
Source: Nat Commun. 2016 Nov 18;7:13418. doi: 10.1038/ncomms13418 (PMC5120223; doi:10.1038/ncomms13418)
Supplement: Supplementary Data 4 — CPE-containing transcripts identified as CPEB4 targets by RIP-Seq in SK-Mel-103 melanoma cells. (Tab A) Genes with bona fide CPE sites in 3'UTR and directly recognized by CPEB4 as defined by RIP-Seq. The Top 10 functionally-enriched gene functions identified by iPA for these genes are listed and described in Tab B. (Tab C) iPA-identified enriched functions grouped by categories. (Tab D) all gene clusters identified by iPA as significantly enriched in the CPE-expressing genes bound to CPEB4 in SK-Mel-103 melanoma cells, with the corresponding GO accession numbers, p values and gene names. [file ncomms13418-s7.xlsx]

## Sheet: A. CPEB4 targets with CPEs
Supplementary Data 4. CPE-containing transcripts identified as CPEB4 targets by RIP-Seq in SK-Mel-103 melanoma cells.
(a) CPEB4 targets in melanoma containing CPEs (226 mRNAs)
Gene ID
MBNL1
TM4SF1
ASPH
CDCA7
FKBP1A
KIF23
ILF3
CENPE
HNRNPC
C4orf46
LARP4
ODC1
FOXP1
SLC39A14
PICALM
AGPAT9
ARNTL2
CLDND1
NUF2
PLAG1
YWHAZ
MYADM
TOP2A
PLK4
TMPO
DEPDC1B
ARMC10
PCBP2
ELAVL2
NEDD1
ATG16L1
CKS1B
SPOP
UGDH
SCML1
ALDH18A1
RNF7
NETO2
MCMBP
C8orf59
FAM49B
MTF2
ELOVL5
ORC4
WHSC1
FUS
OSBPL9
SSX2IP
PRKAR2B
MZT1
TROVE2
MATR3
HMGB1
CAV1
RELA
CDK6
SERBP1
CASP8AP2
TIMP3
CKAP2
POLR3G
NUDCD2
SLC38A1
MAD2L1
BUB1B
EIF4G2
S1PR1
FOSL1
DUSP5
CD44
TRIP13
CSDE1
SAPCD2
MT2A
CTNND1
HHEX
PYURF
NAV3
SCRN1
MT1E
NPM1
MCM2
HNRNPF
OPA1
LANCL1
ALDH1A3
CGGBP1
API5
TMX2
TEX30
SPATS2L
NPAS2
ACP1
SLC43A3
FBXO9
PEX2
KIF2A
DNAJC19
LRP8
NUSAP1
TMEM189
CUL2
RNF182
RAB27A
CDCA7L
CBX5
TRAPPC13
CPNE1
PIP5K1A
SCLY
PTMA
TM2D2
ATP5G3
VEGFA
FAM83D
PTPN22
ATF2
DAZAP2
WASF1
B4GALT6
ANP32E
ANP32B
SH3GLB1
EXO1
AZIN1
DEK
KNSTRN
ANLN
FAM122B
SERPINB2
GALNT13
MME
LRRFIP2
FKBP5
RAD51AP1
EXOSC9
MYBL1
AGPAT5
HMGN3
KRIT1
WBP5
PRTFDC1
BZW1
BIRC3
FBXO5
TMX3
SLC7A11
NT5C3A
C1D
NEK4
BCAT1
TMEM64
FBXL5
RCC1
ISCU
MORF4L2
THUMPD3
NRP2
ZNF26
NCOA4
HDGF
SNX5
DUT
GMNN
LSM5
APP
LDHA
PSMC3IP
CTSB
RPLP0
RECQL
SLC7A5
TXN
MCFD2
ZNF638
GPR176
ZWINT
ASF1B
UBALD2
MTFR1L
TYW3
WWTR1
CPSF4
CDCA8
CDCA2
H1F0
H2AFZ
PGAM5
RIF1
MANF
HSPE1
CDK1
SHMT2
MAGEA10
UBE2D2
SET
RPIA
S100A2
PTPN2
ETV5
JADE1
DIAPH1
SNRPB
SKA3
NEIL3
HNRNPDL
HIST1H4F
ABL2
AKAP2
OXR1
DYNLT3
MYL12B
SSR3
RFC1
ZNF367
ETS2
SLMO2
LYPD6
CKLF
PPP6R3
BUB1
FAM72A
SPDL1
TMEM2
C12orf75
TIPIN

## Sheet: B. iPA Top 10
Supplementary Data 4. CPE-containing transcripts identified as CPEB4 targets by RIP-Seq in SK-Mel-103 melanoma cells.
(b) Top 10 enriched functions defined by iPA for CPEB4 melanoma targets that contain CPEs in 3' UTR
Category	Diseases or Functions Annotation	p-Value	-Log (p-value)	# Molecules	Molecules
Cell Cycle	cell cycle progression	2.75e-12	11.5607	45	ANLN,APP,ARNTL2,BUB1,BUB1B,CAV1,CD44,CDCA8,CDK1,CDK6,CENPE,CKAP2,CKS1B,CUL2,DYNLT3,EIF4G2,FBXO5,FKBP1A,FOSL1,GMNN,HHEX,HMGB1,KIF2A,MAD2L1,MCM2,NCOA4,NEDD1,NPM1,NUF2,NUSAP1,OSBPL9,PLAG1,PLK4,PRKAR2B,PTMA,PTPN2,RCC1,RELA,S1PR1,SKA3,TMPO,TOP2A,TXN,VEGFA,ZWINT
Cellular Growth and Proliferation	proliferation of cells	9.75e-09	8.011	90	ABL2,ACP1,APP,ARMC10,ARNTL2,ASPH,ATF2,B4GALT6,BCAT1,BIRC3,BUB1,BUB1B,CAV1,CD44,CDCA2,CDCA7,CDCA7L,CDCA8,CDK1,CDK6,CKLF,CKS1B,CPSF4,CTNND1,CTSB,CUL2,DIAPH1,DUSP5,EIF4G2,ETS2,ETV5,EXOSC9,FBXO9,FKBP1A,FKBP5,FOSL1,FOXP1,FUS,GMNN,H2AFZ,HDGF,HHEX,HMGB1,HNRNPC,HNRNPF,ILF3,LDHA,MAD2L1,MANF,MBNL1,MCFD2,MCM2,MT1E,MT2A,MTF2,MYBL1,NCOA4,NEIL3,NPM1,NRP2,NT5C3A,ODC1,PEX2,PLAG1,PLK4,PRKAR2B,PTMA,PTPN2,PTPN22,RA…
Cell Death and Survival	apoptosis	2.15e-08	7.66756	72	ABL2,ALDH1A3,API5,APP,ARMC10,ATF2,ATG16L1,BIRC3,BUB1,CASP8AP2,CAV1,CBX5,CD44,CDCA2,CDK1,CDK6,CKAP2,CTSB,CUL2,DUT,EIF4G2,ETS2,ETV5,EXO1,FAM72A,FBXL5,FBXO5,FKBP1A,FKBP5,FOSL1,FOXP1,FUS,GMNN,HDGF,HMGB1,HNRNPC,HSPE1,ILF3,LDHA,MAD2L1,MCM2,MME,MT1E,MT2A,MYBL1,NCOA4,NPM1,NUSAP1,ODC1,OPA1,PCBP2,PHF17,PLK4,PRKAR2B,PTMA,PTPN2,PTPN22,RAB27A,RELA,RFC1,RNF7,RPLP0,S1PR1,SERBP1,SERPINB2,SET,SH3GLB1,TIMP3,TOP2A,…
Gene Expression	transcription of RNA	2.18e-08	7.66154	55	APP,ARNTL2,ATF2,C1D,CAV1,CBX5,CD44,CDK1,CKAP2,DEK,DUSP5,EIF4G2,ELAVL2,ETS2,ETV5,FKBP1A,FOSL1,FOXP1,GMNN,H1F0,HDGF,HHEX,HMGB1,HNRNPC,ILF3,LRP8,MATR3,MME,MORF4L2,MYBL1,NCOA4,NPAS2,NPM1,PEX2,PICALM,PLAG1,POLR3G,PRKAR2B,PSMC3IP,PTMA,RELA,RFC1,S1PR1,SET,TIMP3,TMPO,TOP2A,TRIP13,TROVE2,TXN,VEGFA,WHSC1,WWTR1,YWHAZ,ZNF367
Cellular Assembly and Organization	segregation of chromosomes	1.11e-07	6.95468	10	BUB1,CENPE,EXO1,MAD2L1,NUF2,NUSAP1,RCC1,SKA3,TOP2A,ZWINT
Cellular Development	proliferation of tumor cell lines	4.35e-07	6.36151	46	ABL2,APP,ATF2,BUB1,CAV1,CD44,CDCA2,CDCA8,CDK1,CDK6,CKS1B,CTNND1,CTSB,DUSP5,ETS2,FBXO9,FKBP5,FOSL1,FOXP1,FUS,GMNN,H2AFZ,HDGF,HMGB1,LDHA,MCM2,MT2A,MYBL1,NPM1,NRP2,NT5C3A,ODC1,PRKAR2B,PTMA,PTPN22,RELA,RNF7,SERPINB2,SET,SLC7A11,TIMP3,TMEM2,TXN,VEGFA,WHSC1,WWTR1
Cancer	digestive organ tumor	4.54e-07	6.34294	90	ABL2,ALDH1A3,ANLN,ASF1B,ATF2,ATP5G3,BIRC3,BUB1B,BZW1,C8orf59,CASP8AP2,CAV1,CBX5,CD44,CDCA7,CDCA8,CENPE,CKLF,CKS1B,CTSB,DEK,DIAPH1,DUSP5,EIF4G2,ELAVL2,ETV5,EXO1,EXOSC9,FAM83D,FKBP1A,FKBP5,FUS,GMNN,GPR176,HDGF,HIST1H4A (includes others),HMGB1,HNRNPDL,HSPE1,KNSTRN,KRIT1,LDHA,LRP8,MAD2L1,MANF,MATR3,MCMBP,MME,MT1E,MT2A,MYBL1,NCOA4,NEIL3,NPAS2,NPM1,NUF2,NUSAP1,ODC1,ORC4,PLAG1,PTMA,RAD51AP1,RELA,RFC1,RI…
Cellular Movement	invasion of cells	9.77e-07	6.01011	29	ABL2,APP,BCAT1,CAV1,CBX5,CD44,CTNND1,CTSB,DIAPH1,ETS2,ETV5,FKBP1A,FOSL1,FOXP1,HDGF,HHEX,HMGB1,NCOA4,NPM1,NRP2,ODC1,PICALM,PIP5K1A,RELA,SSX2IP,TIMP3,VEGFA,WHSC1,WWTR1
Metabolic Disease	Alzheimer's disease	2.54e-06	5.59517	22	AKAP2,APP,CAV1,CDK1,CTSB,ETS2,HNRNPDL,LARP4,LRP8,MME,NAV3,OPA1,PICALM,PRKAR2B,RCC1,RELA,SET,TIMP3,TMEM2,TXN,WASF1,YWHAZ
Reproductive System Development and Function	meiosis I of female germ cells	3.19e-06	5.49621	4	BUB1,BUB1B,MAD2L1,TRIP13

## Sheet: C. iPA All categories (grouped)
Supplementary Data 4. CPE-containing transcripts identified as CPEB4 targets by RIP-Seq in SK-Mel-103 melanoma cells.
(c) iPA-identified enriched GO-terms for CPEB4-bound targets in melanoma that contain CPE sites at 3' UTR, and grouped by functional categories
Category	Diseases or Functions Annotation	p-Value	-Log (p-value)	# Molecules	Molecules
Cell Cycle	cell cycle progression	2.75e-12	11.5607	45	ANLN,APP,ARNTL2,BUB1,BUB1B,CAV1,CD44,CDCA8,CDK1,CDK6,CENPE,CKAP2,CKS1B,CUL2,DYNLT3,EIF4G2,FBXO5,FKBP1A,FOSL1,GMNN,HHEX,HMGB1,KIF2A,MAD2L1,MCM2,NCOA4,NEDD1,NPM1,NUF2,NUSAP1,OSBPL9,PLAG1,PLK4,PRKAR2B,PTMA,PTPN2,RCC1,RELA,S1PR1,SKA3,TMPO,TOP2A,TXN,VEGFA,ZWINT
Cellular Growth and Proliferation	proliferation of cells	9.75e-09	8.011	90	ABL2,ACP1,APP,ARMC10,ARNTL2,ASPH,ATF2,B4GALT6,BCAT1,BIRC3,BUB1,BUB1B,CAV1,CD44,CDCA2,CDCA7,CDCA7L,CDCA8,CDK1,CDK6,CKLF,CKS1B,CPSF4,CTNND1,CTSB,CUL2,DIAPH1,DUSP5,EIF4G2,ETS2,ETV5,EXOSC9,FBXO9,FKBP1A,FKBP5,FOSL1,FOXP1,FUS,GMNN,H2AFZ,HDGF,HHEX,HMGB1,HNRNPC,HNRNPF,ILF3,LDHA,MAD2L1,MANF,MBNL1,MCFD2,MCM2,MT1E,MT2A,MTF2,MYBL1,NCOA4,NEIL3,NPM1,NRP2,NT5C3A,ODC1,PEX2,PLAG1,PLK4,PRKAR2B,PTMA,PTPN2,PTPN22,RA…
Cell Death and Survival	apoptosis	2.15e-08	7.66756	72	ABL2,ALDH1A3,API5,APP,ARMC10,ATF2,ATG16L1,BIRC3,BUB1,CASP8AP2,CAV1,CBX5,CD44,CDCA2,CDK1,CDK6,CKAP2,CTSB,CUL2,DUT,EIF4G2,ETS2,ETV5,EXO1,FAM72A,FBXL5,FBXO5,FKBP1A,FKBP5,FOSL1,FOXP1,FUS,GMNN,HDGF,HMGB1,HNRNPC,HSPE1,ILF3,LDHA,MAD2L1,MCM2,MME,MT1E,MT2A,MYBL1,NCOA4,NPM1,NUSAP1,ODC1,OPA1,PCBP2,PHF17,PLK4,PRKAR2B,PTMA,PTPN2,PTPN22,RAB27A,RELA,RFC1,RNF7,RPLP0,S1PR1,SERBP1,SERPINB2,SET,SH3GLB1,TIMP3,TOP2A,…
Gene Expression	transcription of RNA	2.18e-08	7.66154	55	APP,ARNTL2,ATF2,C1D,CAV1,CBX5,CD44,CDK1,CKAP2,DEK,DUSP5,EIF4G2,ELAVL2,ETS2,ETV5,FKBP1A,FOSL1,FOXP1,GMNN,H1F0,HDGF,HHEX,HMGB1,HNRNPC,ILF3,LRP8,MATR3,MME,MORF4L2,MYBL1,NCOA4,NPAS2,NPM1,PEX2,PICALM,PLAG1,POLR3G,PRKAR2B,PSMC3IP,PTMA,RELA,RFC1,S1PR1,SET,TIMP3,TMPO,TOP2A,TRIP13,TROVE2,TXN,VEGFA,WHSC1,WWTR1,YWHAZ,ZNF367
Cellular Assembly and Organization	segregation of chromosomes	1.11e-07	6.95468	10	BUB1,CENPE,EXO1,MAD2L1,NUF2,NUSAP1,RCC1,SKA3,TOP2A,ZWINT
Cellular Development	proliferation of tumor cell lines	4.35e-07	6.36151	46	ABL2,APP,ATF2,BUB1,CAV1,CD44,CDCA2,CDCA8,CDK1,CDK6,CKS1B,CTNND1,CTSB,DUSP5,ETS2,FBXO9,FKBP5,FOSL1,FOXP1,FUS,GMNN,H2AFZ,HDGF,HMGB1,LDHA,MCM2,MT2A,MYBL1,NPM1,NRP2,NT5C3A,ODC1,PRKAR2B,PTMA,PTPN22,RELA,RNF7,SERPINB2,SET,SLC7A11,TIMP3,TMEM2,TXN,VEGFA,WHSC1,WWTR1
Cancer	digestive organ tumor	4.54e-07	6.34294	90	ABL2,ALDH1A3,ANLN,ASF1B,ATF2,ATP5G3,BIRC3,BUB1B,BZW1,C8orf59,CASP8AP2,CAV1,CBX5,CD44,CDCA7,CDCA8,CENPE,CKLF,CKS1B,CTSB,DEK,DIAPH1,DUSP5,EIF4G2,ELAVL2,ETV5,EXO1,EXOSC9,FAM83D,FKBP1A,FKBP5,FUS,GMNN,GPR176,HDGF,HIST1H4A (includes others),HMGB1,HNRNPDL,HSPE1,KNSTRN,KRIT1,LDHA,LRP8,MAD2L1,MANF,MATR3,MCMBP,MME,MT1E,MT2A,MYBL1,NCOA4,NEIL3,NPAS2,NPM1,NUF2,NUSAP1,ODC1,ORC4,PLAG1,PTMA,RAD51AP1,RELA,RFC1,RI…
Cellular Movement	invasion of cells	9.77e-07	6.01011	29	ABL2,APP,BCAT1,CAV1,CBX5,CD44,CTNND1,CTSB,DIAPH1,ETS2,ETV5,FKBP1A,FOSL1,FOXP1,HDGF,HHEX,HMGB1,NCOA4,NPM1,NRP2,ODC1,PICALM,PIP5K1A,RELA,SSX2IP,TIMP3,VEGFA,WHSC1,WWTR1
Metabolic Disease	Alzheimer's disease	2.54e-06	5.59517	22	AKAP2,APP,CAV1,CDK1,CTSB,ETS2,HNRNPDL,LARP4,LRP8,MME,NAV3,OPA1,PICALM,PRKAR2B,RCC1,RELA,SET,TIMP3,TMEM2,TXN,WASF1,YWHAZ
Reproductive System Development and Function	meiosis I of female germ cells	3.19e-06	5.49621	4	BUB1,BUB1B,MAD2L1,TRIP13
Cell Morphology	morphology of mitotic spindle	1.17e-05	4.93181	5	BUB1,FBXO5,NEDD1,NUSAP1,RCC1
Hepatic System Disease	liver cancer	1.63e-05	4.78781	22	ANLN,ASF1B,BZW1,CD44,CKS1B,FAM83D,FKBP1A,HMGB1,HNRNPDL,MT2A,NEIL3,NPM1,NUSAP1,RELA,RPLP0,TIMP3,TM4SF1,TMX2,TOP2A,TXN,VEGFA,WHSC1
Organismal Survival	organismal death	1.65e-05	4.78252	59	ABL2,ALDH1A3,ANP32B,ANP32E,APP,ASPH,ATF2,ATG16L1,BIRC3,BUB1,BUB1B,CAV1,CD44,CDK1,CDK6,CKS1B,CTNND1,CTSB,EIF4G2,ETS2,EXO1,FBXL5,FBXO5,FKBP1A,FOSL1,FOXP1,FUS,GMNN,H1F0,HHEX,HMGB1,HNRNPC,HSPE1,ILF3,KIF2A,KRIT1,LRP8,MCM2,MME,MORF4L2,MT1E,MTF2,NPM1,NRP2,NUSAP1,PEX2,PICALM,PIP5K1A,PTPN2,RAB27A,RELA,RIF1,S1PR1,TIMP3,TOP2A,TROVE2,TXN,VEGFA,WASF1
Organ Development	renal cancer	2.36e-05	4.62709	14	AKAP2,CAV1,CD44,ETS2,FKBP1A,GMNN,MCM2,MME,MT1E,RELA,SERPINB2,TIMP3,TOP2A,VEGFA
Connective Tissue Development and Function	proliferation of fibroblast cell lines	4.3e-05	4.36653	17	ABL2,ACP1,CAV1,CDK6,CKS1B,HDGF,HMGB1,LDHA,NCOA4,NPM1,ODC1,PLAG1,PRKAR2B,PTMA,PTPN2,RELA,RFC1
Cellular Function and Maintenance	microtubule dynamics	5.14e-05	4.28904	31	ABL2,ACP1,APP,ATF2,CAV1,CD44,CENPE,CKAP2,CTNND1,DIAPH1,FBXO5,HDGF,HMGB1,KIF23,KIF2A,LRP8,MAD2L1,MT2A,NEDD1,NRP2,NUSAP1,OPA1,PICALM,PIP5K1A,PLK4,S1PR1,TIMP3,TM4SF1,VEGFA,WASF1,WWTR1
Tumor Morphology	cell death of tumor cells	0.000103	3.98716	15	APP,ATF2,BUB1B,CAV1,CD44,CDK1,CDK6,CTSB,HMGB1,MAD2L1,MCM2,NEK4,RELA,TXN,VEGFA
Dermatological Diseases and Conditions	psoriasis	0.000166	3.77989	20	ALDH1A3,CAV1,CTSB,ELOVL5,FKBP1A,FOSL1,H2AFZ,HSPE1,MAD2L1,MANF,NRP2,ODC1,PCBP2,RAB27A,S100A2,SERBP1,SERPINB2,TIMP3,TROVE2,VEGFA
Cell-To-Cell Signaling and Interaction	binding of extracellular matrix	0.000221	3.65561	3	APP,CD44,RELA
Cardiovascular System Development and Function	development of myocardium	0.000221	3.65561	3	FKBP1A,HHEX,VEGFA
Tissue Morphology	quantity of muscle cells	0.000287	3.54212	7	APP,CDK6,HDGF,RELA,S1PR1,TIMP3,VEGFA
Cellular Compromise	nucleation of cells	0.000328	3.48413	5	CD44,KIF23,MAD2L1,PLK4,PTPN2
Cardiovascular Disease	invasion of blood vessel	0.00038	3.42022	2	HMGB1,VEGFA
Respiratory Disease	carcinoma in lung	0.000469	3.32883	21	BUB1B,CAV1,CD44,CDCA2,CDCA8,CDK1,CDK6,CKS1B,FOXP1,LDHA,MAD2L1,MCM2,MYBL1,RCC1,S1PR1,SERBP1,SLC7A5,SLMO2,TIMP3,TOP2A,VEGFA
Reproductive System Disease	mammary tumor	0.000587	3.23136	36	ALDH1A3,ASF1B,ATF2,BCAT1,CAV1,CD44,CDCA7,CDK1,CDK6,CSDE1,CTNND1,DIAPH1,ETS2,FAM49B,FBXO5,FKBP1A,FOSL1,FUS,GMNN,ILF3,MCM2,MT1E,MT2A,NEIL3,NRP2,ODC1,RNF7,S100A2,SCLY,TIMP3,TM2D2,TOP2A,VEGFA,WWTR1,YWHAZ,ZNF367
Inflammatory Response	immune response of tumor cell lines	0.000674	3.17134	7	CD44,ETS2,FOXP1,KIF2A,PIP5K1A,RELA,TOP2A
Endocrine System Development and Function	abnormal morphology of thyroid follicle cells	0.000755	3.12205	2	CAV1,CTSB
Connective Tissue Disorders	pseudogout	0.000755	3.12205	2	HMGB1,VEGFA
Lipid Metabolism	accumulation of lipid	0.00121	2.91721	11	AGPAT9,APP,CAV1,CD44,ELOVL5,H2AFZ,HMGB1,ODC1,OPA1,PEX2,PIP5K1A
Infectious Disease	infection by polyomavirus	0.00125	2.90309	2	CAV1,FKBP1A
Nervous System Development and Function	neuroprotection of hippocampal neurons	0.00125	2.90309	2	APP,RELA
Hematological System Development and Function	quantity of granulocyte-macrophage progenitor cells	0.00125	2.90309	2	CD44,PTPN2
Hair and Skin Development and Function	vascularization of skin	0.00125	2.90309	2	ODC1,VEGFA
Hematological Disease	non-M3 acute myeloid leukemia	0.0014	2.85387	4	FOXP1,NPM1,SERPINB2,TOP2A
Behavior	object recognition memory	0.00164	2.78516	3	ABL2,APP,WASF1
Post-Translational Modification	activation of protein	0.00182	2.73993	5	CTSB,HMGB1,ODC1,TXN,VEGFA
Carbohydrate Metabolism	adhesion of hyaluronic acid	0.00186	2.73049	2	CD44,MME
Hereditary Disorder	Huntington's Disease	0.00198	2.70333	18	ACP1,CD44,DUSP5,ELAVL2,ETV5,FOXP1,HNRNPDL,LDHA,MT1E,MT2A,NPM1,OXR1,S1PR1,SSR3,SSX2IP,TXN,WWTR1,YWHAZ
Endocrine System Disorders	mucinous ovarian cancer	0.00215	2.66756	3	S100A2,TIMP3,VEGFA
Immune Cell Trafficking	migration of phagocytes	0.00235	2.62893	10	APP,CD44,HMGB1,NPM1,NRP2,RELA,S1PR1,TIMP3,TXN,VEGFA
Auditory and Vestibular System Development and Function	angiogenesis of ear	0.00258	2.58838	2	TM4SF1,VEGFA
Amino Acid Metabolism	translocation of L-amino acid	0.00258	2.58838	2	SLC38A1,SLC7A11
Protein Degradation	degradation of Gelatin	0.00342	2.46597	2	CAV1,TIMP3
Hepatic System Development and Function	migration of liver cells	0.00422	2.37469	3	CD44,HHEX,HMGB1
Cell-mediated Immune Response	chemotaxis of thymocytes	0.00437	2.35952	2	DIAPH1,S1PR1
Nucleic Acid Metabolism	pentose shunt	0.00542	2.266	2	APP,RPIA
Free Radical Scavenging	reduction of hydrogen peroxide	0.00542	2.266	2	APP,TXN
Digestive System Development and Function	regeneration of liver	0.00632	2.19928	4	CAV1,MT1E,ODC1,TIMP3
Immunological Disease	hyperplasia of spleen	0.00704	2.15243	4	MT1E,MYBL1,PTPN2,VEGFA
Energy Production	concentration of ATP	0.00716	2.14509	5	APP,CAV1,LDHA,RAB27A,RELA
Humoral Immune Response	quantity of germinal center	0.00778	2.10902	3	MAD2L1,MYBL1,PTPN22
Developmental Disorder	APP-related cerebral amyloid angiopathy	0.0113	1.94692	1	APP
Ophthalmic Disease	angioid streak	0.0113	1.94692	1	VEGFA

## Sheet: D. iPA_All categories
Supplementary Data 4. CPE-containing transcripts identified as CPEB4 targets by RIP-Seq in SK-Mel-103 melanoma cells.
(d) All iPA-identified enriched GO-terms for CPEB4-bound targets in melanoma that contain CPE sites at 3' UTR
Category	Diseases or Functions Annotation	p-Value	Molecules	# Molecules
Cell Cycle	cell cycle progression	2.75E-12	ANLN,APP,ARNTL2,BUB1,BUB1B,CAV1,CD44,CDCA8,CDK1,CDK6,CENPE,CKAP2,CKS1B,CUL2,DYNLT3,EIF4G2,FBXO5,FKBP1A,FOSL1,GMNN,HHEX,HMGB1,KIF2A,MAD2L1,MCM2,NCOA4,NEDD1,NPM1,NUF2,NUSAP1,OSBPL9,PLAG1,PLK4,PRKAR2B,PTMA,PTPN2,RCC1,RELA,S1PR1,SKA3,TMPO,TOP2A,TXN,VEGFA,ZWINT	45
Cell Cycle	mitosis	4.95E-10	ANLN,BUB1,BUB1B,CDCA8,CDK1,CENPE,CKAP2,DYNLT3,FBXO5,GMNN,KIF2A,MAD2L1,NCOA4,NEDD1,NUF2,NUSAP1,PLK4,PTMA,PTPN2,RCC1,S1PR1,SKA3,TOP2A,TXN,VEGFA,ZWINT	26
Cell Cycle	M phase	9.83E-10	ANLN,APP,BUB1B,CDCA8,CDK1,CENPE,CKAP2,FBXO5,KIF23,MAD2L1,NPM1,NUF2,NUSAP1,PTPN2,SPDL1,TM4SF1,TOP2A	17
Cell Cycle	interphase	5.46E-09	ANP32B,APP,ATF2,BCAT1,BUB1,BUB1B,CASP8AP2,CAV1,CD44,CDCA2,CDK1,CDK6,CKS1B,CTNND1,CUL2,FBXO5,FKBP1A,GMNN,MAD2L1,MCMBP,MYBL1,NEK4,NPM1,PTPN2,PTPN22,RCC1,RELA,TIPIN,TMPO,VEGFA	30
Cellular Growth and Proliferation	proliferation of cells	9.75E-09	ABL2,ACP1,APP,ARMC10,ARNTL2,ASPH,ATF2,B4GALT6,BCAT1,BIRC3,BUB1,BUB1B,CAV1,CD44,CDCA2,CDCA7,CDCA7L,CDCA8,CDK1,CDK6,CKLF,CKS1B,CPSF4,CTNND1,CTSB,CUL2,DIAPH1,DUSP5,EIF4G2,ETS2,ETV5,EXOSC9,FBXO9,FKBP1A,FKBP5,FOSL1,FOXP1,FUS,GMNN,H2AFZ,HDGF,HHEX,HMGB1,HNRNPC,HNRNPF,ILF3,LDHA,MAD2L1,MANF,MBNL1,MCFD2,MCM2,MT1E,MT2A,MTF2,MYBL1,NCOA4,NEIL3,NPM1,NRP2,NT5C3A,ODC1,PEX2,PLAG1,PLK4,PRKAR2B,PTMA,PTPN2,PTPN22,RA…	90
Cell Death and Survival	apoptosis	2.15E-08	ABL2,ALDH1A3,API5,APP,ARMC10,ATF2,ATG16L1,BIRC3,BUB1,CASP8AP2,CAV1,CBX5,CD44,CDCA2,CDK1,CDK6,CKAP2,CTSB,CUL2,DUT,EIF4G2,ETS2,ETV5,EXO1,FAM72A,FBXL5,FBXO5,FKBP1A,FKBP5,FOSL1,FOXP1,FUS,GMNN,HDGF,HMGB1,HNRNPC,HSPE1,ILF3,LDHA,MAD2L1,MCM2,MME,MT1E,MT2A,MYBL1,NCOA4,NPM1,NUSAP1,ODC1,OPA1,PCBP2,PHF17,PLK4,PRKAR2B,PTMA,PTPN2,PTPN22,RAB27A,RELA,RFC1,RNF7,RPLP0,S1PR1,SERBP1,SERPINB2,SET,SH3GLB1,TIMP3,TOP2A,…	72
Gene Expression	transcription of RNA	2.18E-08	APP,ARNTL2,ATF2,C1D,CAV1,CBX5,CD44,CDK1,CKAP2,DEK,DUSP5,EIF4G2,ELAVL2,ETS2,ETV5,FKBP1A,FOSL1,FOXP1,GMNN,H1F0,HDGF,HHEX,HMGB1,HNRNPC,ILF3,LRP8,MATR3,MME,MORF4L2,MYBL1,NCOA4,NPAS2,NPM1,PEX2,PICALM,PLAG1,POLR3G,PRKAR2B,PSMC3IP,PTMA,RELA,RFC1,S1PR1,SET,TIMP3,TMPO,TOP2A,TRIP13,TROVE2,TXN,VEGFA,WHSC1,WWTR1,YWHAZ,ZNF367	55
Cell Death and Survival	cell death	3.84E-08	ABL2,ACP1,ALDH1A3,API5,APP,ARMC10,ATF2,ATG16L1,BIRC3,BUB1,BUB1B,CASP8AP2,CAV1,CBX5,CD44,CDCA2,CDK1,CDK6,CKAP2,CTSB,CUL2,DEK,DIAPH1,DUT,EIF4G2,ETS2,ETV5,EXO1,FAM72A,FBXL5,FBXO5,FKBP1A,FKBP5,FOSL1,FOXP1,FUS,GMNN,HDGF,HMGB1,HNRNPC,HSPE1,ILF3,LDHA,LRP8,MAD2L1,MANF,MCM2,MME,MT1E,MT2A,MYBL1,NCOA4,NEK4,NPM1,NUF2,NUSAP1,ODC1,OPA1,PCBP2,PHF17,PLK4,PRKAR2B,PTMA,PTPN2,PTPN22,RAB27A,RECQL,RELA,RFC1,RNF7,RPLP…	84
Cell Death and Survival	cell death of tumor cell lines	1.07E-07	ABL2,APP,ARMC10,ATF2,BIRC3,BUB1B,CASP8AP2,CAV1,CBX5,CD44,CDCA2,CDK1,CDK6,CKAP2,CTSB,CUL2,DEK,DUT,EIF4G2,ETS2,FBXO5,FKBP1A,FKBP5,HNRNPC,MAD2L1,MME,MT2A,MYBL1,NPM1,NUF2,ODC1,PCBP2,PRKAR2B,PTMA,PTPN2,PTPN22,RELA,RPLP0,SH3GLB1,SKA3,SLC7A11,TIMP3,TOP2A,TXN,VEGFA,WASF1,YWHAZ	47
Cell Cycle	segregation of chromosomes	1.11E-07	BUB1,CENPE,EXO1,MAD2L1,NUF2,NUSAP1,RCC1,SKA3,TOP2A,ZWINT	10
Cellular Assembly and Organization	segregation of chromosomes	1.11E-07	BUB1,CENPE,EXO1,MAD2L1,NUF2,NUSAP1,RCC1,SKA3,TOP2A,ZWINT	10
DNA Replication, Recombination, and Repair	segregation of chromosomes	1.11E-07	BUB1,CENPE,EXO1,MAD2L1,NUF2,NUSAP1,RCC1,SKA3,TOP2A,ZWINT	10
Cell Cycle	arrest in mitosis	1.83E-07	BUB1,BUB1B,CDK1,CENPE,CKAP2,FBXO5,MAD2L1,ZWINT	8
Gene Expression	expression of RNA	3.22E-07	APP,ARNTL2,ATF2,C1D,CAV1,CBX5,CD44,CDK1,CKAP2,DEK,DIAPH1,DUSP5,EIF4G2,ELAVL2,ETS2,ETV5,FKBP1A,FOSL1,FOXP1,GMNN,H1F0,HDGF,HHEX,HMGB1,HNRNPC,ILF3,LRP8,MATR3,MME,MORF4L2,MYBL1,NCOA4,NPAS2,NPM1,ODC1,PEX2,PICALM,PLAG1,POLR3G,PRKAR2B,PSMC3IP,PTMA,RELA,RFC1,S1PR1,SET,TIMP3,TMPO,TOP2A,TRIP13,TROVE2,TXN,VEGFA,WHSC1,WWTR1,YWHAZ,ZNF367	57
Cellular Growth and Proliferation	proliferation of tumor cell lines	4.35E-07	ABL2,APP,ATF2,BUB1,CAV1,CD44,CDCA2,CDCA8,CDK1,CDK6,CKS1B,CTNND1,CTSB,DUSP5,ETS2,FBXO9,FKBP5,FOSL1,FOXP1,FUS,GMNN,H2AFZ,HDGF,HMGB1,LDHA,MCM2,MT2A,MYBL1,NPM1,NRP2,NT5C3A,ODC1,PRKAR2B,PTMA,PTPN22,RELA,RNF7,SERPINB2,SET,SLC7A11,TIMP3,TMEM2,TXN,VEGFA,WHSC1,WWTR1	46
Cellular Development	proliferation of tumor cell lines	4.35E-07	ABL2,APP,ATF2,BUB1,CAV1,CD44,CDCA2,CDCA8,CDK1,CDK6,CKS1B,CTNND1,CTSB,DUSP5,ETS2,FBXO9,FKBP5,FOSL1,FOXP1,FUS,GMNN,H2AFZ,HDGF,HMGB1,LDHA,MCM2,MT2A,MYBL1,NPM1,NRP2,NT5C3A,ODC1,PRKAR2B,PTMA,PTPN22,RELA,RNF7,SERPINB2,SET,SLC7A11,TIMP3,TMEM2,TXN,VEGFA,WHSC1,WWTR1	46
Cell Death and Survival	necrosis	4.36E-07	ABL2,ACP1,API5,APP,ARMC10,ATF2,ATG16L1,BIRC3,BUB1,BUB1B,CASP8AP2,CAV1,CBX5,CD44,CDCA2,CDK1,CDK6,CKAP2,CTSB,CUL2,DEK,DIAPH1,DUT,EIF4G2,ETS2,FBXO5,FKBP1A,FKBP5,FOSL1,FUS,HDGF,HMGB1,HNRNPC,HSPE1,LDHA,MAD2L1,MANF,MCM2,MME,MT1E,MT2A,MYBL1,NEK4,NPM1,NUF2,ODC1,OPA1,PCBP2,PRKAR2B,PTMA,PTPN2,PTPN22,RECQL,RELA,RPLP0,S1PR1,SERPINB2,SET,SH3GLB1,SKA3,SLC7A11,TIMP3,TOP2A,TXN,VEGFA,WASF1,YWHAZ	67
Cancer	digestive organ tumor	4.54E-07	ABL2,ALDH1A3,ANLN,ASF1B,ATF2,ATP5G3,BIRC3,BUB1B,BZW1,C8orf59,CASP8AP2,CAV1,CBX5,CD44,CDCA7,CDCA8,CENPE,CKLF,CKS1B,CTSB,DEK,DIAPH1,DUSP5,EIF4G2,ELAVL2,ETV5,EXO1,EXOSC9,FAM83D,FKBP1A,FKBP5,FUS,GMNN,GPR176,HDGF,HIST1H4A (includes others),HMGB1,HNRNPDL,HSPE1,KNSTRN,KRIT1,LDHA,LRP8,MAD2L1,MANF,MATR3,MCMBP,MME,MT1E,MT2A,MYBL1,NCOA4,NEIL3,NPAS2,NPM1,NUF2,NUSAP1,ODC1,ORC4,PLAG1,PTMA,RAD51AP1,RELA,RFC1,RI…	90
Gastrointestinal Disease	digestive organ tumor	4.54E-07	ABL2,ALDH1A3,ANLN,ASF1B,ATF2,ATP5G3,BIRC3,BUB1B,BZW1,C8orf59,CASP8AP2,CAV1,CBX5,CD44,CDCA7,CDCA8,CENPE,CKLF,CKS1B,CTSB,DEK,DIAPH1,DUSP5,EIF4G2,ELAVL2,ETV5,EXO1,EXOSC9,FAM83D,FKBP1A,FKBP5,FUS,GMNN,GPR176,HDGF,HIST1H4A (includes others),HMGB1,HNRNPDL,HSPE1,KNSTRN,KRIT1,LDHA,LRP8,MAD2L1,MANF,MATR3,MCMBP,MME,MT1E,MT2A,MYBL1,NCOA4,NEIL3,NPAS2,NPM1,NUF2,NUSAP1,ODC1,ORC4,PLAG1,PTMA,RAD51AP1,RELA,RFC1,RI…	90
Cancer	malignant neoplasm of abdomen	7.57E-07	ABL2,AKAP2,ALDH1A3,ANLN,ASF1B,ATF2,ATG16L1,ATP5G3,BIRC3,BUB1,BUB1B,BZW1,C8orf59,CASP8AP2,CAV1,CBX5,CD44,CDCA7,CDCA8,CENPE,CKLF,CKS1B,CTSB,DEK,DIAPH1,DUSP5,EIF4G2,ELAVL2,ETS2,ETV5,EXO1,EXOSC9,FAM83D,FKBP1A,FKBP5,FOSL1,FUS,GMNN,GPR176,HDGF,HIST1H4A (includes others),HMGB1,HNRNPDL,HSPE1,KNSTRN,KRIT1,LDHA,LRP8,MAD2L1,MANF,MATR3,MCM2,MCMBP,MME,MT1E,MT2A,MYBL1,NCOA4,NEIL3,NPAS2,NPM1,NUF2,NUSAP1,ODC1,OR…	98
Cell Death and Survival	apoptosis of tumor cell lines	7.84E-07	ABL2,APP,ARMC10,ATF2,BIRC3,CASP8AP2,CAV1,CBX5,CD44,CDCA2,CDK1,CDK6,CKAP2,CTSB,DUT,EIF4G2,ETS2,FBXO5,FKBP5,HNRNPC,MAD2L1,MME,MT2A,MYBL1,NPM1,ODC1,PCBP2,PRKAR2B,PTMA,PTPN2,PTPN22,RELA,RPLP0,TIMP3,TOP2A,TXN,VEGFA,YWHAZ	38
Cellular Movement	invasion of cells	9.77E-07	ABL2,APP,BCAT1,CAV1,CBX5,CD44,CTNND1,CTSB,DIAPH1,ETS2,ETV5,FKBP1A,FOSL1,FOXP1,HDGF,HHEX,HMGB1,NCOA4,NPM1,NRP2,ODC1,PICALM,PIP5K1A,RELA,SSX2IP,TIMP3,VEGFA,WHSC1,WWTR1	29
Metabolic Disease	Alzheimer's disease	2.54E-06	AKAP2,APP,CAV1,CDK1,CTSB,ETS2,HNRNPDL,LARP4,LRP8,MME,NAV3,OPA1,PICALM,PRKAR2B,RCC1,RELA,SET,TIMP3,TMEM2,TXN,WASF1,YWHAZ	22
Neurological Disease	Alzheimer's disease	2.54E-06	AKAP2,APP,CAV1,CDK1,CTSB,ETS2,HNRNPDL,LARP4,LRP8,MME,NAV3,OPA1,PICALM,PRKAR2B,RCC1,RELA,SET,TIMP3,TMEM2,TXN,WASF1,YWHAZ	22
Psychological Disorders	Alzheimer's disease	2.54E-06	AKAP2,APP,CAV1,CDK1,CTSB,ETS2,HNRNPDL,LARP4,LRP8,MME,NAV3,OPA1,PICALM,PRKAR2B,RCC1,RELA,SET,TIMP3,TMEM2,TXN,WASF1,YWHAZ	22
Cell Death and Survival	cell death of connective tissue cells	2.84E-06	ABL2,APP,ATF2,BIRC3,BUB1,CASP8AP2,CD44,CDK1,CDK6,CTSB,FUS,LDHA,MT1E,OPA1,PRKAR2B,RECQL,RELA,S1PR1,SERPINB2,TIMP3,TOP2A,TXN,VEGFA,YWHAZ	24
Cell Cycle	meiosis I of female germ cells	3.19E-06	BUB1,BUB1B,MAD2L1,TRIP13	4
Reproductive System Development and Function	meiosis I of female germ cells	3.19E-06	BUB1,BUB1B,MAD2L1,TRIP13	4
Gene Expression	expression of DNA	3.44E-06	APP,ARNTL2,ATF2,C1D,CAV1,CBX5,CD44,CDK1,CKAP2,DEK,DUSP5,ELAVL2,ETS2,ETV5,FOSL1,FOXP1,GMNN,HDGF,HHEX,HMGB1,ILF3,LRP8,MORF4L2,NPAS2,PEX2,PICALM,PLAG1,POLR3G,PSMC3IP,PTMA,RELA,RFC1,S1PR1,SET,TMPO,TOP2A,TRIP13,TROVE2,TXN,VEGFA,WHSC1,WWTR1,ZNF367	43
Cell Cycle	entry into interphase of oocytes	5.69E-06	BUB1,BUB1B,MAD2L1	3
Reproductive System Development and Function	entry into interphase of oocytes	5.69E-06	BUB1,BUB1B,MAD2L1	3
Cancer	breast or colorectal cancer	6.65E-06	ABL2,ALDH1A3,ANLN,ASF1B,ATF2,BCAT1,BIRC3,BUB1B,BZW1,C8orf59,CASP8AP2,CAV1,CBX5,CD44,CDCA7,CDCA8,CDK1,CDK6,CENPE,CKLF,CSDE1,CTSB,DEK,DIAPH1,DUSP5,EIF4G2,ELAVL2,ETS2,ETV5,EXO1,EXOSC9,FAM49B,FAM83D,FKBP1A,FKBP5,FOSL1,FUS,GMNN,GPR176,HIST1H4A (includes others),HSPE1,ILF3,KNSTRN,KRIT1,LDHA,LRP8,MAD2L1,MATR3,MCMBP,MME,MT1E,MT2A,NCOA4,NEIL3,NPAS2,NRP2,NUF2,ODC1,ORC4,PTMA,RAD51AP1,RFC1,RIF1,RNF182,RNF7,S…	90
Cell Cycle	S phase	6.92E-06	ANP32B,APP,CASP8AP2,CAV1,CDK1,CDK6,CTNND1,FBXO5,MCMBP,MYBL1,NPM1,PTPN2,TIPIN,VEGFA	14
Cell Death and Survival	cell survival	8.71E-06	ABL2,ANLN,APP,ATF2,BUB1B,CAV1,CD44,CDCA7L,CDK1,CDK6,CTSB,DUSP5,ETS2,ETV5,EXO1,FBXO5,FBXO9,FKBP5,FOSL1,HDGF,HHEX,HMGB1,LDHA,MAD2L1,MCFD2,MT1E,NEK4,NT5C3A,NUF2,ODC1,PTPN22,RELA,RFC1,S1PR1,SERPINB2,SKA3,TOP2A,TXN,VEGFA,YWHAZ	40
Cancer	solid tumor	1.12E-05	ABL2,AKAP2,ALDH1A3,ANLN,ASF1B,ASPH,ATF2,ATG16L1,ATP5G3,BCAT1,BIRC3,BUB1B,BZW1,C8orf59,CASP8AP2,CAV1,CBX5,CD44,CDCA2,CDCA7,CDCA8,CDK1,CDK6,CENPE,CKLF,CKS1B,CLDND1,CTNND1,CTSB,DEK,DIAPH1,EIF4G2,ELAVL2,ELOVL5,ETS2,ETV5,FAM83D,FKBP1A,FKBP5,FOSL1,FOXP1,FUS,GALNT13,GMNN,GPR176,HDGF,HIST1H4A (includes others),HMGB1,HSPE1,KIF23,KRIT1,LARP4,LDHA,LRP8,MAD2L1,MANF,MATR3,MBNL1,MCM2,MCMBP,MME,MT1E,MT2A,MYBL1,…	114
DNA Replication, Recombination, and Repair	morphology of mitotic spindle	1.17E-05	BUB1,FBXO5,NEDD1,NUSAP1,RCC1	5
Cell Morphology	morphology of mitotic spindle	1.17E-05	BUB1,FBXO5,NEDD1,NUSAP1,RCC1	5
Cancer	carcinoma	1.20E-05	ABL2,AKAP2,ALDH1A3,ANLN,ASF1B,ASPH,ATF2,ATG16L1,ATP5G3,BCAT1,BIRC3,BUB1B,BZW1,C8orf59,CASP8AP2,CAV1,CBX5,CD44,CDCA2,CDCA7,CDCA8,CDK1,CDK6,CENPE,CKLF,CKS1B,CLDND1,CTNND1,CTSB,DEK,DIAPH1,EIF4G2,ELAVL2,ELOVL5,ETS2,ETV5,FAM83D,FKBP1A,FKBP5,FOSL1,FOXP1,FUS,GALNT13,GMNN,GPR176,HDGF,HIST1H4A (includes others),HMGB1,HSPE1,KIF23,KRIT1,LARP4,LDHA,LRP8,MAD2L1,MANF,MATR3,MBNL1,MCM2,MCMBP,MME,MT1E,MT2A,MYBL1,…	113
Cell Death and Survival	cell death of cervical cancer cell lines	1.27E-05	APP,BUB1B,CASP8AP2,CDCA2,CDK1,CTSB,EIF4G2,MAD2L1,NUF2,PCBP2,PTMA,SKA3,TIMP3,TOP2A,TXN	15
Gene Expression	transcription of DNA	1.29E-05	APP,ARNTL2,ATF2,C1D,CAV1,CBX5,CKAP2,DEK,DUSP5,ELAVL2,ETS2,ETV5,FOSL1,FOXP1,GMNN,HDGF,HHEX,HMGB1,ILF3,LRP8,MORF4L2,NPAS2,PEX2,PICALM,POLR3G,PSMC3IP,PTMA,RELA,RFC1,S1PR1,SET,TMPO,TOP2A,TRIP13,TROVE2,TXN,VEGFA,WHSC1,WWTR1,ZNF367	40
DNA Replication, Recombination, and Repair	DNA replication	1.60E-05	APP,CAV1,CDK1,DUT,GMNN,HMGB1,MCM2,NPM1,ORC4,RFC1,SET,TIPIN,TMPO	13
Cancer	liver cancer	1.63E-05	ANLN,ASF1B,BZW1,CD44,CKS1B,FAM83D,FKBP1A,HMGB1,HNRNPDL,MT2A,NEIL3,NPM1,NUSAP1,RELA,RPLP0,TIMP3,TM4SF1,TMX2,TOP2A,TXN,VEGFA,WHSC1	22
Gastrointestinal Disease	liver cancer	1.63E-05	ANLN,ASF1B,BZW1,CD44,CKS1B,FAM83D,FKBP1A,HMGB1,HNRNPDL,MT2A,NEIL3,NPM1,NUSAP1,RELA,RPLP0,TIMP3,TM4SF1,TMX2,TOP2A,TXN,VEGFA,WHSC1	22
Hepatic System Disease	liver cancer	1.63E-05	ANLN,ASF1B,BZW1,CD44,CKS1B,FAM83D,FKBP1A,HMGB1,HNRNPDL,MT2A,NEIL3,NPM1,NUSAP1,RELA,RPLP0,TIMP3,TM4SF1,TMX2,TOP2A,TXN,VEGFA,WHSC1	22
Organismal Survival	organismal death	1.65E-05	ABL2,ALDH1A3,ANP32B,ANP32E,APP,ASPH,ATF2,ATG16L1,BIRC3,BUB1,BUB1B,CAV1,CD44,CDK1,CDK6,CKS1B,CTNND1,CTSB,EIF4G2,ETS2,EXO1,FBXL5,FBXO5,FKBP1A,FOSL1,FOXP1,FUS,GMNN,H1F0,HHEX,HMGB1,HNRNPC,HSPE1,ILF3,KIF2A,KRIT1,LRP8,MCM2,MME,MORF4L2,MT1E,MTF2,NPM1,NRP2,NUSAP1,PEX2,PICALM,PIP5K1A,PTPN2,RAB27A,RELA,RIF1,S1PR1,TIMP3,TOP2A,TROVE2,TXN,VEGFA,WASF1	59
Cell Cycle	arrest in mitosis of tumor cell lines	1.69E-05	BUB1B,CDK1,CENPE,FBXO5,MAD2L1	5
Cancer	epithelial neoplasia	2.07E-05	ABL2,AKAP2,ALDH1A3,ANLN,ASF1B,ASPH,ATF2,ATG16L1,ATP5G3,BCAT1,BIRC3,BUB1B,BZW1,C8orf59,CASP8AP2,CAV1,CBX5,CD44,CDCA2,CDCA7,CDCA8,CDK1,CDK6,CENPE,CKLF,CKS1B,CLDND1,CTNND1,CTSB,DEK,DIAPH1,DUT,EIF4G2,ELAVL2,ELOVL5,ETS2,ETV5,FAM83D,FBXO9,FKBP1A,FKBP5,FOSL1,FOXP1,FUS,GALNT13,GMNN,GPR176,HDGF,HIST1H4A (includes others),HMGB1,HSPE1,KIF23,KRIT1,LARP4,LDHA,LRP8,MAD2L1,MANF,MATR3,MBNL1,MCM2,MCMBP,MME,MT1E,M…	116
Cancer	colon cancer	2.20E-05	ABL2,ALDH1A3,ANLN,ATF2,BIRC3,BUB1B,BZW1,C8orf59,CASP8AP2,CAV1,CBX5,CDCA7,CDCA8,CENPE,CKLF,CTSB,DEK,DIAPH1,DUSP5,EIF4G2,ELAVL2,ETV5,EXOSC9,FAM83D,FKBP1A,FKBP5,GMNN,GPR176,HIST1H4A (includes others),HSPE1,KNSTRN,KRIT1,LDHA,LRP8,MAD2L1,MATR3,MCMBP,MT1E,NCOA4,NEIL3,NPAS2,NUF2,ODC1,ORC4,PTMA,RAD51AP1,RFC1,RIF1,RNF182,S100A2,S1PR1,SERBP1,SET,SLC38A1,SLC7A5,SNX5,SPDL1,SSX2IP,THUMPD3,TIMP3,TMPO,TOP2A,TRI…	68
Gastrointestinal Disease	colon cancer	2.20E-05	ABL2,ALDH1A3,ANLN,ATF2,BIRC3,BUB1B,BZW1,C8orf59,CASP8AP2,CAV1,CBX5,CDCA7,CDCA8,CENPE,CKLF,CTSB,DEK,DIAPH1,DUSP5,EIF4G2,ELAVL2,ETV5,EXOSC9,FAM83D,FKBP1A,FKBP5,GMNN,GPR176,HIST1H4A (includes others),HSPE1,KNSTRN,KRIT1,LDHA,LRP8,MAD2L1,MATR3,MCMBP,MT1E,NCOA4,NEIL3,NPAS2,NUF2,ODC1,ORC4,PTMA,RAD51AP1,RFC1,RIF1,RNF182,S100A2,S1PR1,SERBP1,SET,SLC38A1,SLC7A5,SNX5,SPDL1,SSX2IP,THUMPD3,TIMP3,TMPO,TOP2A,TRI…	68
Cell Cycle	ploidy	2.23E-05	ANP32B,BUB1,BUB1B,CENPE,CKAP2,CKS1B,FBXO5,MAD2L1,RECQL,TOP2A	10
Cancer	renal cancer	2.36E-05	AKAP2,CAV1,CD44,ETS2,FKBP1A,GMNN,MCM2,MME,MT1E,RELA,SERPINB2,TIMP3,TOP2A,VEGFA	14
Organ Development	renal cancer	2.36E-05	AKAP2,CAV1,CD44,ETS2,FKBP1A,GMNN,MCM2,MME,MT1E,RELA,SERPINB2,TIMP3,TOP2A,VEGFA	14
Organismal Injury and Abnormalities	renal cancer	2.36E-05	AKAP2,CAV1,CD44,ETS2,FKBP1A,GMNN,MCM2,MME,MT1E,RELA,SERPINB2,TIMP3,TOP2A,VEGFA	14
Renal and Urological Disease	renal cancer	2.36E-05	AKAP2,CAV1,CD44,ETS2,FKBP1A,GMNN,MCM2,MME,MT1E,RELA,SERPINB2,TIMP3,TOP2A,VEGFA	14
Cancer	gastrointestinal tract cancer	2.58E-05	ABL2,ALDH1A3,ANLN,ATF2,ATP5G3,BIRC3,BUB1B,BZW1,C8orf59,CASP8AP2,CAV1,CBX5,CD44,CDCA7,CDCA8,CENPE,CKLF,CTSB,DEK,DIAPH1,DUSP5,EIF4G2,ELAVL2,ETV5,EXO1,EXOSC9,FAM83D,FKBP1A,FKBP5,FUS,GMNN,GPR176,HDGF,HIST1H4A (includes others),HSPE1,KNSTRN,KRIT1,LDHA,LRP8,MAD2L1,MANF,MATR3,MCMBP,MME,MT1E,MYBL1,NCOA4,NEIL3,NPAS2,NUF2,ODC1,ORC4,PTMA,RAD51AP1,RELA,RFC1,RIF1,RNF182,S100A2,S1PR1,SERBP1,SET,SLC38A1,SLC7A11…	79
Gastrointestinal Disease	gastrointestinal tract cancer	2.58E-05	ABL2,ALDH1A3,ANLN,ATF2,ATP5G3,BIRC3,BUB1B,BZW1,C8orf59,CASP8AP2,CAV1,CBX5,CD44,CDCA7,CDCA8,CENPE,CKLF,CTSB,DEK,DIAPH1,DUSP5,EIF4G2,ELAVL2,ETV5,EXO1,EXOSC9,FAM83D,FKBP1A,FKBP5,FUS,GMNN,GPR176,HDGF,HIST1H4A (includes others),HSPE1,KNSTRN,KRIT1,LDHA,LRP8,MAD2L1,MANF,MATR3,MCMBP,MME,MT1E,MYBL1,NCOA4,NEIL3,NPAS2,NUF2,ODC1,ORC4,PTMA,RAD51AP1,RELA,RFC1,RIF1,RNF182,S100A2,S1PR1,SERBP1,SET,SLC38A1,SLC7A11…	79
Cellular Assembly and Organization	formation of nucleosomes	2.62E-05	ASF1B,HMGB1,MCM2,NPM1	4
DNA Replication, Recombination, and Repair	formation of nucleosomes	2.62E-05	ASF1B,HMGB1,MCM2,NPM1	4
Cell Cycle	meiosis I of oocytes	2.80E-05	BUB1,BUB1B,MAD2L1	3
Reproductive System Development and Function	meiosis I of oocytes	2.80E-05	BUB1,BUB1B,MAD2L1	3
Cancer	Cancer	3.25E-05	ABL2,AKAP2,ALDH1A3,ANLN,ARNTL2,ASF1B,ASPH,ATF2,ATG16L1,ATP5G3,BCAT1,BIRC3,BUB1,BUB1B,BZW1,C8orf59,CASP8AP2,CAV1,CBX5,CD44,CDCA2,CDCA7,CDCA7L,CDCA8,CDK1,CDK6,CENPE,CKLF,CKS1B,CLDND1,CSDE1,CTNND1,CTSB,DEK,DIAPH1,DUSP5,EIF4G2,ELAVL2,ELOVL5,ETS2,ETV5,EXO1,EXOSC9,FAM49B,FAM83D,FBXO9,FKBP1A,FKBP5,FOSL1,FOXP1,FUS,GALNT13,GMNN,GPR176,HDGF,HIST1H4A (includes others),HMGB1,HNRNPDL,HSPE1,ILF3,KIF23,KNSTRN,K…	135
Cellular Growth and Proliferation	proliferation of fibroblast cell lines	4.30E-05	ABL2,ACP1,CAV1,CDK6,CKS1B,HDGF,HMGB1,LDHA,NCOA4,NPM1,ODC1,PLAG1,PRKAR2B,PTMA,PTPN2,RELA,RFC1	17
Cellular Development	proliferation of fibroblast cell lines	4.30E-05	ABL2,ACP1,CAV1,CDK6,CKS1B,HDGF,HMGB1,LDHA,NCOA4,NPM1,ODC1,PLAG1,PRKAR2B,PTMA,PTPN2,RELA,RFC1	17
Connective Tissue Development and Function	proliferation of fibroblast cell lines	4.30E-05	ABL2,ACP1,CAV1,CDK6,CKS1B,HDGF,HMGB1,LDHA,NCOA4,NPM1,ODC1,PLAG1,PRKAR2B,PTMA,PTPN2,RELA,RFC1	17
Cell Cycle	delay in mitosis of tumor cell lines	4.33E-05	CDK1,CENPE,MAD2L1,TOP2A	4
Cancer	benign nerve tumor	4.38E-05	CD44,FKBP1A,KRIT1,TOP2A,VEGFA	5
Neurological Disease	benign nerve tumor	4.38E-05	CD44,FKBP1A,KRIT1,TOP2A,VEGFA	5
Cell Cycle	M phase of kidney cell lines	4.85E-05	CKAP2,FBXO5,PTPN2	3
Cell Cycle	delay in initiation of anaphase	4.85E-05	CKAP2,MAD2L1,TOP2A	3
Cell Cycle	meiosis I	5.04E-05	BUB1,BUB1B,FBXO5,MAD2L1,TRIP13	5
Cellular Assembly and Organization	microtubule dynamics	5.14E-05	ABL2,ACP1,APP,ATF2,CAV1,CD44,CENPE,CKAP2,CTNND1,DIAPH1,FBXO5,HDGF,HMGB1,KIF23,KIF2A,LRP8,MAD2L1,MT2A,NEDD1,NRP2,NUSAP1,OPA1,PICALM,PIP5K1A,PLK4,S1PR1,TIMP3,TM4SF1,VEGFA,WASF1,WWTR1	31
Cellular Function and Maintenance	microtubule dynamics	5.14E-05	ABL2,ACP1,APP,ATF2,CAV1,CD44,CENPE,CKAP2,CTNND1,DIAPH1,FBXO5,HDGF,HMGB1,KIF23,KIF2A,LRP8,MAD2L1,MT2A,NEDD1,NRP2,NUSAP1,OPA1,PICALM,PIP5K1A,PLK4,S1PR1,TIMP3,TM4SF1,VEGFA,WASF1,WWTR1	31
Cell Death and Survival	cell death of liver	5.36E-05	ABL2,API5,APP,ATF2,BUB1,CTSB,FKBP1A,HMGB1,MME,MT1E,RELA,TIMP3	12
Cell Death and Survival	cell death of breast cancer cell lines	6.12E-05	ABL2,ATF2,BIRC3,CAV1,CD44,CDK1,ETS2,FBXO5,MAD2L1,ODC1,PTPN2,RELA,VEGFA,WASF1	14
Cell Cycle	M phase of tumor cell lines	6.33E-05	FBXO5,KIF23,MAD2L1,NPM1,NUF2,SPDL1,TOP2A	7
Cell Cycle	metaphase	6.73E-05	CDCA8,CENPE,FBXO5,SPDL1	4
Cell Cycle	cytokinesis	6.98E-05	ANLN,APP,CKAP2,KIF23,NPM1,NUSAP1,PTPN2,TM4SF1,TOP2A	9
Cellular Movement	cytokinesis	6.98E-05	ANLN,APP,CKAP2,KIF23,NPM1,NUSAP1,PTPN2,TM4SF1,TOP2A	9
Cell Cycle	formation of mitotic spindle	7.13E-05	CKAP2,FBXO5,KIF2A,NEDD1,NUF2,RCC1	6
Cellular Assembly and Organization	formation of mitotic spindle	7.13E-05	CKAP2,FBXO5,KIF2A,NEDD1,NUF2,RCC1	6
DNA Replication, Recombination, and Repair	formation of mitotic spindle	7.13E-05	CKAP2,FBXO5,KIF2A,NEDD1,NUF2,RCC1	6
Cell Cycle	mitosis of cervical cancer cell lines	7.13E-05	CDCA8,CDK1,CENPE,FBXO5,MAD2L1,TOP2A	6
Cell Death and Survival	cell death of fibroblast cell lines	7.40E-05	ABL2,APP,ATF2,BIRC3,CASP8AP2,CDK1,CDK6,CTSB,FUS,LDHA,MT1E,RECQL,RELA,SERPINB2,TOP2A,TXN,YWHAZ	17
Cancer	ependymoma	7.70E-05	FKBP1A,TOP2A,VEGFA	3
Neurological Disease	ependymoma	7.70E-05	FKBP1A,TOP2A,VEGFA	3
Cancer	colorectal cancer	7.70E-05	ABL2,ALDH1A3,ANLN,ATF2,BIRC3,BUB1B,BZW1,C8orf59,CASP8AP2,CAV1,CBX5,CD44,CDCA7,CDCA8,CENPE,CKLF,CTSB,DEK,DIAPH1,DUSP5,EIF4G2,ELAVL2,ETV5,EXO1,EXOSC9,FAM83D,FKBP1A,FKBP5,GMNN,GPR176,HIST1H4A (includes others),HSPE1,KNSTRN,KRIT1,LDHA,LRP8,MAD2L1,MATR3,MCMBP,MME,MT1E,NCOA4,NEIL3,NPAS2,NUF2,ODC1,ORC4,PTMA,RAD51AP1,RFC1,RIF1,RNF182,S100A2,S1PR1,SERBP1,SET,SLC38A1,SLC7A11,SLC7A5,SNX5,SPDL1,SSX2IP,THUMPD…	73
Gastrointestinal Disease	colorectal cancer	7.70E-05	ABL2,ALDH1A3,ANLN,ATF2,BIRC3,BUB1B,BZW1,C8orf59,CASP8AP2,CAV1,CBX5,CD44,CDCA7,CDCA8,CENPE,CKLF,CTSB,DEK,DIAPH1,DUSP5,EIF4G2,ELAVL2,ETV5,EXO1,EXOSC9,FAM83D,FKBP1A,FKBP5,GMNN,GPR176,HIST1H4A (includes others),HSPE1,KNSTRN,KRIT1,LDHA,LRP8,MAD2L1,MATR3,MCMBP,MME,MT1E,NCOA4,NEIL3,NPAS2,NUF2,ODC1,ORC4,PTMA,RAD51AP1,RFC1,RIF1,RNF182,S100A2,S1PR1,SERBP1,SET,SLC38A1,SLC7A11,SLC7A5,SNX5,SPDL1,SSX2IP,THUMPD…	73
Cellular Assembly and Organization	morphology of actin cytoskeleton	8.24E-05	ABL2,CAV1,CD44,YWHAZ	4
Cell Morphology	morphology of actin cytoskeleton	8.24E-05	ABL2,CAV1,CD44,YWHAZ	4
Cell Cycle	prometaphase	8.24E-05	BUB1B,MAD2L1,NUF2,SPDL1	4
Cell Cycle	M phase of cervical cancer cell lines	8.54E-05	KIF23,MAD2L1,NPM1,NUF2,SPDL1,TOP2A	6
Cellular Movement	invasion of tumor cell lines	8.57E-05	ABL2,APP,CAV1,CBX5,CD44,CTNND1,CTSB,DIAPH1,ETS2,ETV5,FOSL1,FOXP1,HDGF,HMGB1,NRP2,RELA,TIMP3,VEGFA,WHSC1,WWTR1	20
DNA Replication, Recombination, and Repair	metabolism of DNA	9.97E-05	APP,CAV1,CDK1,DUT,EXO1,GMNN,HMGB1,MCM2,NPM1,ORC4,RELA,RFC1,SET,TIPIN,TMPO,TOP2A	16
Cell Death and Survival	cell death of tumor cells	1.03E-04	APP,ATF2,BUB1B,CAV1,CD44,CDK1,CDK6,CTSB,HMGB1,MAD2L1,MCM2,NEK4,RELA,TXN,VEGFA	15
Tumor Morphology	cell death of tumor cells	1.03E-04	APP,ATF2,BUB1B,CAV1,CD44,CDK1,CDK6,CTSB,HMGB1,MAD2L1,MCM2,NEK4,RELA,TXN,VEGFA	15
Cell Death and Survival	cell death of cancer cells	1.11E-04	APP,ATF2,BUB1B,CD44,CDK1,CDK6,CTSB,HMGB1,MAD2L1,MCM2,NEK4,TXN,VEGFA	13
Tumor Morphology	cell death of cancer cells	1.11E-04	APP,ATF2,BUB1B,CD44,CDK1,CDK6,CTSB,HMGB1,MAD2L1,MCM2,NEK4,TXN,VEGFA	13
Cell Cycle	arrest in interphase	1.15E-04	ATF2,CASP8AP2,CAV1,CD44,CDCA2,CDK1,CKS1B,FBXO5,FKBP1A,GMNN,MAD2L1,NEK4,PTPN2,PTPN22,RELA,TMPO	16
Cell Cycle	mitosis of tumor cell lines	1.25E-04	BUB1B,CDCA8,CDK1,CENPE,FBXO5,MAD2L1,TOP2A	7
Cell Cycle	arrest in mitosis of fibrosarcoma cell lines	1.28E-04	BUB1B,MAD2L1	2
Cellular Assembly and Organization	density of actin stress fibers	1.28E-04	ABL2,DIAPH1	2
Cellular Movement	haptotaxis of leukemia cell lines	1.28E-04	S1PR1,VEGFA	2
Cell Death and Survival	mitotic catastrophe of cervical cancer cell lines	1.28E-04	BUB1B,MAD2L1	2
Cellular Assembly and Organization	extension of plasma membrane projections	1.29E-04	APP,CD44,DIAPH1,HMGB1,KIF2A,NRP2,PIP5K1A,S1PR1,VEGFA	9
Cell Morphology	extension of plasma membrane projections	1.29E-04	APP,CD44,DIAPH1,HMGB1,KIF2A,NRP2,PIP5K1A,S1PR1,VEGFA	9
Cellular Function and Maintenance	extension of plasma membrane projections	1.29E-04	APP,CD44,DIAPH1,HMGB1,KIF2A,NRP2,PIP5K1A,S1PR1,VEGFA	9
Neurological Disease	astrocytosis	1.30E-04	APP,CAV1,CTSB,MME,MT1E,VEGFA	6
Organismal Injury and Abnormalities	astrocytosis	1.30E-04	APP,CAV1,CTSB,MME,MT1E,VEGFA	6
Neurological Disease	neurological signs	1.39E-04	ACP1,APP,CAV1,CD44,DUSP5,ELAVL2,ETV5,FOXP1,HNRNPDL,LDHA,LRP8,MME,MT1E,MT2A,NPM1,OXR1,S1PR1,SSR3,SSX2IP,TXN,WWTR1,YWHAZ	22
Cellular Growth and Proliferation	proliferation of fibroblasts	1.47E-04	BUB1,CAV1,CD44,CDK6,FOSL1,HDGF,LDHA,NPM1,PEX2,PRKAR2B,PTPN2,RECQL,SLC7A11,TXN	14
Cellular Development	proliferation of fibroblasts	1.47E-04	BUB1,CAV1,CD44,CDK6,FOSL1,HDGF,LDHA,NPM1,PEX2,PRKAR2B,PTPN2,RECQL,SLC7A11,TXN	14
Connective Tissue Development and Function	proliferation of fibroblasts	1.47E-04	BUB1,CAV1,CD44,CDK6,FOSL1,HDGF,LDHA,NPM1,PEX2,PRKAR2B,PTPN2,RECQL,SLC7A11,TXN	14
Cell Death and Survival	cell death of fibrosarcoma cell lines	1.53E-04	BIRC3,BUB1B,CASP8AP2,CTSB,MAD2L1,TOP2A	6
Cellular Assembly and Organization	attachment of spindle fibers	1.62E-04	BUB1B,CENPE,NUF2	3
Cell Cycle	senescence of endothelial cells	1.62E-04	APP,TM4SF1,VEGFA	3
Dermatological Diseases and Conditions	psoriasis	1.66E-04	ALDH1A3,CAV1,CTSB,ELOVL5,FKBP1A,FOSL1,H2AFZ,HSPE1,MAD2L1,MANF,NRP2,ODC1,PCBP2,RAB27A,S100A2,SERBP1,SERPINB2,TIMP3,TROVE2,VEGFA	20
Cell Cycle	delay in initiation of M phase	1.68E-04	BUB1B,CKAP2,MAD2L1,TOP2A	4
Cell Death and Survival	cell viability of tumor cell lines	1.88E-04	ANLN,APP,ATF2,BUB1B,CAV1,CD44,CDK6,DUSP5,FBXO5,FBXO9,FKBP5,FOSL1,HHEX,HMGB1,MAD2L1,NT5C3A,NUF2,PTPN22,RELA,SERPINB2,SKA3,TXN,VEGFA	23
Cell Death and Survival	cell viability	2.12E-04	ABL2,ANLN,APP,ATF2,BUB1B,CAV1,CD44,CDK1,CDK6,CTSB,DUSP5,ETS2,FBXO5,FBXO9,FKBP5,FOSL1,HDGF,HHEX,HMGB1,LDHA,MAD2L1,MCFD2,MT1E,NEK4,NT5C3A,NUF2,PTPN22,RELA,S1PR1,SERPINB2,SKA3,TXN,VEGFA,YWHAZ	34
Cell Morphology	morphology of cells	2.18E-04	ABL2,APP,ATF2,ATP5G3,BUB1,CAV1,CD44,CDK1,CDK6,CTNND1,CTSB,DEK,ETS2,ETV5,EXO1,FBXO5,FOSL1,GMNN,HHEX,HMGB1,KIF23,KIF2A,LRP8,MT1E,MYBL1,NEDD1,NPM1,NUSAP1,ODC1,OPA1,PEX2,PIP5K1A,PRKAR2B,PSMC3IP,PTPN2,PTPN22,RCC1,RECQL,RELA,RNF7,SH3GLB1,SLC39A14,TIMP3,VEGFA,WASF1,WWTR1,YWHAZ	47
Cell Death and Survival	necrosis of liver	2.20E-04	ABL2,API5,ATF2,BUB1,CTSB,FKBP1A,HMGB1,MME,MT1E,RELA,TIMP3	11
Cancer	renal-cell carcinoma	2.20E-04	AKAP2,CAV1,CD44,ETS2,FKBP1A,GMNN,MCM2,MT1E,RELA,SERPINB2,TIMP3	11
Organ Development	renal-cell carcinoma	2.20E-04	AKAP2,CAV1,CD44,ETS2,FKBP1A,GMNN,MCM2,MT1E,RELA,SERPINB2,TIMP3	11
Organismal Injury and Abnormalities	renal-cell carcinoma	2.20E-04	AKAP2,CAV1,CD44,ETS2,FKBP1A,GMNN,MCM2,MT1E,RELA,SERPINB2,TIMP3	11
Renal and Urological Disease	renal-cell carcinoma	2.20E-04	AKAP2,CAV1,CD44,ETS2,FKBP1A,GMNN,MCM2,MT1E,RELA,SERPINB2,TIMP3	11
Cell-To-Cell Signaling and Interaction	binding of extracellular matrix	2.21E-04	APP,CD44,RELA	3
Tissue Development	binding of extracellular matrix	2.21E-04	APP,CD44,RELA	3
Organ Development	development of myocardium	2.21E-04	FKBP1A,HHEX,VEGFA	3
Cardiovascular System Development and Function	development of myocardium	2.21E-04	FKBP1A,HHEX,VEGFA	3
Embryonic Development	development of myocardium	2.21E-04	FKBP1A,HHEX,VEGFA	3
Organismal Development	development of myocardium	2.21E-04	FKBP1A,HHEX,VEGFA	3
Skeletal and Muscular System Development and Function	development of myocardium	2.21E-04	FKBP1A,HHEX,VEGFA	3
Tissue Development	development of myocardium	2.21E-04	FKBP1A,HHEX,VEGFA	3
Cellular Assembly and Organization	turnover of focal adhesions	2.21E-04	ABL2,CAV1,DIAPH1	3
Cell-To-Cell Signaling and Interaction	turnover of focal adhesions	2.21E-04	ABL2,CAV1,DIAPH1	3
Tissue Development	turnover of focal adhesions	2.21E-04	ABL2,CAV1,DIAPH1	3
DNA Replication, Recombination, and Repair	condensation of chromosomes	2.29E-04	CDK1,MAD2L1,NUSAP1,TOP2A	4
Cellular Movement	cell movement of cancer cells	2.39E-04	CAV1,CD44,CDK1,CTSB,HMGB1,S100A2,TM4SF1,VEGFA	8
Cell Cycle	checkpoint control	2.57E-04	BUB1,BUB1B,CKS1B,EXO1,MAD2L1,TIPIN,ZWINT	7
DNA Replication, Recombination, and Repair	checkpoint control	2.57E-04	BUB1,BUB1B,CKS1B,EXO1,MAD2L1,TIPIN,ZWINT	7
Cellular Movement	migration of cells	2.64E-04	ABL2,ACP1,APP,ATG16L1,BCAT1,CAV1,CD44,CDK1,CDK6,CKLF,CTSB,DEK,DIAPH1,ETV5,FOSL1,FOXP1,HDGF,HHEX,HMGB1,KIF2A,LRP8,MCM2,MME,MYADM,MYL12B,NPM1,NRP2,PEX2,PIP5K1A,PTMA,PTPN2,RAB27A,RELA,S100A2,S1PR1,SERPINB2,TIMP3,TM4SF1,TXN,UGDH,VEGFA,WHSC1,WWTR1,YWHAZ	44
DNA Replication, Recombination, and Repair	recombination	2.75E-04	EXO1,FOXP1,HMGB1,MYBL1,PSMC3IP,RAD51AP1,RECQL,TRIP13	8
Cell Death and Survival	apoptosis of connective tissue cells	2.86E-04	ABL2,APP,ATF2,BIRC3,CD44,MT1E,OPA1,PRKAR2B,RELA,S1PR1,TIMP3,VEGFA	12
Skeletal and Muscular System Development and Function	quantity of muscle cells	2.87E-04	APP,CDK6,HDGF,RELA,S1PR1,TIMP3,VEGFA	7
Tissue Morphology	quantity of muscle cells	2.87E-04	APP,CDK6,HDGF,RELA,S1PR1,TIMP3,VEGFA	7
Cell Death and Survival	apoptosis of Schwann cells	2.93E-04	CD44,RELA,VEGFA	3
Cell Death and Survival	apoptosis of lymphoma cell lines	3.00E-04	BIRC3,CBX5,DUT,HNRNPC,MYBL1,PTPN22,RELA,RPLP0,YWHAZ	9
Cellular Movement	migration of tumor cells	3.03E-04	CAV1,CD44,CDK1,CTSB,HMGB1,RELA,S100A2,SERPINB2,TM4SF1,VEGFA	10
Gene Expression	activation of DNA endogenous promoter	3.04E-04	APP,ARNTL2,ATF2,CAV1,CKAP2,DEK,FOSL1,FOXP1,HDGF,HHEX,HMGB1,LRP8,MORF4L2,NPAS2,PEX2,POLR3G,PSMC3IP,RELA,RFC1,S1PR1,TOP2A,TRIP13,TROVE2,TXN,VEGFA,WHSC1,WWTR1,ZNF367	28
Cellular Compromise	nucleation of cells	3.28E-04	CD44,KIF23,MAD2L1,PLK4,PTPN2	5
Gene Expression	transactivation of RNA	3.40E-04	API5,APP,ATF2,CAV1,CD44,ETS2,FOSL1,FUS,HMGB1,HNRNPC,ILF3,MYBL1,NCOA4,NPM1,PLAG1,PRKAR2B,RELA,TXN,WWTR1	19
Cell Cycle	senescence of cells	3.48E-04	APP,BUB1,CAV1,CKS1B,DEK,MTF2,NPM1,RELA,TM4SF1,VEGFA	10
Organismal Development	abnormal morphology of blastocyst	3.56E-04	CDK1,ETS2,FBXO5,GMNN,H2AFZ,NUSAP1,TXN	7
Cellular Movement	invasion of breast cancer cell lines	3.72E-04	ABL2,CAV1,CBX5,CD44,CTNND1,CTSB,DIAPH1,FOSL1,RELA,WWTR1	10
Cell Cycle	segregation of mitotic sister chromatids	3.77E-04	MAD2L1,NUSAP1,ZWINT	3
Cellular Assembly and Organization	segregation of mitotic sister chromatids	3.77E-04	MAD2L1,NUSAP1,ZWINT	3
DNA Replication, Recombination, and Repair	segregation of mitotic sister chromatids	3.77E-04	MAD2L1,NUSAP1,ZWINT	3
Cell Cycle	spindle checkpoint of mitotic cells	3.77E-04	BUB1,CENPE,MAD2L1	3
DNA Replication, Recombination, and Repair	spindle checkpoint of mitotic cells	3.77E-04	BUB1,CENPE,MAD2L1	3
Cardiovascular System Development and Function	accumulation of endothelial cells	3.80E-04	HMGB1,VEGFA	2
Tissue Development	accumulation of endothelial cells	3.80E-04	HMGB1,VEGFA	2
Cell Cycle	aneuploidy of fibroblasts	3.80E-04	BUB1,CENPE	2
Connective Tissue Development and Function	aneuploidy of fibroblasts	3.80E-04	BUB1,CENPE	2
Cell Cycle	cytokinesis of kidney cell lines	3.80E-04	CKAP2,PTPN2	2
Cellular Movement	cytokinesis of kidney cell lines	3.80E-04	CKAP2,PTPN2	2
Cardiovascular System Development and Function	development of microvessel	3.80E-04	TIMP3,VEGFA	2
Organismal Development	development of microvessel	3.80E-04	TIMP3,VEGFA	2
Cancer	intracranial ependymoma	3.80E-04	TOP2A,VEGFA	2
Neurological Disease	intracranial ependymoma	3.80E-04	TOP2A,VEGFA	2
Cancer	invasion of blood vessel	3.80E-04	HMGB1,VEGFA	2
Cardiovascular Disease	invasion of blood vessel	3.80E-04	HMGB1,VEGFA	2
Neurological Disease	neurodegeneration of frontal cortex	3.80E-04	APP,MME	2
Organismal Injury and Abnormalities	neurodegeneration of frontal cortex	3.80E-04	APP,MME	2
Neurological Disease	pathogenesis of brain	3.80E-04	APP,HMGB1	2
Organismal Injury and Abnormalities	pathogenesis of brain	3.80E-04	APP,HMGB1	2
Cell Cycle	spindle checkpoint of fibroblasts	3.80E-04	BUB1,MAD2L1	2
DNA Replication, Recombination, and Repair	spindle checkpoint of fibroblasts	3.80E-04	BUB1,MAD2L1	2
DNA Replication, Recombination, and Repair	synthesis of DNA	3.84E-04	APP,CAV1,CDK6,CTNND1,EXO1,FUS,HDGF,MYBL1,ODC1,PRKAR2B,PTPN22,RECQL,RFC1,TIPIN,VEGFA	15
Cellular Development	differentiation of stem cells	3.84E-04	APP,CAV1,CDK1,EIF4G2,HHEX,HMGB1,MTF2,S1PR1,VEGFA,WWTR1	10
Cellular Assembly and Organization	organization of cytoskeleton	4.31E-04	ABL2,ACP1,APP,ATF2,CAV1,CD44,CENPE,CKAP2,CTNND1,DIAPH1,FBXO5,HDGF,HMGB1,KIF23,KIF2A,LRP8,MAD2L1,MT2A,NEDD1,NRP2,NUSAP1,OPA1,PICALM,PIP5K1A,PLK4,RCC1,S1PR1,TIMP3,TM4SF1,VEGFA,WASF1,WWTR1	32
Cellular Function and Maintenance	organization of cytoskeleton	4.31E-04	ABL2,ACP1,APP,ATF2,CAV1,CD44,CENPE,CKAP2,CTNND1,DIAPH1,FBXO5,HDGF,HMGB1,KIF23,KIF2A,LRP8,MAD2L1,MT2A,NEDD1,NRP2,NUSAP1,OPA1,PICALM,PIP5K1A,PLK4,RCC1,S1PR1,TIMP3,TM4SF1,VEGFA,WASF1,WWTR1	32
Cellular Movement	cell movement	4.32E-04	ABL2,ACP1,APP,ATG16L1,BCAT1,CAV1,CD44,CDK1,CDK6,CKLF,CTNND1,CTSB,DEK,DIAPH1,ETV5,FOSL1,FOXP1,HDGF,HHEX,HMGB1,KIF2A,LRP8,MCM2,MME,MYADM,MYL12B,NCOA4,NPM1,NRP2,PEX2,PIP5K1A,PTMA,PTPN2,RAB27A,RELA,S100A2,S1PR1,SERPINB2,TIMP3,TM4SF1,TXN,UGDH,VEGFA,WASF1,WHSC1,WWTR1,YWHAZ	47
Neurological Disease	damage of neurons	4.62E-04	APP,FKBP1A,FUS,LANCL1,MT1E	5
Organismal Injury and Abnormalities	damage of neurons	4.62E-04	APP,FKBP1A,FUS,LANCL1,MT1E	5
Cellular Compromise	damage of neurons	4.62E-04	APP,FKBP1A,FUS,LANCL1,MT1E	5
Cellular Movement	invasion of fibroblast cell lines	4.62E-04	CAV1,CD44,CTNND1,NPM1,ODC1	5
Cancer	carcinoma in lung	4.69E-04	BUB1B,CAV1,CD44,CDCA2,CDCA8,CDK1,CDK6,CKS1B,FOXP1,LDHA,MAD2L1,MCM2,MYBL1,RCC1,S1PR1,SERBP1,SLC7A5,SLMO2,TIMP3,TOP2A,VEGFA	21
Respiratory Disease	carcinoma in lung	4.69E-04	BUB1B,CAV1,CD44,CDCA2,CDCA8,CDK1,CDK6,CKS1B,FOXP1,LDHA,MAD2L1,MCM2,MYBL1,RCC1,S1PR1,SERBP1,SLC7A5,SLMO2,TIMP3,TOP2A,VEGFA	21
DNA Replication, Recombination, and Repair	abnormal morphology of mitotic spindle	4.76E-04	BUB1,FBXO5,NUSAP1	3
Cell Morphology	abnormal morphology of mitotic spindle	4.76E-04	BUB1,FBXO5,NUSAP1	3
Cellular Assembly and Organization	formation of filaments	5.61E-04	ABL2,APP,CAV1,CD44,CDK6,CTNND1,DIAPH1,FBXO5,MME,NPM1,NUSAP1,S1PR1,VEGFA,WASF1	14
Tissue Development	formation of filaments	5.61E-04	ABL2,APP,CAV1,CD44,CDK6,CTNND1,DIAPH1,FBXO5,MME,NPM1,NUSAP1,S1PR1,VEGFA,WASF1	14
Cancer	mammary tumor	5.87E-04	ALDH1A3,ASF1B,ATF2,BCAT1,CAV1,CD44,CDCA7,CDK1,CDK6,CSDE1,CTNND1,DIAPH1,ETS2,FAM49B,FBXO5,FKBP1A,FOSL1,FUS,GMNN,ILF3,MCM2,MT1E,MT2A,NEIL3,NRP2,ODC1,RNF7,S100A2,SCLY,TIMP3,TM2D2,TOP2A,VEGFA,WWTR1,YWHAZ,ZNF367	36
Organismal Injury and Abnormalities	mammary tumor	5.87E-04	ALDH1A3,ASF1B,ATF2,BCAT1,CAV1,CD44,CDCA7,CDK1,CDK6,CSDE1,CTNND1,DIAPH1,ETS2,FAM49B,FBXO5,FKBP1A,FOSL1,FUS,GMNN,ILF3,MCM2,MT1E,MT2A,NEIL3,NRP2,ODC1,RNF7,S100A2,SCLY,TIMP3,TM2D2,TOP2A,VEGFA,WWTR1,YWHAZ,ZNF367	36
Reproductive System Disease	mammary tumor	5.87E-04	ALDH1A3,ASF1B,ATF2,BCAT1,CAV1,CD44,CDCA7,CDK1,CDK6,CSDE1,CTNND1,DIAPH1,ETS2,FAM49B,FBXO5,FKBP1A,FOSL1,FUS,GMNN,ILF3,MCM2,MT1E,MT2A,NEIL3,NRP2,ODC1,RNF7,S100A2,SCLY,TIMP3,TM2D2,TOP2A,VEGFA,WWTR1,YWHAZ,ZNF367	36
Cell Cycle	arrest in prometaphase	5.90E-04	MAD2L1,NUF2,SPDL1	3
Cell Cycle	delay in mitosis of cervical cancer cell lines	5.90E-04	CENPE,MAD2L1,TOP2A	3
Cellular Assembly and Organization	density of filaments	5.90E-04	ABL2,APP,DIAPH1	3
Cancer	tumorigenesis of cells	6.02E-04	ARMC10,CAV1,CD44,CKS1B,CTSB,LDHA,NPM1,RELA,TIMP3,VEGFA	10
Cellular Assembly and Organization	formation of cytoskeleton	6.51E-04	ABL2,APP,CAV1,CD44,CDK6,CTNND1,DIAPH1,FBXO5,NPM1,NUSAP1,S1PR1,VEGFA,WASF1	13
DNA Replication, Recombination, and Repair	double-stranded DNA break repair	6.62E-04	APP,CDK1,DEK,MYBL1,NPM1,TRIP13	6
Cell-To-Cell Signaling and Interaction	immune response of tumor cell lines	6.74E-04	CD44,ETS2,FOXP1,KIF2A,PIP5K1A,RELA,TOP2A	7
Inflammatory Response	immune response of tumor cell lines	6.74E-04	CD44,ETS2,FOXP1,KIF2A,PIP5K1A,RELA,TOP2A	7
Cell-To-Cell Signaling and Interaction	binding of neuroglia	7.20E-04	APP,CAV1,CD44	3
Cell Cycle	M phase of embryonic cell lines	7.55E-04	CKAP2,FBXO5	2
Embryonic Development	M phase of embryonic cell lines	7.55E-04	CKAP2,FBXO5	2
Cell Morphology	abnormal morphology of thyroid follicle cells	7.55E-04	CAV1,CTSB	2
Organismal Development	abnormal morphology of thyroid follicle cells	7.55E-04	CAV1,CTSB	2
Endocrine System Development and Function	abnormal morphology of thyroid follicle cells	7.55E-04	CAV1,CTSB	2
Organ Morphology	abnormal morphology of thyroid follicle cells	7.55E-04	CAV1,CTSB	2
Cell Cycle	arrest in G2/M phase transition of melanoma cell lines	7.55E-04	ATF2,CDK1	2
Cellular Assembly and Organization	binding of chromosomes	7.55E-04	CENPE,HMGB1	2
Cell Cycle	delay in anaphase of cervical cancer cell lines	7.55E-04	MAD2L1,TOP2A	2
Cellular Movement	dispersion of endocrine cell lines	7.55E-04	CD44,NCOA4	2
Endocrine System Development and Function	dispersion of endocrine cell lines	7.55E-04	CD44,NCOA4	2
Cellular Movement	migration of multiple myeloma cells	7.55E-04	CAV1,VEGFA	2
Connective Tissue Disorders	pseudogout	7.55E-04	HMGB1,VEGFA	2
Inflammatory Disease	pseudogout	7.55E-04	HMGB1,VEGFA	2
Skeletal and Muscular Disorders	pseudogout	7.55E-04	HMGB1,VEGFA	2
Cellular Assembly and Organization	removal of filaments	7.55E-04	APP,MME	2
Cellular Growth and Proliferation	proliferation of breast cancer cell lines	7.75E-04	BUB1,CAV1,CD44,CDK1,ETS2,FOSL1,FOXP1,GMNN,H2AFZ,ODC1,PTMA,TXN,VEGFA,WWTR1	14
Cellular Development	proliferation of breast cancer cell lines	7.75E-04	BUB1,CAV1,CD44,CDK1,ETS2,FOSL1,FOXP1,GMNN,H2AFZ,ODC1,PTMA,TXN,VEGFA,WWTR1	14
Cell Death and Survival	apoptosis of fibroblasts	8.19E-04	ABL2,APP,ATF2,BIRC3,MT1E,OPA1,PRKAR2B,RELA,TIMP3	9
Cellular Assembly and Organization	organization of cytoplasm	8.66E-04	ABL2,ACP1,APP,ATF2,CAV1,CD44,CENPE,CKAP2,CTNND1,DIAPH1,FBXO5,HDGF,HMGB1,KIF23,KIF2A,LRP8,MAD2L1,MT2A,NEDD1,NRP2,NUSAP1,OPA1,PEX2,PICALM,PIP5K1A,PLK4,RCC1,S1PR1,TIMP3,TM4SF1,VEGFA,WASF1,WWTR1	33
Cellular Function and Maintenance	organization of cytoplasm	8.66E-04	ABL2,ACP1,APP,ATF2,CAV1,CD44,CENPE,CKAP2,CTNND1,DIAPH1,FBXO5,HDGF,HMGB1,KIF23,KIF2A,LRP8,MAD2L1,MT2A,NEDD1,NRP2,NUSAP1,OPA1,PEX2,PICALM,PIP5K1A,PLK4,RCC1,S1PR1,TIMP3,TM4SF1,VEGFA,WASF1,WWTR1	33
Cell Death and Survival	fragmentation of nucleus	8.74E-04	APP,CDK1,NPM1,OPA1	4
Cellular Compromise	fragmentation of nucleus	8.74E-04	APP,CDK1,NPM1,OPA1	4
Cell Cycle	ploidy of cells	8.83E-04	BUB1,CENPE,CKAP2,CKS1B,FBXO5,MAD2L1,RECQL	7
Cancer	hepatocellular carcinoma	1.05E-03	ANLN,ASF1B,CKS1B,FAM83D,FKBP1A,HMGB1,MT2A,NEIL3,NUSAP1,RELA,TMX2,TOP2A,TXN,WHSC1	14
Gastrointestinal Disease	hepatocellular carcinoma	1.05E-03	ANLN,ASF1B,CKS1B,FAM83D,FKBP1A,HMGB1,MT2A,NEIL3,NUSAP1,RELA,TMX2,TOP2A,TXN,WHSC1	14
Hepatic System Disease	hepatocellular carcinoma	1.05E-03	ANLN,ASF1B,CKS1B,FAM83D,FKBP1A,HMGB1,MT2A,NEIL3,NUSAP1,RELA,TMX2,TOP2A,TXN,WHSC1	14
Skeletal and Muscular System Development and Function	quantity of trabecula	1.06E-03	CAV1,PTPN2,SLC39A14,WWTR1	4
Tissue Morphology	quantity of trabecula	1.06E-03	CAV1,PTPN2,SLC39A14,WWTR1	4
Cell Cycle	meiosis of germ cells	1.07E-03	BUB1,BUB1B,EXO1,MAD2L1,PSMC3IP,TRIP13	6
Reproductive System Development and Function	meiosis of germ cells	1.07E-03	BUB1,BUB1B,EXO1,MAD2L1,PSMC3IP,TRIP13	6
Cellular Growth and Proliferation	proliferation of connective tissue cells	1.14E-03	ATF2,BUB1,CAV1,CD44,CDK6,CTSB,FOSL1,HDGF,LDHA,MAD2L1,NPM1,PEX2,PRKAR2B,PTPN2,RECQL,RELA,SLC7A11,TXN	18
Cellular Development	differentiation of cells	1.18E-03	ABL2,APP,ATF2,CAV1,CBX5,CD44,CDK1,CDK6,CTNND1,CTSB,DEK,DIAPH1,DUSP5,EIF4G2,ELAVL2,ETS2,ETV5,FOSL1,FOXP1,GMNN,H2AFZ,HHEX,HIST1H4A (includes others),HMGB1,LRP8,MBNL1,MME,MTF2,MYBL1,NEIL3,NPM1,ODC1,OSBPL9,PICALM,PIP5K1A,PRKAR2B,PTPN2,PTPN22,RELA,S1PR1,SERPINB2,TIMP3,VEGFA,WWTR1	44
Lipid Metabolism	accumulation of lipid	1.21E-03	AGPAT9,APP,CAV1,CD44,ELOVL5,H2AFZ,HMGB1,ODC1,OPA1,PEX2,PIP5K1A	11
Molecular Transport	accumulation of lipid	1.21E-03	AGPAT9,APP,CAV1,CD44,ELOVL5,H2AFZ,HMGB1,ODC1,OPA1,PEX2,PIP5K1A	11
Small Molecule Biochemistry	accumulation of lipid	1.21E-03	AGPAT9,APP,CAV1,CD44,ELOVL5,H2AFZ,HMGB1,ODC1,OPA1,PEX2,PIP5K1A	11
DNA Replication, Recombination, and Repair	repair of DNA	1.24E-03	APP,CDK1,DEK,EXO1,FUS,HMGB1,MYBL1,NEIL3,NPM1,TRIP13	10
Cardiovascular System Development and Function	angiogenesis of embryo	1.25E-03	NRP2,VEGFA	2
Embryonic Development	angiogenesis of embryo	1.25E-03	NRP2,VEGFA	2
Organismal Development	angiogenesis of embryo	1.25E-03	NRP2,VEGFA	2
Cell Cycle	arrest in G2 phase of tumor cells	1.25E-03	CDK1,NEK4	2
Cancer	arrest in G2 phase of tumor cells	1.25E-03	CDK1,NEK4	2
Cell-To-Cell Signaling and Interaction	binding of myeloma cell lines	1.25E-03	CD44,VEGFA	2
Tissue Development	development of stroma	1.25E-03	ALDH1A3,CAV1	2
Infectious Disease	infection by polyomavirus	1.25E-03	CAV1,FKBP1A	2
Cellular Movement	invasion of microvascular endothelial cells	1.25E-03	TIMP3,VEGFA	2
Nervous System Development and Function	neuroprotection of hippocampal neurons	1.25E-03	APP,RELA	2
Cell Cycle	ploidy of colon cancer cell lines	1.25E-03	CKAP2,MAD2L1	2
Cellular Assembly and Organization	production of secretory vesicles	1.25E-03	RAB27A,VEGFA	2
Tissue Morphology	quantity of granulocyte-macrophage progenitor cells	1.25E-03	CD44,PTPN2	2
Hematological System Development and Function	quantity of granulocyte-macrophage progenitor cells	1.25E-03	CD44,PTPN2	2
Hematopoiesis	quantity of granulocyte-macrophage progenitor cells	1.25E-03	CD44,PTPN2	2
Lymphoid Tissue Structure and Development	quantity of granulocyte-macrophage progenitor cells	1.25E-03	CD44,PTPN2	2
Cellular Development	sprouting of microvascular endothelial cells	1.25E-03	HMGB1,VEGFA	2
Cell Morphology	sprouting of microvascular endothelial cells	1.25E-03	HMGB1,VEGFA	2
Cardiovascular System Development and Function	sprouting of microvascular endothelial cells	1.25E-03	HMGB1,VEGFA	2
Organismal Development	sprouting of microvascular endothelial cells	1.25E-03	HMGB1,VEGFA	2
Cardiovascular System Development and Function	vascularization of skin	1.25E-03	ODC1,VEGFA	2
Organismal Development	vascularization of skin	1.25E-03	ODC1,VEGFA	2
Hair and Skin Development and Function	vascularization of skin	1.25E-03	ODC1,VEGFA	2
Cellular Assembly and Organization	formation of microtubules	1.26E-03	APP,CAV1,DIAPH1,FBXO5,NUSAP1	5
Cellular Function and Maintenance	formation of microtubules	1.26E-03	APP,CAV1,DIAPH1,FBXO5,NUSAP1	5
Tissue Development	formation of microtubules	1.26E-03	APP,CAV1,DIAPH1,FBXO5,NUSAP1	5
Cancer	lymphohematopoietic cancer	1.27E-03	BCAT1,BIRC3,CAV1,CD44,CDCA7,CDK1,DIAPH1,DUSP5,EXO1,FBXO9,FKBP1A,FOXP1,FUS,HMGB1,LDHA,MME,NAV3,NPM1,ODC1,PICALM,PPP6R3,PSMC3IP,RCC1,RELA,RIF1,RPLP0,S1PR1,SERPINB2,SHMT2,TOP2A,VEGFA,YWHAZ	32
Cell Death and Survival	cell death of fibroblasts	1.27E-03	ABL2,APP,ATF2,BIRC3,BUB1,MT1E,OPA1,PRKAR2B,RELA,TIMP3	10
Cancer	metastasis	1.28E-03	ATF2,CAV1,CD44,CDCA7L,CTSB,FKBP1A,FOXP1,FUS,HMGB1,MME,NRP2,RELA,SERPINB2,SLC7A11,SSX2IP,TIMP3,TM4SF1,TOP2A,VEGFA	19
Cellular Movement	migration of connective tissue cells	1.39E-03	ABL2,CAV1,CD44,FOSL1,HMGB1,PIP5K1A,PTPN2,S1PR1	8
Organismal Injury and Abnormalities	damage of lung	1.39E-03	CAV1,CD44,HMGB1,RELA,S1PR1,TXN,VEGFA	7
Respiratory Disease	damage of lung	1.39E-03	CAV1,CD44,HMGB1,RELA,S1PR1,TXN,VEGFA	7
Cell Death and Survival	apoptosis of synovial cells	1.40E-03	CD44,RELA,S1PR1,TIMP3	4
Cancer	non-M3 acute myeloid leukemia	1.40E-03	FOXP1,NPM1,SERPINB2,TOP2A	4
Hematological Disease	non-M3 acute myeloid leukemia	1.40E-03	FOXP1,NPM1,SERPINB2,TOP2A	4
Cellular Assembly and Organization	quantity of smooth muscle cells	1.40E-03	APP,HDGF,S1PR1,TIMP3	4
Cellular Function and Maintenance	quantity of smooth muscle cells	1.40E-03	APP,HDGF,S1PR1,TIMP3	4
Skeletal and Muscular System Development and Function	quantity of smooth muscle cells	1.40E-03	APP,HDGF,S1PR1,TIMP3	4
Tissue Morphology	quantity of smooth muscle cells	1.40E-03	APP,HDGF,S1PR1,TIMP3	4
Cellular Movement	cell movement of astrocytes	1.42E-03	APP,CAV1,NPM1	3
Cardiovascular System Development and Function	vascularization of extraembryonic tissue	1.42E-03	HMGB1,NRP2,VEGFA	3
Embryonic Development	vascularization of extraembryonic tissue	1.42E-03	HMGB1,NRP2,VEGFA	3
Organismal Development	vascularization of extraembryonic tissue	1.42E-03	HMGB1,NRP2,VEGFA	3
Tissue Development	vascularization of extraembryonic tissue	1.42E-03	HMGB1,NRP2,VEGFA	3
Cancer	hematological neoplasia	1.45E-03	BCAT1,BIRC3,CAV1,CD44,CDCA7,CDK1,DIAPH1,DUSP5,EXO1,FBXO9,FKBP1A,FOXP1,FUS,HMGB1,LDHA,MME,NAV3,NPM1,ODC1,PICALM,PPP6R3,PSMC3IP,RCC1,RELA,RIF1,S1PR1,SERPINB2,SHMT2,TOP2A,VEGFA,YWHAZ	31
Hematological Disease	hematological neoplasia	1.45E-03	BCAT1,BIRC3,CAV1,CD44,CDCA7,CDK1,DIAPH1,DUSP5,EXO1,FBXO9,FKBP1A,FOXP1,FUS,HMGB1,LDHA,MME,NAV3,NPM1,ODC1,PICALM,PPP6R3,PSMC3IP,RCC1,RELA,RIF1,S1PR1,SERPINB2,SHMT2,TOP2A,VEGFA,YWHAZ	31
Cell Death and Survival	cell viability of breast cancer cell lines	1.51E-03	BUB1B,CD44,FKBP5,HHEX,MAD2L1,NT5C3A,RELA	7
Cardiovascular System Development and Function	binding of endothelial cells	1.51E-03	APP,CD44,S1PR1,SLC7A5,TIMP3,VEGFA	6
Cell-To-Cell Signaling and Interaction	binding of endothelial cells	1.51E-03	APP,CD44,S1PR1,SLC7A5,TIMP3,VEGFA	6
Neurological Disease	dyskinesia	1.58E-03	ACP1,CAV1,CD44,DUSP5,ELAVL2,ETV5,FOXP1,HNRNPDL,LDHA,MT1E,MT2A,NPM1,OXR1,S1PR1,SSR3,SSX2IP,TXN,WWTR1,YWHAZ	19
Cellular Assembly and Organization	development of cytoplasm	1.59E-03	ABL2,APP,ATG16L1,CAV1,CD44,CDK6,CTNND1,DIAPH1,FBXO5,NPM1,NUSAP1,S1PR1,VEGFA,WASF1	14
Organismal Development	abnormal morphology of hippocampus layer	1.64E-03	CTSB,KIF2A,LRP8	3
Organ Morphology	abnormal morphology of hippocampus layer	1.64E-03	CTSB,KIF2A,LRP8	3
Nervous System Development and Function	abnormal morphology of hippocampus layer	1.64E-03	CTSB,KIF2A,LRP8	3
Nervous System Development and Function	object recognition memory	1.64E-03	ABL2,APP,WASF1	3
Behavior	object recognition memory	1.64E-03	ABL2,APP,WASF1	3
Cellular Assembly and Organization	disassembly of microtubules	1.66E-03	APP,CKAP2,KIF2A,NEDD1	4
Cellular Function and Maintenance	disassembly of microtubules	1.66E-03	APP,CKAP2,KIF2A,NEDD1	4
Cellular Compromise	disassembly of microtubules	1.66E-03	APP,CKAP2,KIF2A,NEDD1	4
Cell Cycle	DNA recombination	1.66E-03	EXO1,HMGB1,MYBL1,PSMC3IP,RAD51AP1,RECQL	6
DNA Replication, Recombination, and Repair	DNA recombination	1.66E-03	EXO1,HMGB1,MYBL1,PSMC3IP,RAD51AP1,RECQL	6
Cancer	HER2-negative breast cancer	1.69E-03	CAV1,CDK1,CDK6,ETS2,FKBP1A,TIMP3,TOP2A	7
Organismal Injury and Abnormalities	HER2-negative breast cancer	1.69E-03	CAV1,CDK1,CDK6,ETS2,FKBP1A,TIMP3,TOP2A	7
Reproductive System Disease	HER2-negative breast cancer	1.69E-03	CAV1,CDK1,CDK6,ETS2,FKBP1A,TIMP3,TOP2A	7
Neurological Disease	Movement Disorders	1.76E-03	ACP1,APP,ATF2,CAV1,CD44,CTSB,DUSP5,ELAVL2,ETV5,FKBP1A,FOXP1,FUS,HNRNPDL,LDHA,LRP8,MT1E,MT2A,NPM1,OXR1,PEX2,RELA,S1PR1,SSR3,SSX2IP,TXN,VEGFA,WWTR1,YWHAZ	28
Cellular Assembly and Organization	formation of cellular protrusions	1.77E-03	ABL2,ACP1,APP,CAV1,CD44,CTNND1,DIAPH1,HMGB1,KIF23,KIF2A,LRP8,MT2A,NRP2,OPA1,PICALM,PIP5K1A,PLK4,TM4SF1,VEGFA,WASF1,WWTR1	21
Cell Morphology	formation of cellular protrusions	1.77E-03	ABL2,ACP1,APP,CAV1,CD44,CTNND1,DIAPH1,HMGB1,KIF23,KIF2A,LRP8,MT2A,NRP2,OPA1,PICALM,PIP5K1A,PLK4,TM4SF1,VEGFA,WASF1,WWTR1	21
Cellular Function and Maintenance	formation of cellular protrusions	1.77E-03	ABL2,ACP1,APP,CAV1,CD44,CTNND1,DIAPH1,HMGB1,KIF23,KIF2A,LRP8,MT2A,NRP2,OPA1,PICALM,PIP5K1A,PLK4,TM4SF1,VEGFA,WASF1,WWTR1	21
Organismal Injury and Abnormalities	edema of lung	1.80E-03	CAV1,HMGB1,TIMP3,VEGFA	4
Respiratory Disease	edema of lung	1.80E-03	CAV1,HMGB1,TIMP3,VEGFA	4
Cellular Assembly and Organization	formation of actin stress fibers	1.81E-03	ABL2,CAV1,CD44,CDK6,CTNND1,DIAPH1,NPM1,S1PR1,VEGFA	9
Cellular Function and Maintenance	formation of actin stress fibers	1.81E-03	ABL2,CAV1,CD44,CDK6,CTNND1,DIAPH1,NPM1,S1PR1,VEGFA	9
Tissue Development	formation of actin stress fibers	1.81E-03	ABL2,CAV1,CD44,CDK6,CTNND1,DIAPH1,NPM1,S1PR1,VEGFA	9
Post-Translational Modification	activation of protein	1.82E-03	CTSB,HMGB1,ODC1,TXN,VEGFA	5
Cellular Movement	cell movement of central nervous system cells	1.82E-03	APP,CAV1,MYL12B,NPM1,NRP2,VEGFA	6
Cancer	progression of tumor	1.82E-03	CAV1,CD44,CKS1B,FUS,HMGB1,NRP2,VEGFA	7
Tumor Morphology	progression of tumor	1.82E-03	CAV1,CD44,CKS1B,FUS,HMGB1,NRP2,VEGFA	7
Small Molecule Biochemistry	adhesion of hyaluronic acid	1.86E-03	CD44,MME	2
Carbohydrate Metabolism	adhesion of hyaluronic acid	1.86E-03	CD44,MME	2
Drug Metabolism	adhesion of hyaluronic acid	1.86E-03	CD44,MME	2
Organismal Injury and Abnormalities	degeneration of eye	1.86E-03	APP,HMGB1	2
Cell-To-Cell Signaling and Interaction	degradation of intercellular junctions	1.86E-03	APP,VEGFA	2
Cell Cycle	delay in initiation of prometaphase	1.86E-03	BUB1B,MAD2L1	2
Embryonic Development	development of atrioventricular canal cushion	1.86E-03	FOXP1,HHEX	2
Organismal Development	development of atrioventricular canal cushion	1.86E-03	FOXP1,HHEX	2
Tissue Development	development of atrioventricular canal cushion	1.86E-03	FOXP1,HHEX	2
DNA Replication, Recombination, and Repair	incorporation of DNA	1.86E-03	FUS,PRKAR2B	2
Cellular Movement	recruitment of endothelial progenitor cells	1.86E-03	HMGB1,VEGFA	2
Cardiovascular System Development and Function	recruitment of endothelial progenitor cells	1.86E-03	HMGB1,VEGFA	2
Cell-To-Cell Signaling and Interaction	recruitment of endothelial progenitor cells	1.86E-03	HMGB1,VEGFA	2
Cancer	recurrent anaplastic glioma	1.86E-03	TOP2A,VEGFA	2
Neurological Disease	recurrent anaplastic glioma	1.86E-03	TOP2A,VEGFA	2
Cellular Compromise	degeneration of cerebral cortex cells	1.88E-03	APP,CAV1,ETS2	3
Molecular Transport	depletion of glutathione	1.88E-03	APP,CD44,HHEX	3
Drug Metabolism	depletion of glutathione	1.88E-03	APP,CD44,HHEX	3
Cellular Assembly and Organization	distribution of mitochondria	1.88E-03	FOSL1,OPA1,SH3GLB1	3
Cellular Assembly and Organization	extension of neurites	1.89E-03	APP,DIAPH1,HMGB1,KIF2A,NRP2,PIP5K1A,S1PR1	7
Cell Morphology	extension of neurites	1.89E-03	APP,DIAPH1,HMGB1,KIF2A,NRP2,PIP5K1A,S1PR1	7
Cellular Function and Maintenance	extension of neurites	1.89E-03	APP,DIAPH1,HMGB1,KIF2A,NRP2,PIP5K1A,S1PR1	7
Nervous System Development and Function	extension of neurites	1.89E-03	APP,DIAPH1,HMGB1,KIF2A,NRP2,PIP5K1A,S1PR1	7
Cell Cycle	G1 phase	1.93E-03	BCAT1,CDCA2,CDK1,CDK6,CUL2,FBXO5,FKBP1A,GMNN,PTPN22,RCC1,RELA,TMPO,VEGFA	13
Cell Cycle	arrest in M phase	1.95E-03	FBXO5,MAD2L1,NUF2,SPDL1	4
Cell Morphology	multinucleation of cells	1.95E-03	CD44,KIF23,MAD2L1,PTPN2	4
Cellular Compromise	multinucleation of cells	1.95E-03	CD44,KIF23,MAD2L1,PTPN2	4
Neurological Disease	Huntington's Disease	1.98E-03	ACP1,CD44,DUSP5,ELAVL2,ETV5,FOXP1,HNRNPDL,LDHA,MT1E,MT2A,NPM1,OXR1,S1PR1,SSR3,SSX2IP,TXN,WWTR1,YWHAZ	18
Psychological Disorders	Huntington's Disease	1.98E-03	ACP1,CD44,DUSP5,ELAVL2,ETV5,FOXP1,HNRNPDL,LDHA,MT1E,MT2A,NPM1,OXR1,S1PR1,SSR3,SSX2IP,TXN,WWTR1,YWHAZ	18
Skeletal and Muscular Disorders	Huntington's Disease	1.98E-03	ACP1,CD44,DUSP5,ELAVL2,ETV5,FOXP1,HNRNPDL,LDHA,MT1E,MT2A,NPM1,OXR1,S1PR1,SSR3,SSX2IP,TXN,WWTR1,YWHAZ	18
Hereditary Disorder	Huntington's Disease	1.98E-03	ACP1,CD44,DUSP5,ELAVL2,ETV5,FOXP1,HNRNPDL,LDHA,MT1E,MT2A,NPM1,OXR1,S1PR1,SSR3,SSX2IP,TXN,WWTR1,YWHAZ	18
DNA Replication, Recombination, and Repair	breakage of chromosomes	2.11E-03	HMGB1,MAD2L1,NPM1,RECQL	4
Cellular Compromise	breakage of chromosomes	2.11E-03	HMGB1,MAD2L1,NPM1,RECQL	4
Cellular Movement	migration of breast cell lines	2.11E-03	APP,LRP8,RELA,WWTR1	4
Reproductive System Development and Function	migration of breast cell lines	2.11E-03	APP,LRP8,RELA,WWTR1	4
Cell-To-Cell Signaling and Interaction	adhesion of tumor cell lines	2.13E-03	ACP1,CAV1,CD44,ETV5,FOXP1,HMGB1,MAD2L1,RELA,SERPINB2,VEGFA	10
Tissue Development	adhesion of tumor cell lines	2.13E-03	ACP1,CAV1,CD44,ETV5,FOXP1,HMGB1,MAD2L1,RELA,SERPINB2,VEGFA	10
Cancer	mucinous ovarian cancer	2.15E-03	S100A2,TIMP3,VEGFA	3
Organismal Injury and Abnormalities	mucinous ovarian cancer	2.15E-03	S100A2,TIMP3,VEGFA	3
Reproductive System Disease	mucinous ovarian cancer	2.15E-03	S100A2,TIMP3,VEGFA	3
Endocrine System Disorders	mucinous ovarian cancer	2.15E-03	S100A2,TIMP3,VEGFA	3
Organ Development	development of striated muscle	2.27E-03	CAV1,FKBP1A,FOXP1,HHEX,HMGB1,MBNL1,VEGFA	7
Embryonic Development	development of striated muscle	2.27E-03	CAV1,FKBP1A,FOXP1,HHEX,HMGB1,MBNL1,VEGFA	7
Organismal Development	development of striated muscle	2.27E-03	CAV1,FKBP1A,FOXP1,HHEX,HMGB1,MBNL1,VEGFA	7
Skeletal and Muscular System Development and Function	development of striated muscle	2.27E-03	CAV1,FKBP1A,FOXP1,HHEX,HMGB1,MBNL1,VEGFA	7
Tissue Development	development of striated muscle	2.27E-03	CAV1,FKBP1A,FOXP1,HHEX,HMGB1,MBNL1,VEGFA	7
Cell Cycle	entry into interphase	2.27E-03	APP,BUB1,BUB1B,FBXO5,MAD2L1,MYBL1,NPM1	7
Lipid Metabolism	binding of lipid	2.27E-03	APP,FKBP5,HMGB1,NCOA4,SERBP1	5
Small Molecule Biochemistry	binding of lipid	2.27E-03	APP,FKBP5,HMGB1,NCOA4,SERBP1	5
Organismal Development	abnormal morphology of embryoblast	2.28E-03	FBXO5,GMNN,H2AFZ,NUSAP1	4
Tissue Morphology	abnormal morphology of embryoblast	2.28E-03	FBXO5,GMNN,H2AFZ,NUSAP1	4
Cellular Movement	migration of phagocytes	2.35E-03	APP,CD44,HMGB1,NPM1,NRP2,RELA,S1PR1,TIMP3,TXN,VEGFA	10
Inflammatory Response	migration of phagocytes	2.35E-03	APP,CD44,HMGB1,NPM1,NRP2,RELA,S1PR1,TIMP3,TXN,VEGFA	10
Hematological System Development and Function	migration of phagocytes	2.35E-03	APP,CD44,HMGB1,NPM1,NRP2,RELA,S1PR1,TIMP3,TXN,VEGFA	10
Immune Cell Trafficking	migration of phagocytes	2.35E-03	APP,CD44,HMGB1,NPM1,NRP2,RELA,S1PR1,TIMP3,TXN,VEGFA	10
Cancer	neoplasia of cells	2.37E-03	ARMC10,ATF2,CAV1,CD44,CKS1B,CTSB,LDHA,NPM1,RELA,SSX2IP,TIMP3,VEGFA	12
Cancer	gastrointestinal carcinoma	2.38E-03	ABL2,ALDH1A3,ANLN,ATF2,ATP5G3,BIRC3,BUB1B,BZW1,C8orf59,CASP8AP2,CAV1,CBX5,CDCA7,CENPE,CKLF,DEK,DIAPH1,EIF4G2,ELAVL2,ETV5,FAM83D,FKBP5,FUS,GMNN,GPR176,HIST1H4A (includes others),HSPE1,KRIT1,LDHA,LRP8,MATR3,MCMBP,MYBL1,NCOA4,NEIL3,NPAS2,NUF2,ODC1,ORC4,PTMA,RAD51AP1,RFC1,RIF1,RNF182,S100A2,S1PR1,SLC38A1,SNX5,SPDL1,SSX2IP,THUMPD3,TIMP3,TMPO,TOP2A,TRIP13,TYW3,VEGFA,WHSC1,YWHAZ	59
Gastrointestinal Disease	gastrointestinal carcinoma	2.38E-03	ABL2,ALDH1A3,ANLN,ATF2,ATP5G3,BIRC3,BUB1B,BZW1,C8orf59,CASP8AP2,CAV1,CBX5,CDCA7,CENPE,CKLF,DEK,DIAPH1,EIF4G2,ELAVL2,ETV5,FAM83D,FKBP5,FUS,GMNN,GPR176,HIST1H4A (includes others),HSPE1,KRIT1,LDHA,LRP8,MATR3,MCMBP,MYBL1,NCOA4,NEIL3,NPAS2,NUF2,ODC1,ORC4,PTMA,RAD51AP1,RFC1,RIF1,RNF182,S100A2,S1PR1,SLC38A1,SNX5,SPDL1,SSX2IP,THUMPD3,TIMP3,TMPO,TOP2A,TRIP13,TYW3,VEGFA,WHSC1,YWHAZ	59
Cell Death and Survival	apoptosis of breast cancer cell lines	2.41E-03	ABL2,ATF2,BIRC3,CAV1,CD44,CDK1,ETS2,FBXO5,PTPN2,RELA	10
Neurological Disease	Meningitis	2.43E-03	APP,CTSB,RELA	3
Inflammatory Disease	Meningitis	2.43E-03	APP,CTSB,RELA	3
Cell Cycle	cell cycle progression of tumor cell lines	2.51E-03	APP,CAV1,CD44,CDK1,CDK6,CKAP2,KIF2A,NPM1,RELA	9
Gene Expression	binding of DNA	2.52E-03	APP,CAV1,CDK1,ETS2,FOSL1,FOXP1,GMNN,HMGB1,HNRNPC,NPM1,RELA,S1PR1,SET,TXN,VEGFA,YWHAZ	16
Cell Death and Survival	cell viability of cancer cells	2.53E-03	APP,CD44,HMGB1,NEK4,VEGFA	5
Cancer	cell viability of cancer cells	2.53E-03	APP,CD44,HMGB1,NEK4,VEGFA	5
Tumor Morphology	cell viability of cancer cells	2.53E-03	APP,CD44,HMGB1,NEK4,VEGFA	5
Cell Death and Survival	cytotoxicity	2.57E-03	APP,CD44,CTSB,FKBP1A,MT1E,RAB27A,RELA,TOP2A,TXN	9
Reproductive System Development and Function	abnormal morphology of mammary epithelium	2.58E-03	CAV1,MYBL1	2
Organ Development	abnormal morphology of mammary epithelium	2.58E-03	CAV1,MYBL1	2
Embryonic Development	abnormal morphology of mammary epithelium	2.58E-03	CAV1,MYBL1	2
Organismal Development	abnormal morphology of mammary epithelium	2.58E-03	CAV1,MYBL1	2
Tissue Development	abnormal morphology of mammary epithelium	2.58E-03	CAV1,MYBL1	2
Tissue Morphology	abnormal morphology of mammary epithelium	2.58E-03	CAV1,MYBL1	2
Organ Morphology	abnormal morphology of mammary epithelium	2.58E-03	CAV1,MYBL1	2
Organ Development	abnormal morphology of secondary center of ossification	2.58E-03	MT1E,PTPN2	2
Connective Tissue Development and Function	abnormal morphology of secondary center of ossification	2.58E-03	MT1E,PTPN2	2
Embryonic Development	abnormal morphology of secondary center of ossification	2.58E-03	MT1E,PTPN2	2
Organismal Development	abnormal morphology of secondary center of ossification	2.58E-03	MT1E,PTPN2	2
Skeletal and Muscular System Development and Function	abnormal morphology of secondary center of ossification	2.58E-03	MT1E,PTPN2	2
Tissue Development	abnormal morphology of secondary center of ossification	2.58E-03	MT1E,PTPN2	2
Organ Morphology	abnormal morphology of secondary center of ossification	2.58E-03	MT1E,PTPN2	2
Organ Development	angiogenesis of ear	2.58E-03	TM4SF1,VEGFA	2
Cardiovascular System Development and Function	angiogenesis of ear	2.58E-03	TM4SF1,VEGFA	2
Embryonic Development	angiogenesis of ear	2.58E-03	TM4SF1,VEGFA	2
Organismal Development	angiogenesis of ear	2.58E-03	TM4SF1,VEGFA	2
Tissue Development	angiogenesis of ear	2.58E-03	TM4SF1,VEGFA	2
Auditory and Vestibular System Development and Function	angiogenesis of ear	2.58E-03	TM4SF1,VEGFA	2
Neurological Disease	neuritic dystrophy	2.58E-03	APP,MME	2
Inflammatory Disease	neuritic dystrophy	2.58E-03	APP,MME	2
Cellular Assembly and Organization	organization of membrane rafts	2.58E-03	CAV1,CD44	2
Cellular Function and Maintenance	organization of membrane rafts	2.58E-03	CAV1,CD44	2
Cellular Assembly and Organization	orientation of filaments	2.58E-03	CAV1,KIF23	2
Cell Cycle	polyploidization of tumor cell lines	2.58E-03	BUB1B,TOP2A	2
Small Molecule Biochemistry	translocation of L-amino acid	2.58E-03	SLC38A1,SLC7A11	2
Amino Acid Metabolism	translocation of L-amino acid	2.58E-03	SLC38A1,SLC7A11	2
Small Molecule Biochemistry	translocation of glutamine family amino acid	2.58E-03	SLC38A1,SLC7A11	2
Amino Acid Metabolism	translocation of glutamine family amino acid	2.58E-03	SLC38A1,SLC7A11	2
Cellular Movement	cell movement of phagocytes	2.60E-03	APP,CAV1,CD44,CKLF,CTSB,DEK,HMGB1,NPM1,NRP2,PTMA,RAB27A,RELA,S1PR1,TIMP3,TXN,VEGFA	16
Inflammatory Response	cell movement of phagocytes	2.60E-03	APP,CAV1,CD44,CKLF,CTSB,DEK,HMGB1,NPM1,NRP2,PTMA,RAB27A,RELA,S1PR1,TIMP3,TXN,VEGFA	16
Hematological System Development and Function	cell movement of phagocytes	2.60E-03	APP,CAV1,CD44,CKLF,CTSB,DEK,HMGB1,NPM1,NRP2,PTMA,RAB27A,RELA,S1PR1,TIMP3,TXN,VEGFA	16
Immune Cell Trafficking	cell movement of phagocytes	2.60E-03	APP,CAV1,CD44,CKLF,CTSB,DEK,HMGB1,NPM1,NRP2,PTMA,RAB27A,RELA,S1PR1,TIMP3,TXN,VEGFA	16
Cell Death and Survival	apoptosis of liver	2.69E-03	API5,APP,ATF2,CTSB,HMGB1,RELA,TIMP3	7
Cellular Movement	cell movement of fibroblast cell lines	2.69E-03	ACP1,CD44,FOSL1,HMGB1,NPM1,RELA,VEGFA	7
Connective Tissue Development and Function	cell movement of fibroblast cell lines	2.69E-03	ACP1,CD44,FOSL1,HMGB1,NPM1,RELA,VEGFA	7
Cell Death and Survival	degeneration of neurons	2.69E-03	APP,ATF2,CAV1,CTSB,ETS2,LRP8,VEGFA	7
Cellular Compromise	degeneration of neurons	2.69E-03	APP,ATF2,CAV1,CTSB,ETS2,LRP8,VEGFA	7
Cellular Movement	cell movement of sarcoma cells	2.74E-03	CD44,HMGB1,VEGFA	3
DNA Replication, Recombination, and Repair	initiation of replication of DNA	2.74E-03	MCM2,ORC4,TIPIN	3
Cellular Assembly and Organization	branching of neurites	2.78E-03	ABL2,APP,CAV1,DIAPH1,HMGB1,KIF2A,MT2A,OPA1,PIP5K1A	9
Cellular Development	branching of neurites	2.78E-03	ABL2,APP,CAV1,DIAPH1,HMGB1,KIF2A,MT2A,OPA1,PIP5K1A	9
Cell Morphology	branching of neurites	2.78E-03	ABL2,APP,CAV1,DIAPH1,HMGB1,KIF2A,MT2A,OPA1,PIP5K1A	9
Cellular Function and Maintenance	branching of neurites	2.78E-03	ABL2,APP,CAV1,DIAPH1,HMGB1,KIF2A,MT2A,OPA1,PIP5K1A	9
Embryonic Development	branching of neurites	2.78E-03	ABL2,APP,CAV1,DIAPH1,HMGB1,KIF2A,MT2A,OPA1,PIP5K1A	9
Tissue Development	branching of neurites	2.78E-03	ABL2,APP,CAV1,DIAPH1,HMGB1,KIF2A,MT2A,OPA1,PIP5K1A	9
Nervous System Development and Function	branching of neurites	2.78E-03	ABL2,APP,CAV1,DIAPH1,HMGB1,KIF2A,MT2A,OPA1,PIP5K1A	9
Cancer	benign neoplasia	2.97E-03	ATF2,BUB1B,CD44,CTNND1,CTSB,DUT,FKBP1A,KRIT1,MYBL1,NETO2,NPAS2,NUSAP1,ODC1,PLAG1,PSMC3IP,RELA,SERPINB2,SPOP,TOP2A,VEGFA	20
Cell Death and Survival	cell death of prostate cancer cell lines	3.02E-03	BIRC3,CAV1,ETS2,MME,PRKAR2B,RELA,SH3GLB1,TXN	8
Cell Cycle	ploidy of tumor cell lines	3.08E-03	CKAP2,FBXO5,MAD2L1	3
Cell Death and Survival	cell death of blood cells	3.09E-03	APP,ATF2,BIRC3,CAV1,CD44,CDK1,CTSB,ETS2,FUS,HMGB1,MT1E,NPM1,PCBP2,RELA,SERPINB2,SH3GLB1,TOP2A,VEGFA,YWHAZ	19
Cellular Assembly and Organization	quantity of vesicles	3.10E-03	APP,ATG16L1,CAV1,RAB27A,SNX5	5
Cell Morphology	tubulation of cells	3.14E-03	APP,CAV1,S1PR1,TIMP3,VEGFA,YWHAZ	6
Cellular Assembly and Organization	formation of actin filaments	3.18E-03	ABL2,CAV1,CD44,CDK6,CTNND1,DIAPH1,NPM1,S1PR1,VEGFA,WASF1	10
Cellular Function and Maintenance	formation of actin filaments	3.18E-03	ABL2,CAV1,CD44,CDK6,CTNND1,DIAPH1,NPM1,S1PR1,VEGFA,WASF1	10
Tissue Development	formation of actin filaments	3.18E-03	ABL2,CAV1,CD44,CDK6,CTNND1,DIAPH1,NPM1,S1PR1,VEGFA,WASF1	10
Tissue Morphology	abnormal morphology of embryonic tissue	3.27E-03	ABL2,ALDH1A3,EIF4G2,ETS2,FBXL5,FBXO5,GMNN,H1F0,H2AFZ,HHEX,LRP8,MAD2L1,NPM1,NUSAP1,PEX2,TXN,VEGFA	17
Cell Death and Survival	self-renewal of cells	3.42E-03	CD44,MCFD2,MTF2,NPM1,WWTR1	5
Cellular Function and Maintenance	self-renewal of cells	3.42E-03	CD44,MCFD2,MTF2,NPM1,WWTR1	5
Cell Cycle	DNA replication checkpoint	3.42E-03	CENPE,TIPIN	2
DNA Replication, Recombination, and Repair	DNA replication checkpoint	3.42E-03	CENPE,TIPIN	2
Cell Cycle	M phase of epithelial cell lines	3.42E-03	CKAP2,FBXO5	2
Tissue Development	aggregation of colon cancer cell lines	3.42E-03	CD44,CTNND1	2
Cell Cycle	arrest in G2/M phase transition of fibroblasts	3.42E-03	ATF2,RELA	2
Connective Tissue Development and Function	arrest in G2/M phase transition of fibroblasts	3.42E-03	ATF2,RELA	2
Cell Cycle	arrest in prometaphase of cervical cancer cell lines	3.42E-03	NUF2,SPDL1	2
Cell Death and Survival	degeneration of cortical neurons	3.42E-03	APP,ETS2	2
Cellular Compromise	degeneration of cortical neurons	3.42E-03	APP,ETS2	2
Protein Degradation	degradation of Gelatin	3.42E-03	CAV1,TIMP3	2
Protein Synthesis	degradation of Gelatin	3.42E-03	CAV1,TIMP3	2
Cellular Assembly and Organization	disruption of focal adhesions	3.42E-03	CTNND1,VEGFA	2
Cell-To-Cell Signaling and Interaction	disruption of focal adhesions	3.42E-03	CTNND1,VEGFA	2
Tissue Development	disruption of focal adhesions	3.42E-03	CTNND1,VEGFA	2
Cellular Compromise	disruption of focal adhesions	3.42E-03	CTNND1,VEGFA	2
DNA Replication, Recombination, and Repair	double-stranded DNA break repair of cervical cancer cell lines	3.42E-03	DEK,NPM1	2
Cell Morphology	double-stranded DNA break repair of cervical cancer cell lines	3.42E-03	DEK,NPM1	2
Cellular Function and Maintenance	double-stranded DNA break repair of cervical cancer cell lines	3.42E-03	DEK,NPM1	2
Cell Cycle	metaphase of tumor cell lines	3.42E-03	FBXO5,SPDL1	2
Cell Cycle	senescence of vascular endothelial cells	3.42E-03	TM4SF1,VEGFA	2
Cancer	tumorigenesis of fibroblasts	3.42E-03	CD44,RELA	2
Connective Tissue Disorders	tumorigenesis of fibroblasts	3.42E-03	CD44,RELA	2
Cardiovascular System Development and Function	vascularization of chorioallantoic membrane	3.42E-03	HMGB1,VEGFA	2
Embryonic Development	vascularization of chorioallantoic membrane	3.42E-03	HMGB1,VEGFA	2
Organismal Development	vascularization of chorioallantoic membrane	3.42E-03	HMGB1,VEGFA	2
Tissue Development	vascularization of chorioallantoic membrane	3.42E-03	HMGB1,VEGFA	2
Cell-To-Cell Signaling and Interaction	long-term potentiation of hippocampal CA1 region	3.43E-03	APP,HMGB1,LRP8	3
Nervous System Development and Function	long-term potentiation of hippocampal CA1 region	3.43E-03	APP,HMGB1,LRP8	3
Cellular Function and Maintenance	organization of cells	3.43E-03	CAV1,PLK4,VEGFA	3
Cell Death and Survival	survival of vascular endothelial cells	3.43E-03	ABL2,S1PR1,VEGFA	3
Cardiovascular System Development and Function	survival of vascular endothelial cells	3.43E-03	ABL2,S1PR1,VEGFA	3
Cellular Movement	transmigration of tumor cell lines	3.43E-03	APP,CD44,VEGFA	3
Cancer	development of tumor	3.47E-03	ATF2,BUB1B,CAV1,CD44,CDK6,CTSB,ETS2,GMNN,HMGB1,ODC1,VEGFA	11
Organismal Injury and Abnormalities	size of infarct	3.51E-03	APP,CAV1,CD44,HMGB1,NEIL3,TXN,VEGFA	7
Tissue Morphology	size of infarct	3.51E-03	APP,CAV1,CD44,HMGB1,NEIL3,TXN,VEGFA	7
Cardiovascular Disease	size of infarct	3.51E-03	APP,CAV1,CD44,HMGB1,NEIL3,TXN,VEGFA	7
Cell Death and Survival	apoptosis of tumor cells	3.56E-03	ATF2,CAV1,CD44,CDK1,CDK6,CTSB,MCM2,RELA,TXN,VEGFA	10
Tumor Morphology	apoptosis of tumor cells	3.56E-03	ATF2,CAV1,CD44,CDK1,CDK6,CTSB,MCM2,RELA,TXN,VEGFA	10
Cell Cycle	arrest in G2 phase	3.62E-03	ATF2,CDK1,CKS1B,MAD2L1,NEK4,PTPN2,RELA	7
Cancer	breast cancer	3.71E-03	ALDH1A3,ASF1B,ATF2,BCAT1,CAV1,CD44,CDCA7,CDK1,CDK6,CSDE1,DIAPH1,ETS2,FAM49B,FKBP1A,FOSL1,FUS,ILF3,MT1E,MT2A,NEIL3,NRP2,ODC1,RNF7,S100A2,SCLY,TIMP3,TM2D2,TOP2A,VEGFA,WWTR1,YWHAZ,ZNF367	32
Organismal Injury and Abnormalities	breast cancer	3.71E-03	ALDH1A3,ASF1B,ATF2,BCAT1,CAV1,CD44,CDCA7,CDK1,CDK6,CSDE1,DIAPH1,ETS2,FAM49B,FKBP1A,FOSL1,FUS,ILF3,MT1E,MT2A,NEIL3,NRP2,ODC1,RNF7,S100A2,SCLY,TIMP3,TM2D2,TOP2A,VEGFA,WWTR1,YWHAZ,ZNF367	32
Reproductive System Disease	breast cancer	3.71E-03	ALDH1A3,ASF1B,ATF2,BCAT1,CAV1,CD44,CDCA7,CDK1,CDK6,CSDE1,DIAPH1,ETS2,FAM49B,FKBP1A,FOSL1,FUS,ILF3,MT1E,MT2A,NEIL3,NRP2,ODC1,RNF7,S100A2,SCLY,TIMP3,TM2D2,TOP2A,VEGFA,WWTR1,YWHAZ,ZNF367	32
Cell Cycle	aneuploidy of cells	3.71E-03	BUB1,CENPE,MAD2L1,RECQL	4
Cell Cycle	arrest in G2/M phase transition	3.71E-03	ATF2,CDK1,MAD2L1,RELA	4
Cellular Compromise	degeneration of brain cells	3.71E-03	APP,CAV1,CTSB,ETS2	4
Cell Death and Survival	apoptosis of cervical cancer cell lines	3.75E-03	CASP8AP2,CDCA2,CDK1,CTSB,EIF4G2,PCBP2,PTMA,TIMP3,TXN	9
Organ Morphology	size of brain	3.76E-03	ATF2,CAV1,LRP8,PEX2,WASF1	5
Cardiovascular System Development and Function	contractility of cardiac muscle	3.81E-03	ASPH,BIRC3,CAV1,FKBP1A,TIMP3,VEGFA	6
Skeletal and Muscular System Development and Function	contractility of cardiac muscle	3.81E-03	ASPH,BIRC3,CAV1,FKBP1A,TIMP3,VEGFA	6
Organ Morphology	contractility of cardiac muscle	3.81E-03	ASPH,BIRC3,CAV1,FKBP1A,TIMP3,VEGFA	6
Cellular Assembly and Organization	quantity of filaments	3.81E-03	APP,DIAPH1,KIF23,MME,MT2A,RELA	6
DNA Replication, Recombination, and Repair	instability of chromosomes	3.81E-03	BUB1,MAD2L1,TXN	3
Cellular Compromise	instability of chromosomes	3.81E-03	BUB1,MAD2L1,TXN	3
Cellular Assembly and Organization	quantity of chromosomes	3.81E-03	BUB1B,CENPE,MAD2L1	3
DNA Replication, Recombination, and Repair	quantity of chromosomes	3.81E-03	BUB1B,CENPE,MAD2L1	3
Neurological Disease	disorder of basal ganglia	3.83E-03	ACP1,APP,CAV1,CD44,DUSP5,ELAVL2,ETV5,FOXP1,HNRNPDL,LDHA,MT1E,MT2A,NPM1,OXR1,RELA,S1PR1,SSR3,SSX2IP,TXN,WWTR1,YWHAZ	21
Psychological Disorders	disorder of basal ganglia	3.83E-03	ACP1,APP,CAV1,CD44,DUSP5,ELAVL2,ETV5,FOXP1,HNRNPDL,LDHA,MT1E,MT2A,NPM1,OXR1,RELA,S1PR1,SSR3,SSX2IP,TXN,WWTR1,YWHAZ	21
Cellular Growth and Proliferation	proliferation of tumor cells	3.83E-03	ATF2,CAV1,CD44,CDCA7L,CDK6,CTSB,FKBP1A,FOSL1,FOXP1,HMGB1,LDHA,MAD2L1,MBNL1,MT1E,NPM1,ODC1,RELA,SERPINB2,SSX2IP,TIMP3,VEGFA	21
Cellular Development	proliferation of tumor cells	3.83E-03	ATF2,CAV1,CD44,CDCA7L,CDK6,CTSB,FKBP1A,FOSL1,FOXP1,HMGB1,LDHA,MAD2L1,MBNL1,MT1E,NPM1,ODC1,RELA,SERPINB2,SSX2IP,TIMP3,VEGFA	21
Cancer	proliferation of tumor cells	3.83E-03	ATF2,CAV1,CD44,CDCA7L,CDK6,CTSB,FKBP1A,FOSL1,FOXP1,HMGB1,LDHA,MAD2L1,MBNL1,MT1E,NPM1,ODC1,RELA,SERPINB2,SSX2IP,TIMP3,VEGFA	21
Tumor Morphology	proliferation of tumor cells	3.83E-03	ATF2,CAV1,CD44,CDCA7L,CDK6,CTSB,FKBP1A,FOSL1,FOXP1,HMGB1,LDHA,MAD2L1,MBNL1,MT1E,NPM1,ODC1,RELA,SERPINB2,SSX2IP,TIMP3,VEGFA	21
Cellular Assembly and Organization	morphogenesis of neurites	3.92E-03	ABL2,APP,CAV1,CD44,DIAPH1,HMGB1,KIF2A,MT2A,OPA1,PICALM,PIP5K1A	11
Cellular Development	morphogenesis of neurites	3.92E-03	ABL2,APP,CAV1,CD44,DIAPH1,HMGB1,KIF2A,MT2A,OPA1,PICALM,PIP5K1A	11
Cell Morphology	morphogenesis of neurites	3.92E-03	ABL2,APP,CAV1,CD44,DIAPH1,HMGB1,KIF2A,MT2A,OPA1,PICALM,PIP5K1A	11
Cellular Function and Maintenance	morphogenesis of neurites	3.92E-03	ABL2,APP,CAV1,CD44,DIAPH1,HMGB1,KIF2A,MT2A,OPA1,PICALM,PIP5K1A	11
Tissue Development	morphogenesis of neurites	3.92E-03	ABL2,APP,CAV1,CD44,DIAPH1,HMGB1,KIF2A,MT2A,OPA1,PICALM,PIP5K1A	11
Nervous System Development and Function	morphogenesis of neurites	3.92E-03	ABL2,APP,CAV1,CD44,DIAPH1,HMGB1,KIF2A,MT2A,OPA1,PICALM,PIP5K1A	11
Organ Development	development of skeletal muscle	3.94E-03	CAV1,FOXP1,HMGB1,MBNL1,VEGFA	5
Embryonic Development	development of skeletal muscle	3.94E-03	CAV1,FOXP1,HMGB1,MBNL1,VEGFA	5
Organismal Development	development of skeletal muscle	3.94E-03	CAV1,FOXP1,HMGB1,MBNL1,VEGFA	5
Skeletal and Muscular System Development and Function	development of skeletal muscle	3.94E-03	CAV1,FOXP1,HMGB1,MBNL1,VEGFA	5
Tissue Development	development of skeletal muscle	3.94E-03	CAV1,FOXP1,HMGB1,MBNL1,VEGFA	5
Cell Morphology	morphology of endothelial cells	3.96E-03	APP,CAV1,CD44,VEGFA	4
Cardiovascular System Development and Function	morphology of endothelial cells	3.96E-03	APP,CAV1,CD44,VEGFA	4
Organismal Development	morphology of endothelial cells	3.96E-03	APP,CAV1,CD44,VEGFA	4
Tissue Morphology	morphology of endothelial cells	3.96E-03	APP,CAV1,CD44,VEGFA	4
Molecular Transport	release of metal ion	3.99E-03	APP,ASPH,DIAPH1,FKBP1A,HMGB1,MT1E,RELA,S1PR1	8
Cell Death and Survival	cell death of cortical neurons	4.11E-03	APP,CDK1,CDK6,ETS2,HMGB1,RELA,VEGFA	7
Cellular Movement	cell movement of neuroglia	4.13E-03	APP,CAV1,HMGB1,NPM1,VEGFA	5
Cellular Movement	cell movement of lung cell lines	4.22E-03	FOSL1,HMGB1,VEGFA	3
Embryonic Development	development of yolk sac	4.22E-03	FOSL1,NRP2,VEGFA	3
Organismal Development	development of yolk sac	4.22E-03	FOSL1,NRP2,VEGFA	3
Tissue Development	development of yolk sac	4.22E-03	FOSL1,NRP2,VEGFA	3
DNA Replication, Recombination, and Repair	double-stranded DNA break repair of tumor cell lines	4.22E-03	APP,DEK,NPM1	3
Cell Morphology	double-stranded DNA break repair of tumor cell lines	4.22E-03	APP,DEK,NPM1	3
Cellular Function and Maintenance	double-stranded DNA break repair of tumor cell lines	4.22E-03	APP,DEK,NPM1	3
Cardiovascular System Development and Function	fractional shortening of heart	4.22E-03	ASPH,CAV1,VEGFA	3
Cellular Movement	migration of liver cells	4.22E-03	CD44,HHEX,HMGB1	3
Hepatic System Development and Function	migration of liver cells	4.22E-03	CD44,HHEX,HMGB1	3
Cancer	lung tumor	4.27E-03	BUB1,BUB1B,CAV1,CD44,CDCA2,CDCA8,CDK1,CDK6,CKS1B,FOXP1,LDHA,MAD2L1,MCM2,MYBL1,RCC1,S1PR1,SERBP1,SLC7A5,SLMO2,TIMP3,TOP2A,VEGFA	22
Respiratory Disease	lung tumor	4.27E-03	BUB1,BUB1B,CAV1,CD44,CDCA2,CDCA8,CDK1,CDK6,CKS1B,FOXP1,LDHA,MAD2L1,MCM2,MYBL1,RCC1,S1PR1,SERBP1,SLC7A5,SLMO2,TIMP3,TOP2A,VEGFA	22
Cellular Movement	cell movement of antigen presenting cells	4.32E-03	APP,CAV1,CD44,CKLF,HMGB1,NPM1,NRP2,PTMA,S1PR1,TIMP3,VEGFA	11
Hematological System Development and Function	cell movement of antigen presenting cells	4.32E-03	APP,CAV1,CD44,CKLF,HMGB1,NPM1,NRP2,PTMA,S1PR1,TIMP3,VEGFA	11
Immune Cell Trafficking	cell movement of antigen presenting cells	4.32E-03	APP,CAV1,CD44,CKLF,HMGB1,NPM1,NRP2,PTMA,S1PR1,TIMP3,VEGFA	11
Cellular Function and Maintenance	engulfment of cells	4.35E-03	APP,CAV1,CD44,ETS2,FOXP1,HMGB1,NPM1,NUF2,PICALM,PIP5K1A,SNX5,WASF1	12
Cell Cycle	G2/M phase of colon cancer cell lines	4.37E-03	GMNN,NPM1	2
Cellular Movement	chemotaxis of thymocytes	4.37E-03	DIAPH1,S1PR1	2
Inflammatory Response	chemotaxis of thymocytes	4.37E-03	DIAPH1,S1PR1	2
Hematological System Development and Function	chemotaxis of thymocytes	4.37E-03	DIAPH1,S1PR1	2
Hematopoiesis	chemotaxis of thymocytes	4.37E-03	DIAPH1,S1PR1	2
Immune Cell Trafficking	chemotaxis of thymocytes	4.37E-03	DIAPH1,S1PR1	2
Cell-mediated Immune Response	chemotaxis of thymocytes	4.37E-03	DIAPH1,S1PR1	2
Cellular Assembly and Organization	formation of caveolae	4.37E-03	CAV1,PICALM	2
Cellular Function and Maintenance	formation of caveolae	4.37E-03	CAV1,PICALM	2
Cellular Function and Maintenance	homeostasis of Cu2+	4.37E-03	APP,MT2A	2
Small Molecule Biochemistry	homeostasis of Cu2+	4.37E-03	APP,MT2A	2
Cellular Assembly and Organization	organization of vesicles	4.37E-03	CAV1,FBXO5	2
Cellular Assembly and Organization	neuritogenesis	4.38E-03	ABL2,APP,CAV1,CD44,DIAPH1,HMGB1,KIF23,KIF2A,LRP8,MT2A,NRP2,OPA1,PICALM,PIP5K1A	14
Cellular Development	neuritogenesis	4.38E-03	ABL2,APP,CAV1,CD44,DIAPH1,HMGB1,KIF23,KIF2A,LRP8,MT2A,NRP2,OPA1,PICALM,PIP5K1A	14
Cell Morphology	neuritogenesis	4.38E-03	ABL2,APP,CAV1,CD44,DIAPH1,HMGB1,KIF23,KIF2A,LRP8,MT2A,NRP2,OPA1,PICALM,PIP5K1A	14
Cellular Function and Maintenance	neuritogenesis	4.38E-03	ABL2,APP,CAV1,CD44,DIAPH1,HMGB1,KIF23,KIF2A,LRP8,MT2A,NRP2,OPA1,PICALM,PIP5K1A	14
Tissue Development	neuritogenesis	4.38E-03	ABL2,APP,CAV1,CD44,DIAPH1,HMGB1,KIF23,KIF2A,LRP8,MT2A,NRP2,OPA1,PICALM,PIP5K1A	14
Nervous System Development and Function	neuritogenesis	4.38E-03	ABL2,APP,CAV1,CD44,DIAPH1,HMGB1,KIF23,KIF2A,LRP8,MT2A,NRP2,OPA1,PICALM,PIP5K1A	14
Cell Death and Survival	cell death of immune cells	4.39E-03	APP,BIRC3,CAV1,CD44,CDK1,CTSB,ETS2,FUS,HMGB1,MT1E,NPM1,PCBP2,RELA,SERPINB2,SH3GLB1,TOP2A,VEGFA,YWHAZ	18
Cellular Movement	cell movement of macrophages	4.43E-03	APP,CAV1,CD44,CKLF,HMGB1,NPM1,PTMA,TIMP3,VEGFA	9
Inflammatory Response	cell movement of macrophages	4.43E-03	APP,CAV1,CD44,CKLF,HMGB1,NPM1,PTMA,TIMP3,VEGFA	9
Hematological System Development and Function	cell movement of macrophages	4.43E-03	APP,CAV1,CD44,CKLF,HMGB1,NPM1,PTMA,TIMP3,VEGFA	9
Immune Cell Trafficking	cell movement of macrophages	4.43E-03	APP,CAV1,CD44,CKLF,HMGB1,NPM1,PTMA,TIMP3,VEGFA	9
Cellular Function and Maintenance	phagocytosis of cells	4.43E-03	APP,CAV1,CD44,ETS2,FOXP1,HMGB1,NPM1,PIP5K1A,WASF1	9
Cell-To-Cell Signaling and Interaction	phagocytosis of cells	4.43E-03	APP,CAV1,CD44,ETS2,FOXP1,HMGB1,NPM1,PIP5K1A,WASF1	9
Inflammatory Response	phagocytosis of cells	4.43E-03	APP,CAV1,CD44,ETS2,FOXP1,HMGB1,NPM1,PIP5K1A,WASF1	9
Cell Cycle	cycling of centrosome	4.48E-03	CDK1,NEDD1,NPM1,PLK4	4
Cellular Development	endothelial cell development	4.49E-03	ACP1,APP,CAV1,CD44,CTSB,HHEX,HMGB1,NRP2,ODC1,RELA,VEGFA	11
Cardiovascular System Development and Function	endothelial cell development	4.49E-03	ACP1,APP,CAV1,CD44,CTSB,HHEX,HMGB1,NRP2,ODC1,RELA,VEGFA	11
Organismal Development	endothelial cell development	4.49E-03	ACP1,APP,CAV1,CD44,CTSB,HHEX,HMGB1,NRP2,ODC1,RELA,VEGFA	11
Tissue Development	endothelial cell development	4.49E-03	ACP1,APP,CAV1,CD44,CTSB,HHEX,HMGB1,NRP2,ODC1,RELA,VEGFA	11
Cellular Development	differentiation of tumor cell lines	4.59E-03	APP,ATF2,CDK6,ELAVL2,ETS2,FOSL1,HIST1H4A (includes others),HMGB1,NPM1,ODC1,PRKAR2B,SERPINB2	12
Gastrointestinal Disease	bleeding of liver	4.65E-03	FKBP1A,MT1E,RELA	3
Hepatic System Disease	bleeding of liver	4.65E-03	FKBP1A,MT1E,RELA	3
Organismal Injury and Abnormalities	bleeding of liver	4.65E-03	FKBP1A,MT1E,RELA	3
Connective Tissue Disorders	synovitis	4.65E-03	HMGB1,SERPINB2,VEGFA	3
Inflammatory Disease	synovitis	4.65E-03	HMGB1,SERPINB2,VEGFA	3
Skeletal and Muscular Disorders	synovitis	4.65E-03	HMGB1,SERPINB2,VEGFA	3
Lipid Metabolism	synthesis of lipid	4.69E-03	AGPAT9,ALDH1A3,APP,B4GALT6,CAV1,DIAPH1,ELOVL5,FOSL1,ODC1,OPA1,PEX2,PIP5K1A,PYURF,RELA,S1PR1,SET,SH3GLB1,TXN,VEGFA	19
Small Molecule Biochemistry	synthesis of lipid	4.69E-03	AGPAT9,ALDH1A3,APP,B4GALT6,CAV1,DIAPH1,ELOVL5,FOSL1,ODC1,OPA1,PEX2,PIP5K1A,PYURF,RELA,S1PR1,SET,SH3GLB1,TXN,VEGFA	19
Cellular Assembly and Organization	formation of plasma membrane projections	4.74E-03	ABL2,APP,CAV1,CD44,CTNND1,DIAPH1,HMGB1,KIF23,KIF2A,LRP8,MT2A,NRP2,OPA1,PICALM,PIP5K1A	15
Cellular Development	formation of plasma membrane projections	4.74E-03	ABL2,APP,CAV1,CD44,CTNND1,DIAPH1,HMGB1,KIF23,KIF2A,LRP8,MT2A,NRP2,OPA1,PICALM,PIP5K1A	15
Cell Morphology	formation of plasma membrane projections	4.74E-03	ABL2,APP,CAV1,CD44,CTNND1,DIAPH1,HMGB1,KIF23,KIF2A,LRP8,MT2A,NRP2,OPA1,PICALM,PIP5K1A	15
Cellular Function and Maintenance	formation of plasma membrane projections	4.74E-03	ABL2,APP,CAV1,CD44,CTNND1,DIAPH1,HMGB1,KIF23,KIF2A,LRP8,MT2A,NRP2,OPA1,PICALM,PIP5K1A	15
Cell Death and Survival	apoptosis of parenchymal cells	4.74E-03	ATF2,CTSB,HMGB1,RELA,TIMP3,TXN	6
Cellular Growth and Proliferation	colony formation of tumor cell lines	4.75E-03	ATF2,CAV1,CD44,CDCA7L,CTSB,HDGF,MAD2L1,RELA,VEGFA	9
Cancer	colon carcinoma	4.76E-03	ABL2,ALDH1A3,ANLN,ATF2,BIRC3,BUB1B,BZW1,C8orf59,CASP8AP2,CAV1,CBX5,CDCA7,CENPE,CKLF,DEK,DIAPH1,EIF4G2,ELAVL2,ETV5,FAM83D,FKBP5,GMNN,GPR176,HIST1H4A (includes others),HSPE1,KRIT1,LDHA,LRP8,MATR3,MCMBP,NCOA4,NEIL3,NPAS2,NUF2,ODC1,ORC4,PTMA,RAD51AP1,RFC1,RIF1,RNF182,S100A2,S1PR1,SLC38A1,SNX5,SPDL1,SSX2IP,THUMPD3,TMPO,TOP2A,TRIP13,TYW3,VEGFA,WHSC1,YWHAZ	55
Gastrointestinal Disease	colon carcinoma	4.76E-03	ABL2,ALDH1A3,ANLN,ATF2,BIRC3,BUB1B,BZW1,C8orf59,CASP8AP2,CAV1,CBX5,CDCA7,CENPE,CKLF,DEK,DIAPH1,EIF4G2,ELAVL2,ETV5,FAM83D,FKBP5,GMNN,GPR176,HIST1H4A (includes others),HSPE1,KRIT1,LDHA,LRP8,MATR3,MCMBP,NCOA4,NEIL3,NPAS2,NUF2,ODC1,ORC4,PTMA,RAD51AP1,RFC1,RIF1,RNF182,S100A2,S1PR1,SLC38A1,SNX5,SPDL1,SSX2IP,THUMPD3,TMPO,TOP2A,TRIP13,TYW3,VEGFA,WHSC1,YWHAZ	55
Cancer	squamous-cell carcinoma	4.80E-03	ATF2,CAV1,CD44,CDK6,CKS1B,CTNND1,FOXP1,GALNT13,LDHA,MBNL1,NPM1,ODC1,SLC7A11,TIMP3,TM4SF1,TOP2A,VEGFA	17
Cell Cycle	G2 phase	4.86E-03	ATF2,CDK1,CKS1B,GMNN,MAD2L1,NEK4,NPM1,PTPN2,RELA	9
Cardiovascular System Development and Function	abnormal morphology of thin ventricular wall	5.05E-03	CDK6,FKBP1A,HHEX,VEGFA	4
Organismal Development	abnormal morphology of thin ventricular wall	5.05E-03	CDK6,FKBP1A,HHEX,VEGFA	4
Organ Morphology	abnormal morphology of thin ventricular wall	5.05E-03	CDK6,FKBP1A,HHEX,VEGFA	4
Cellular Function and Maintenance	phagocytosis of tumor cell lines	5.05E-03	CD44,ETS2,FOXP1,PIP5K1A	4
Cell-To-Cell Signaling and Interaction	phagocytosis of tumor cell lines	5.05E-03	CD44,ETS2,FOXP1,PIP5K1A	4
Inflammatory Response	phagocytosis of tumor cell lines	5.05E-03	CD44,ETS2,FOXP1,PIP5K1A	4
Cancer	malignant lymphocytic neoplasm	5.07E-03	BIRC3,CD44,CDCA7,DUSP5,EXO1,FKBP1A,HMGB1,NAV3,NPM1,ODC1,PPP6R3,RELA,SHMT2,TOP2A,VEGFA,YWHAZ	16
Cell Cycle	arrest in G2/M phase transition of tumor cell lines	5.10E-03	ATF2,CDK1,MAD2L1	3
Gastrointestinal Disease	Inflammatory Bowel Disease	5.23E-03	APP,ATG16L1,CD44,CTNND1,FKBP1A,HMGB1,MME,PTPN2,RELA,S1PR1,VEGFA	11
Inflammatory Disease	Inflammatory Bowel Disease	5.23E-03	APP,ATG16L1,CD44,CTNND1,FKBP1A,HMGB1,MME,PTPN2,RELA,S1PR1,VEGFA	11
Cellular Function and Maintenance	engulfment of tumor cell lines	5.26E-03	CAV1,CD44,ETS2,FOXP1,NUF2,PIP5K1A	6
Cellular Development	tubulation of endothelial cells	5.38E-03	APP,CAV1,TIMP3,VEGFA,YWHAZ	5
Cell Morphology	tubulation of endothelial cells	5.38E-03	APP,CAV1,TIMP3,VEGFA,YWHAZ	5
Cardiovascular System Development and Function	tubulation of endothelial cells	5.38E-03	APP,CAV1,TIMP3,VEGFA,YWHAZ	5
Organismal Development	tubulation of endothelial cells	5.38E-03	APP,CAV1,TIMP3,VEGFA,YWHAZ	5
Tissue Development	tubulation of endothelial cells	5.38E-03	APP,CAV1,TIMP3,VEGFA,YWHAZ	5
Organ Development	angiogenesis of skeletal muscle	5.42E-03	HMGB1,VEGFA	2
Cardiovascular System Development and Function	angiogenesis of skeletal muscle	5.42E-03	HMGB1,VEGFA	2
Embryonic Development	angiogenesis of skeletal muscle	5.42E-03	HMGB1,VEGFA	2
Organismal Development	angiogenesis of skeletal muscle	5.42E-03	HMGB1,VEGFA	2
Skeletal and Muscular System Development and Function	angiogenesis of skeletal muscle	5.42E-03	HMGB1,VEGFA	2
Tissue Development	angiogenesis of skeletal muscle	5.42E-03	HMGB1,VEGFA	2
Cellular Assembly and Organization	chromosomal congression of chromosomes	5.42E-03	CENPE,MAD2L1	2
DNA Replication, Recombination, and Repair	chromosomal congression of chromosomes	5.42E-03	CENPE,MAD2L1	2
Cell Cycle	entry into M phase	5.42E-03	CDK1,MAD2L1	2
Organismal Injury and Abnormalities	injury of endothelial cells	5.42E-03	APP,TXN	2
Cellular Compromise	injury of endothelial cells	5.42E-03	APP,TXN	2
Cardiovascular Disease	injury of endothelial cells	5.42E-03	APP,TXN	2
Carbohydrate Metabolism	pentose shunt	5.42E-03	APP,RPIA	2
Nucleic Acid Metabolism	pentose shunt	5.42E-03	APP,RPIA	2
Cell Cycle	ploidy of fibroblast cell lines	5.42E-03	CKS1B,RECQL	2
Connective Tissue Development and Function	ploidy of fibroblast cell lines	5.42E-03	CKS1B,RECQL	2
Small Molecule Biochemistry	reduction of hydrogen peroxide	5.42E-03	APP,TXN	2
Free Radical Scavenging	reduction of hydrogen peroxide	5.42E-03	APP,TXN	2
Cardiovascular System Development and Function	adhesion of endothelial cell lines	5.58E-03	CAV1,CD44,VEGFA	3
Cell-To-Cell Signaling and Interaction	adhesion of endothelial cell lines	5.58E-03	CAV1,CD44,VEGFA	3
Tissue Development	adhesion of endothelial cell lines	5.58E-03	CAV1,CD44,VEGFA	3
Cellular Growth and Proliferation	colony formation of cancer cells	5.58E-03	CAV1,CTSB,VEGFA	3
Cellular Development	colony formation of cancer cells	5.58E-03	CAV1,CTSB,VEGFA	3
Cancer	colony formation of cancer cells	5.58E-03	CAV1,CTSB,VEGFA	3
Tumor Morphology	colony formation of cancer cells	5.58E-03	CAV1,CTSB,VEGFA	3
Organ Development	size of epiphyseal growth plate	5.58E-03	ATF2,CAV1,PTPN2	3
Connective Tissue Development and Function	size of epiphyseal growth plate	5.58E-03	ATF2,CAV1,PTPN2	3
Embryonic Development	size of epiphyseal growth plate	5.58E-03	ATF2,CAV1,PTPN2	3
Organismal Development	size of epiphyseal growth plate	5.58E-03	ATF2,CAV1,PTPN2	3
Skeletal and Muscular System Development and Function	size of epiphyseal growth plate	5.58E-03	ATF2,CAV1,PTPN2	3
Tissue Development	size of epiphyseal growth plate	5.58E-03	ATF2,CAV1,PTPN2	3
Cell Death and Survival	apoptosis of cancer cells	5.59E-03	ATF2,CD44,CDK1,CDK6,CTSB,MCM2,TXN,VEGFA	8
Tumor Morphology	apoptosis of cancer cells	5.59E-03	ATF2,CD44,CDK1,CDK6,CTSB,MCM2,TXN,VEGFA	8
Cardiovascular System Development and Function	development of cardiovascular tissue	5.76E-03	ACP1,APP,CAV1,CD44,CTSB,FKBP1A,HHEX,HMGB1,NRP2,ODC1,RELA,VEGFA	12
Tissue Development	development of cardiovascular tissue	5.76E-03	ACP1,APP,CAV1,CD44,CTSB,FKBP1A,HHEX,HMGB1,NRP2,ODC1,RELA,VEGFA	12
Cardiovascular System Development and Function	adhesion of endothelial cells	6.02E-03	CD44,HMGB1,MYADM,RELA,TXN,VEGFA	6
Cell-To-Cell Signaling and Interaction	adhesion of endothelial cells	6.02E-03	CD44,HMGB1,MYADM,RELA,TXN,VEGFA	6
Tissue Development	adhesion of endothelial cells	6.02E-03	CD44,HMGB1,MYADM,RELA,TXN,VEGFA	6
Organismal Injury and Abnormalities	damage of endothelial tissue	6.09E-03	APP,TXN,VEGFA	3
Cardiovascular Disease	damage of endothelial tissue	6.09E-03	APP,TXN,VEGFA	3
Cellular Development	differentiation of monocytes	6.10E-03	APP,ETS2,FOXP1,HHEX,RELA	5
Hematological System Development and Function	differentiation of monocytes	6.10E-03	APP,ETS2,FOXP1,HHEX,RELA	5
Hematopoiesis	differentiation of monocytes	6.10E-03	APP,ETS2,FOXP1,HHEX,RELA	5
Organ Morphology	regeneration of liver	6.32E-03	CAV1,MT1E,ODC1,TIMP3	4
Hepatic System Development and Function	regeneration of liver	6.32E-03	CAV1,MT1E,ODC1,TIMP3	4
Digestive System Development and Function	regeneration of liver	6.32E-03	CAV1,MT1E,ODC1,TIMP3	4
Cellular Movement	migration of vascular smooth muscle cells	6.35E-03	CDK6,CKLF,HMGB1,S1PR1,TXN	5
Skeletal and Muscular System Development and Function	migration of vascular smooth muscle cells	6.35E-03	CDK6,CKLF,HMGB1,S1PR1,TXN	5
Cellular Development	differentiation of myeloid cells	6.49E-03	APP,CDK6,DUSP5,ETS2,FOXP1,HHEX,HMGB1,MYBL1,RELA	9
Hematological System Development and Function	differentiation of myeloid cells	6.49E-03	APP,CDK6,DUSP5,ETS2,FOXP1,HHEX,HMGB1,MYBL1,RELA	9
Hematopoiesis	differentiation of myeloid cells	6.49E-03	APP,CDK6,DUSP5,ETS2,FOXP1,HHEX,HMGB1,MYBL1,RELA	9
Cellular Movement	cell movement of fibroblasts	6.54E-03	ABL2,CAV1,CD44,HMGB1,PIP5K1A,PTPN2,S1PR1	7
Connective Tissue Development and Function	cell movement of fibroblasts	6.54E-03	ABL2,CAV1,CD44,HMGB1,PIP5K1A,PTPN2,S1PR1	7
Organ Development	abnormal morphology of trabecula	6.57E-03	CAV1,PTPN2	2
Connective Tissue Development and Function	abnormal morphology of trabecula	6.57E-03	CAV1,PTPN2	2
Embryonic Development	abnormal morphology of trabecula	6.57E-03	CAV1,PTPN2	2
Organismal Development	abnormal morphology of trabecula	6.57E-03	CAV1,PTPN2	2
Skeletal and Muscular System Development and Function	abnormal morphology of trabecula	6.57E-03	CAV1,PTPN2	2
Tissue Development	abnormal morphology of trabecula	6.57E-03	CAV1,PTPN2	2
Tissue Morphology	abnormal morphology of trabecula	6.57E-03	CAV1,PTPN2	2
Organ Morphology	abnormal morphology of trabecula	6.57E-03	CAV1,PTPN2	2
Cell Death and Survival	degeneration of hippocampal neurons	6.57E-03	APP,CAV1	2
Cellular Compromise	degeneration of hippocampal neurons	6.57E-03	APP,CAV1	2
Organ Development	function of lung	6.57E-03	ATF2,TXN	2
Cell Cycle	metaphase/anaphase transition	6.57E-03	BUB1B,MAD2L1	2
Cell Death and Survival	regeneration of muscle cells	6.57E-03	HMGB1,RELA	2
Cellular Development	regeneration of muscle cells	6.57E-03	HMGB1,RELA	2
Tissue Development	regeneration of muscle cells	6.57E-03	HMGB1,RELA	2
Organ Morphology	regeneration of muscle cells	6.57E-03	HMGB1,RELA	2
Small Molecule Biochemistry	synthesis of polyamines	6.57E-03	AZIN1,ODC1	2
Cell-To-Cell Signaling and Interaction	targeting of cells	6.57E-03	APP,VEGFA	2
Lymphoid Tissue Structure and Development	morphology of lymph follicle	6.62E-03	DIAPH1,MYBL1,PICALM,PTPN22,RELA	5
Cellular Assembly and Organization	formation of cytoplasmic aggregates	6.63E-03	APP,CAV1,YWHAZ	3
Small Molecule Biochemistry	synthesis of L-amino acid	6.63E-03	ALDH18A1,BCAT1,SHMT2	3
Amino Acid Metabolism	synthesis of L-amino acid	6.63E-03	ALDH18A1,BCAT1,SHMT2	3
Gastrointestinal Disease	colitis	6.63E-03	ATG16L1,CD44,FKBP1A,HMGB1,MME,RELA,S1PR1,VEGFA	8
Inflammatory Response	colitis	6.63E-03	ATG16L1,CD44,FKBP1A,HMGB1,MME,RELA,S1PR1,VEGFA	8
Inflammatory Disease	colitis	6.63E-03	ATG16L1,CD44,FKBP1A,HMGB1,MME,RELA,S1PR1,VEGFA	8
Neurological Disease	Encephalitis	6.63E-03	APP,CD44,CTSB,FKBP1A,MME,MT1E,PTPN22,RELA,S1PR1	9
Inflammatory Response	Encephalitis	6.63E-03	APP,CD44,CTSB,FKBP1A,MME,MT1E,PTPN22,RELA,S1PR1	9
Inflammatory Disease	Encephalitis	6.63E-03	APP,CD44,CTSB,FKBP1A,MME,MT1E,PTPN22,RELA,S1PR1	9
Gene Expression	binding of DNA fragment	6.67E-03	CAV1,HMGB1,NPM1,RELA	4
Cellular Development	development of tumor cell lines	6.67E-03	ABL2,CTSB,GMNN,HIST1H4A (includes others)	4
Cellular Growth and Proliferation	proliferation of hematopoietic cell lines	6.79E-03	ABL2,CAV1,CD44,ETS2,MYBL1,NPM1,RELA,VEGFA	8
Cancer	hyperplasia of spleen	7.04E-03	MT1E,MYBL1,PTPN2,VEGFA	4
Immunological Disease	hyperplasia of spleen	7.04E-03	MT1E,MYBL1,PTPN2,VEGFA	4
Cancer	triple-negative breast cancer	7.08E-03	CAV1,CDK1,CDK6,ETS2,TIMP3,TOP2A	6
Organismal Injury and Abnormalities	triple-negative breast cancer	7.08E-03	CAV1,CDK1,CDK6,ETS2,TIMP3,TOP2A	6
Reproductive System Disease	triple-negative breast cancer	7.08E-03	CAV1,CDK1,CDK6,ETS2,TIMP3,TOP2A	6
Molecular Transport	concentration of ATP	7.16E-03	APP,CAV1,LDHA,RAB27A,RELA	5
Small Molecule Biochemistry	concentration of ATP	7.16E-03	APP,CAV1,LDHA,RAB27A,RELA	5
Nucleic Acid Metabolism	concentration of ATP	7.16E-03	APP,CAV1,LDHA,RAB27A,RELA	5
Energy Production	concentration of ATP	7.16E-03	APP,CAV1,LDHA,RAB27A,RELA	5
Cancer	development of benign tumor	7.19E-03	ATF2,BUB1B,ODC1	3
Cellular Movement	invasion of endothelial cells	7.19E-03	HHEX,TIMP3,VEGFA	3
Cell Cycle	polyploidization of cells	7.19E-03	BUB1,BUB1B,TOP2A	3
Cell-To-Cell Signaling and Interaction	response of leukemia cell lines	7.19E-03	ETS2,FOXP1,RELA	3
Molecular Transport	uptake of L-amino acid	7.19E-03	APP,SLC7A11,SLC7A5	3
Small Molecule Biochemistry	uptake of L-amino acid	7.19E-03	APP,SLC7A11,SLC7A5	3
Amino Acid Metabolism	uptake of L-amino acid	7.19E-03	APP,SLC7A11,SLC7A5	3
Cancer	bile duct cancer	7.41E-03	RPLP0,TM4SF1,TOP2A,VEGFA	4
Gastrointestinal Disease	bile duct cancer	7.41E-03	RPLP0,TM4SF1,TOP2A,VEGFA	4
Hepatic System Disease	bile duct cancer	7.41E-03	RPLP0,TM4SF1,TOP2A,VEGFA	4
Neurological Disease	neuromuscular disease	7.56E-03	ACP1,APP,CD44,DUSP5,ELAVL2,ETV5,FKBP1A,FOXP1,HNRNPDL,LDHA,MT1E,MT2A,NPM1,OXR1,RELA,S1PR1,SSR3,SSX2IP,TOP2A,TXN,WWTR1,YWHAZ	22
Skeletal and Muscular Disorders	neuromuscular disease	7.56E-03	ACP1,APP,CD44,DUSP5,ELAVL2,ETV5,FKBP1A,FOXP1,HNRNPDL,LDHA,MT1E,MT2A,NPM1,OXR1,RELA,S1PR1,SSR3,SSX2IP,TOP2A,TXN,WWTR1,YWHAZ	22
Cancer	hematologic cancer	7.71E-03	BCAT1,BIRC3,CAV1,CDK1,DIAPH1,FBXO9,FKBP1A,FOXP1,FUS,LDHA,MME,NPM1,PICALM,PSMC3IP,RCC1,RELA,RIF1,S1PR1,SERPINB2,TOP2A,VEGFA,YWHAZ	22
Hematological Disease	hematologic cancer	7.71E-03	BCAT1,BIRC3,CAV1,CDK1,DIAPH1,FBXO9,FKBP1A,FOXP1,FUS,LDHA,MME,NPM1,PICALM,PSMC3IP,RCC1,RELA,RIF1,S1PR1,SERPINB2,TOP2A,VEGFA,YWHAZ	22
Cellular Development	differentiation of embryonic stem cells	7.73E-03	EIF4G2,HHEX,MTF2,VEGFA,WWTR1	5
Embryonic Development	differentiation of embryonic stem cells	7.73E-03	EIF4G2,HHEX,MTF2,VEGFA,WWTR1	5
Skeletal and Muscular System Development and Function	motor function	7.73E-03	ABL2,APP,HMGB1,MT1E,PRKAR2B	5
Nervous System Development and Function	motor function	7.73E-03	ABL2,APP,HMGB1,MT1E,PRKAR2B	5
Cardiovascular System Development and Function	angiogenesis of extraembryonic tissue	7.78E-03	NRP2,TIMP3,VEGFA	3
Embryonic Development	angiogenesis of extraembryonic tissue	7.78E-03	NRP2,TIMP3,VEGFA	3
Organismal Development	angiogenesis of extraembryonic tissue	7.78E-03	NRP2,TIMP3,VEGFA	3
Tissue Development	angiogenesis of extraembryonic tissue	7.78E-03	NRP2,TIMP3,VEGFA	3
Cell Morphology	permeability of endothelial cells	7.78E-03	MYADM,S1PR1,VEGFA	3
Cellular Function and Maintenance	permeability of endothelial cells	7.78E-03	MYADM,S1PR1,VEGFA	3
Cardiovascular System Development and Function	permeability of endothelial cells	7.78E-03	MYADM,S1PR1,VEGFA	3
Lymphoid Tissue Structure and Development	quantity of germinal center	7.78E-03	MAD2L1,MYBL1,PTPN22	3
Humoral Immune Response	quantity of germinal center	7.78E-03	MAD2L1,MYBL1,PTPN22	3
Cardiovascular System Development and Function	development of outflow tract	7.80E-03	ATF2,FOXP1,HHEX,VEGFA	4
Embryonic Development	development of outflow tract	7.80E-03	ATF2,FOXP1,HHEX,VEGFA	4
Organismal Development	development of outflow tract	7.80E-03	ATF2,FOXP1,HHEX,VEGFA	4
Tissue Development	development of outflow tract	7.80E-03	ATF2,FOXP1,HHEX,VEGFA	4
Cancer	sezary syndrome	7.80E-03	DUSP5,NAV3,ODC1,TOP2A	4
Dermatological Diseases and Conditions	sezary syndrome	7.80E-03	DUSP5,NAV3,ODC1,TOP2A	4
Hematological Disease	sezary syndrome	7.80E-03	DUSP5,NAV3,ODC1,TOP2A	4
Immunological Disease	sezary syndrome	7.80E-03	DUSP5,NAV3,ODC1,TOP2A	4
Organismal Development	abnormal morphology of stratum pyramidale	7.83E-03	CTSB,LRP8	2
Organ Morphology	abnormal morphology of stratum pyramidale	7.83E-03	CTSB,LRP8	2
Nervous System Development and Function	abnormal morphology of stratum pyramidale	7.83E-03	CTSB,LRP8	2
Cellular Movement	emigration of neutrophils	7.83E-03	CD44,RELA	2
Inflammatory Response	emigration of neutrophils	7.83E-03	CD44,RELA	2
Hematological System Development and Function	emigration of neutrophils	7.83E-03	CD44,RELA	2
Immune Cell Trafficking	emigration of neutrophils	7.83E-03	CD44,RELA	2
Cellular Development	epithelial-mesenchymal transition of prostate cancer cell lines	7.83E-03	CAV1,VEGFA	2
Immunological Disease	immunosuppression	7.83E-03	FKBP1A,S1PR1	2
Cell-To-Cell Signaling and Interaction	loss of synapse	7.83E-03	ABL2,APP	2
Cancer	adenocarcinoma	7.98E-03	ABL2,ALDH1A3,ANLN,ATF2,ATP5G3,BIRC3,BUB1B,BZW1,C8orf59,CASP8AP2,CAV1,CBX5,CDCA2,CDCA7,CDK1,CENPE,CKLF,CKS1B,CLDND1,DEK,DIAPH1,EIF4G2,ELAVL2,ELOVL5,ETV5,FAM83D,FKBP5,FOSL1,FUS,GPR176,HDGF,HIST1H4A (includes others),HMGB1,KIF23,KRIT1,LARP4,LDHA,LRP8,MAD2L1,MATR3,MCMBP,MT1E,MT2A,MYBL1,NCOA4,NEIL3,NETO2,NPAS2,NUF2,ODC1,ORC4,RAD51AP1,RCC1,RFC1,RIF1,RNF182,RPLP0,S100A2,S1PR1,SCLY,SERBP1,SLC38A1,SLMO2,S…	78
Cancer	endometrial cancer	7.99E-03	BUB1,BUB1B,CAV1,CKS1B,ETV5,EXO1,SLC7A5,SPOP,TIMP3,TOP2A,TRIP13,VEGFA	12
Organismal Injury and Abnormalities	endometrial cancer	7.99E-03	BUB1,BUB1B,CAV1,CKS1B,ETV5,EXO1,SLC7A5,SPOP,TIMP3,TOP2A,TRIP13,VEGFA	12
Reproductive System Disease	endometrial cancer	7.99E-03	BUB1,BUB1B,CAV1,CKS1B,ETV5,EXO1,SLC7A5,SPOP,TIMP3,TOP2A,TRIP13,VEGFA	12
Inflammatory Response	immune response of cells	8.00E-03	APP,CAV1,CD44,ETS2,FOXP1,HMGB1,NPM1,PIP5K1A,RELA,WASF1	10
Cardiovascular System Development and Function	abnormal morphology of ventricular wall	8.03E-03	CAV1,CDK6,FKBP1A,HHEX,VEGFA	5
Organismal Development	abnormal morphology of ventricular wall	8.03E-03	CAV1,CDK6,FKBP1A,HHEX,VEGFA	5
Organ Morphology	abnormal morphology of ventricular wall	8.03E-03	CAV1,CDK6,FKBP1A,HHEX,VEGFA	5
Cancer	lymphomagenesis	8.15E-03	BIRC3,CD44,CDCA7,DUSP5,EXO1,FKBP1A,HMGB1,NAV3,NPM1,ODC1,PPP6R3,RELA,SHMT2,TOP2A,YWHAZ	15
Hematological Disease	lymphomagenesis	8.15E-03	BIRC3,CD44,CDCA7,DUSP5,EXO1,FKBP1A,HMGB1,NAV3,NPM1,ODC1,PPP6R3,RELA,SHMT2,TOP2A,YWHAZ	15
Immunological Disease	lymphomagenesis	8.15E-03	BIRC3,CD44,CDCA7,DUSP5,EXO1,FKBP1A,HMGB1,NAV3,NPM1,ODC1,PPP6R3,RELA,SHMT2,TOP2A,YWHAZ	15
Cell Death and Survival	cell death of hematopoietic cells	8.17E-03	ATF2,CD44,CTSB,ETS2,HMGB1,MT1E,PCBP2,TOP2A	8
Cell Cycle	DNA damage checkpoint	8.39E-03	BCAT1,GMNN,TIPIN	3
DNA Replication, Recombination, and Repair	DNA damage checkpoint	8.39E-03	BCAT1,GMNN,TIPIN	3
Hematological System Development and Function	mean corpuscular hemoglobin concentration	8.39E-03	CDK6,FBXL5,PICALM	3
Respiratory Disease	atelectasis	8.61E-03	ANP32B,CD44,HMGB1,VEGFA	4
Cellular Movement	migration of leukocyte cell lines	9.04E-03	CD44,S1PR1,VEGFA	3
Hematological System Development and Function	migration of leukocyte cell lines	9.04E-03	CD44,S1PR1,VEGFA	3
Immune Cell Trafficking	migration of leukocyte cell lines	9.04E-03	CD44,S1PR1,VEGFA	3
Cancer	plasma cell dyscrasia	9.09E-03	BCAT1,CAV1,CDK1,DIAPH1,FBXO9,FKBP1A,FUS,RCC1,VEGFA,YWHAZ	10
Hematological Disease	plasma cell dyscrasia	9.09E-03	BCAT1,CAV1,CDK1,DIAPH1,FBXO9,FKBP1A,FUS,RCC1,VEGFA,YWHAZ	10
Immunological Disease	plasma cell dyscrasia	9.09E-03	BCAT1,CAV1,CDK1,DIAPH1,FBXO9,FKBP1A,FUS,RCC1,VEGFA,YWHAZ	10
Cellular Assembly and Organization	growth of neurites	9.16E-03	APP,CAV1,CDK1,FKBP5,HMGB1,KIF23,KIF2A,MT2A,PIP5K1A,RELA,TXN,VEGFA,YWHAZ	13
Nervous System Development and Function	growth of neurites	9.16E-03	APP,CAV1,CDK1,FKBP5,HMGB1,KIF23,KIF2A,MT2A,PIP5K1A,RELA,TXN,VEGFA,YWHAZ	13
Molecular Transport	accumulation of hyaluronic acid	9.18E-03	CD44,UGDH	2
Small Molecule Biochemistry	accumulation of hyaluronic acid	9.18E-03	CD44,UGDH	2
Carbohydrate Metabolism	accumulation of hyaluronic acid	9.18E-03	CD44,UGDH	2
Drug Metabolism	accumulation of hyaluronic acid	9.18E-03	CD44,UGDH	2
Cell Death and Survival	apoptosis of neuroepithelial cells	9.18E-03	NPM1,S1PR1	2
Cell Death and Survival	cell death of monocyte-derived macrophages	9.18E-03	BIRC3,CTSB	2
Organismal Injury and Abnormalities	hematoma	9.18E-03	ANP32B,APP	2
Cell Cycle	polyploidy of cells	9.18E-03	CKS1B,FBXO5	2
Cancer	Waldenstrom's macroglobulinemia	9.44E-03	BCAT1,CAV1,CDK1,DIAPH1,FKBP1A,FUS,RCC1	7
Hematological Disease	Waldenstrom's macroglobulinemia	9.44E-03	BCAT1,CAV1,CDK1,DIAPH1,FKBP1A,FUS,RCC1	7
Immunological Disease	Waldenstrom's macroglobulinemia	9.44E-03	BCAT1,CAV1,CDK1,DIAPH1,FKBP1A,FUS,RCC1	7
Cell Morphology	repair of cells	9.48E-03	APP,DEK,HMGB1,NPM1	4
Cellular Function and Maintenance	repair of cells	9.48E-03	APP,DEK,HMGB1,NPM1	4
Organismal Injury and Abnormalities	Bleeding	9.49E-03	ABL2,APP,BIRC3,FBXL5,FKBP1A,FOXP1,MT1E,NRP2,RAB27A,RELA,S1PR1,VEGFA	12
Cellular Assembly and Organization	amplification of centrosome	9.71E-03	CTNND1,NPM1,RCC1	3
DNA Replication, Recombination, and Repair	amplification of centrosome	9.71E-03	CTNND1,NPM1,RCC1	3
Cell Death and Survival	apoptosis of liver cells	1.02E-02	API5,ATF2,CTSB,HMGB1,RELA,TIMP3	6
Cell Death and Survival	apoptosis of lymphoid organ	1.02E-02	CD44,ETS2,HMGB1,MT1E,TOP2A,TXN	6
Cellular Growth and Proliferation	proliferation of ovarian cancer cell lines	1.04E-02	APP,CAV1,CD44,FOSL1,MCM2	5
Cellular Development	proliferation of ovarian cancer cell lines	1.04E-02	APP,CAV1,CD44,FOSL1,MCM2	5
Reproductive System Development and Function	lactation	1.04E-02	CAV1,CD44,TIMP3,VEGFA	4
Organ Development	lactation	1.04E-02	CAV1,CD44,TIMP3,VEGFA	4
Embryonic Development	lactation	1.04E-02	CAV1,CD44,TIMP3,VEGFA	4
Organismal Development	lactation	1.04E-02	CAV1,CD44,TIMP3,VEGFA	4
Tissue Development	lactation	1.04E-02	CAV1,CD44,TIMP3,VEGFA	4
Cell Death and Survival	apoptosis of hybrid cells	1.04E-02	APP,CD44,RELA	3
DNA Replication, Recombination, and Repair	conformational modification of DNA	1.04E-02	HMGB1,MCM2,TOP2A	3
Cellular Assembly and Organization	quantity of focal adhesions	1.04E-02	ACP1,CAV1,VEGFA	3
Cell-To-Cell Signaling and Interaction	quantity of focal adhesions	1.04E-02	ACP1,CAV1,VEGFA	3
Tissue Development	quantity of focal adhesions	1.04E-02	ACP1,CAV1,VEGFA	3
Cellular Assembly and Organization	quantity of nucleus	1.04E-02	BUB1B,CDK1,VEGFA	3
Cell Death and Survival	cell death of hepatoma cell lines	1.05E-02	ARMC10,CTSB,MT2A,NPM1,RELA,SLC7A11	6
Cellular Compromise	acidification of cells	1.06E-02	CD44,SLC7A5	2
Cell Cycle	arrest in metaphase	1.06E-02	FBXO5,SPDL1	2
Cellular Movement	cell movement of leukemia cells	1.06E-02	CD44,VEGFA	2
Neurological Disease	delay in experimental autoimmune encephalomyelitis	1.06E-02	CD44,S1PR1	2
Inflammatory Response	delay in experimental autoimmune encephalomyelitis	1.06E-02	CD44,S1PR1	2
Inflammatory Disease	delay in experimental autoimmune encephalomyelitis	1.06E-02	CD44,S1PR1	2
Immunological Disease	delay in experimental autoimmune encephalomyelitis	1.06E-02	CD44,S1PR1	2
Cardiovascular System Development and Function	fractional shortening of left ventricle	1.06E-02	CAV1,VEGFA	2
Cellular Movement	invasion of endocrine cell lines	1.06E-02	CD44,NCOA4	2
Cardiovascular System Development and Function	maturation of blood vessel	1.06E-02	S1PR1,VEGFA	2
Organismal Development	maturation of blood vessel	1.06E-02	S1PR1,VEGFA	2
Neurological Disease	neuroinflammation	1.06E-02	APP,FUS	2
Inflammatory Response	neuroinflammation	1.06E-02	APP,FUS	2
Cellular Assembly and Organization	quantity of lysosome	1.06E-02	APP,ATG16L1	2
Cell-To-Cell Signaling and Interaction	response of endothelial cells	1.06E-02	APP,HMGB1	2
Reproductive System Development and Function	spermiation	1.06E-02	ETV5,PIP5K1A	2
Organismal Injury and Abnormalities	Wound	1.07E-02	CAV1,CD44,HMGB1,MT1E,MT2A,SERPINB2,VEGFA	7
Cellular Development	differentiation of tumor cells	1.09E-02	CD44,ETS2,GMNN,HMGB1	4
Cancer	differentiation of tumor cells	1.09E-02	CD44,ETS2,GMNN,HMGB1	4
Tumor Morphology	differentiation of tumor cells	1.09E-02	CD44,ETS2,GMNN,HMGB1	4
Cell Cycle	G2/M phase	1.09E-02	ATF2,CDK1,GMNN,MAD2L1,NEK4,NPM1,RELA	7
Cellular Movement	cell movement of neutrophils	1.10E-02	APP,CD44,CKLF,CTSB,DEK,HMGB1,RAB27A,RELA,TXN	9
Inflammatory Response	cell movement of neutrophils	1.10E-02	APP,CD44,CKLF,CTSB,DEK,HMGB1,RAB27A,RELA,TXN	9
Hematological System Development and Function	cell movement of neutrophils	1.10E-02	APP,CD44,CKLF,CTSB,DEK,HMGB1,RAB27A,RELA,TXN	9
Immune Cell Trafficking	cell movement of neutrophils	1.10E-02	APP,CD44,CKLF,CTSB,DEK,HMGB1,RAB27A,RELA,TXN	9
Cancer	hyperplasia of epidermis	1.11E-02	CAV1,ODC1,VEGFA	3
Dermatological Diseases and Conditions	hyperplasia of epidermis	1.11E-02	CAV1,ODC1,VEGFA	3
Tissue Development	accumulation of cells	1.12E-02	BUB1B,CD44,ETS2,FOSL1,GMNN,HMGB1,LRP8,RNF7,S1PR1,VEGFA	10
Cell Death and Survival	apoptosis of fibroblast cell lines	1.12E-02	ABL2,APP,ATF2,BIRC3,CASP8AP2,CDK1,FUS,LDHA,RELA,TOP2A	10
Metabolic Disease	3-methylglutaconic aciduria type 5	1.13E-02	DNAJC19	1
Hereditary Disorder	3-methylglutaconic aciduria type 5	1.13E-02	DNAJC19	1
Metabolic Disease	APP-related cerebral amyloid angiopathy	1.13E-02	APP	1
Neurological Disease	APP-related cerebral amyloid angiopathy	1.13E-02	APP	1
Psychological Disorders	APP-related cerebral amyloid angiopathy	1.13E-02	APP	1
Cardiovascular Disease	APP-related cerebral amyloid angiopathy	1.13E-02	APP	1
Hereditary Disorder	APP-related cerebral amyloid angiopathy	1.13E-02	APP	1
Developmental Disorder	APP-related cerebral amyloid angiopathy	1.13E-02	APP	1
Metabolic Disease	Griscelli syndrome type 2	1.13E-02	RAB27A	1
Organismal Injury and Abnormalities	Griscelli syndrome type 2	1.13E-02	RAB27A	1
Hereditary Disorder	Griscelli syndrome type 2	1.13E-02	RAB27A	1
Immunological Disease	Griscelli syndrome type 2	1.13E-02	RAB27A	1
Developmental Disorder	Griscelli syndrome type 2	1.13E-02	RAB27A	1
Respiratory Disease	Haemophilus influenzae pneumonia	1.13E-02	TOP2A	1
Inflammatory Response	Haemophilus influenzae pneumonia	1.13E-02	TOP2A	1
Infectious Disease	Haemophilus influenzae pneumonia	1.13E-02	TOP2A	1
Skeletal and Muscular Disorders	Myopathy with exercise intolerance swedish type	1.13E-02	ISCU	1
Hereditary Disorder	Myopathy with exercise intolerance swedish type	1.13E-02	ISCU	1
Hereditary Disorder	Wolf-Hirschhorn syndrome	1.13E-02	WHSC1	1
Developmental Disorder	Wolf-Hirschhorn syndrome	1.13E-02	WHSC1	1
Cardiovascular System Development and Function	abnormal morphology of choroid vasculature	1.13E-02	TIMP3	1
Cell Morphology	abnormal morphology of meiotic configuration	1.13E-02	EXO1	1
Lipid Metabolism	accumulation of C18-ceramide	1.13E-02	APP	1
Molecular Transport	accumulation of C18-ceramide	1.13E-02	APP	1
Small Molecule Biochemistry	accumulation of C18-ceramide	1.13E-02	APP	1
Cardiovascular System Development and Function	accumulation of endothelial progenitor cells	1.13E-02	HMGB1	1
Tissue Development	accumulation of endothelial progenitor cells	1.13E-02	HMGB1	1
Molecular Transport	accumulation of plasmid DNA	1.13E-02	HMGB1	1
Small Molecule Biochemistry	accumulation of spermidine	1.13E-02	ODC1	1
Molecular Transport	accumulation of spermine	1.13E-02	ODC1	1
Small Molecule Biochemistry	accumulation of spermine	1.13E-02	ODC1	1
Cellular Compromise	acidification of breast cancer cell lines	1.13E-02	CD44	1
Respiratory Disease	acute bacterial sinusitis	1.13E-02	TOP2A	1
Inflammatory Disease	acute bacterial sinusitis	1.13E-02	TOP2A	1
Infectious Disease	acute bacterial sinusitis	1.13E-02	TOP2A	1
Cell-To-Cell Signaling and Interaction	adherence of carcinoma cell lines	1.13E-02	TIMP3	1
Tissue Development	adherence of carcinoma cell lines	1.13E-02	TIMP3	1
Cell-To-Cell Signaling and Interaction	adherence of thyroid tumor cell lines	1.13E-02	TIMP3	1
Tissue Development	adherence of thyroid tumor cell lines	1.13E-02	TIMP3	1
Tumor Morphology	adhesion of hairy leukemia cells	1.13E-02	CD44	1
Cell-To-Cell Signaling and Interaction	adhesion of hairy leukemia cells	1.13E-02	CD44	1
Tissue Development	adhesion of hairy leukemia cells	1.13E-02	CD44	1
Cellular Compromise	adhesion of hairy leukemia cells	1.13E-02	CD44	1
Cellular Movement	adhesion of lymphokine activated killer cells	1.13E-02	CD44	1
Cell-To-Cell Signaling and Interaction	adhesion of lymphokine activated killer cells	1.13E-02	CD44	1
Tissue Development	adhesion of lymphokine activated killer cells	1.13E-02	CD44	1
Hematological System Development and Function	adhesion of lymphokine activated killer cells	1.13E-02	CD44	1
Immune Cell Trafficking	adhesion of lymphokine activated killer cells	1.13E-02	CD44	1
Cell-mediated Immune Response	adhesion of lymphokine activated killer cells	1.13E-02	CD44	1
Cell-To-Cell Signaling and Interaction	adhesion of monocyte-derived dendritic cells	1.13E-02	CD44	1
Tissue Development	adhesion of monocyte-derived dendritic cells	1.13E-02	CD44	1
Inflammatory Response	adhesion of monocyte-derived dendritic cells	1.13E-02	CD44	1
Hematological System Development and Function	adhesion of monocyte-derived dendritic cells	1.13E-02	CD44	1
Immune Cell Trafficking	adhesion of monocyte-derived dendritic cells	1.13E-02	CD44	1
Tissue Development	adhesion of retinal pigment epithelium	1.13E-02	CAV1	1
Cell-To-Cell Signaling and Interaction	aggregation of focal adhesions	1.13E-02	VEGFA	1
Tissue Development	aggregation of focal adhesions	1.13E-02	VEGFA	1
Cell Cycle	aneuploidization of oocytes	1.13E-02	MAD2L1	1
Cell Cycle	aneuploidy of hepatocytes	1.13E-02	CENPE	1
Hepatic System Development and Function	aneuploidy of hepatocytes	1.13E-02	CENPE	1
Cellular Development	angiogenesis of embryonic cell lines	1.13E-02	VEGFA	1
Cardiovascular System Development and Function	angiogenesis of embryonic cell lines	1.13E-02	VEGFA	1
Embryonic Development	angiogenesis of embryonic cell lines	1.13E-02	VEGFA	1
Organismal Development	angiogenesis of embryonic cell lines	1.13E-02	VEGFA	1
Gastrointestinal Disease	angiogenesis of ulcer	1.13E-02	VEGFA	1
Organismal Injury and Abnormalities	angiogenesis of ulcer	1.13E-02	VEGFA	1
Dermatological Diseases and Conditions	angiogenesis of ulcer	1.13E-02	VEGFA	1
Cardiovascular System Development and Function	angiogenesis of ulcer	1.13E-02	VEGFA	1
Ophthalmic Disease	angioid streak	1.13E-02	VEGFA	1
Cell Death and Survival	apoptosis of olfactory receptor neurons	1.13E-02	APP	1
Connective Tissue Development and Function	apposition of lumbar vertebral column	1.13E-02	WWTR1	1
Skeletal and Muscular System Development and Function	apposition of lumbar vertebral column	1.13E-02	WWTR1	1
Cell Morphology	area of microglia	1.13E-02	APP	1
Inflammatory Response	area of microglia	1.13E-02	APP	1
Hematological System Development and Function	area of microglia	1.13E-02	APP	1
Tissue Morphology	area of muscle tissue	1.13E-02	VEGFA	1
Cell Cycle	arrest in G0/G1 phase transition of myeloid cells	1.13E-02	CD44	1
Cell Cycle	arrest in G2/M phase of lung adenocarcinoma cells	1.13E-02	NEK4	1
Cancer	arrest in G2/M phase of lung adenocarcinoma cells	1.13E-02	NEK4	1
Cell Cycle	arrest in S phase of fibrosarcoma cell lines	1.13E-02	CASP8AP2	1
Cell Cycle	arrest in S phase of ovarian cancer cell lines	1.13E-02	CDK1	1
Cell Cycle	arrest in cell cycle progression of oocytes	1.13E-02	MAD2L1	1
Reproductive System Development and Function	arrest in cell cycle progression of oocytes	1.13E-02	MAD2L1	1
Cell Cycle	arrest in spindle checkpoint of oocytes	1.13E-02	MAD2L1	1
DNA Replication, Recombination, and Repair	arrest in spindle checkpoint of oocytes	1.13E-02	MAD2L1	1
Cellular Growth and Proliferation	assembly of septin ring	1.13E-02	ANLN	1
Neurological Disease	astrocytosis of hippocampal CA1 region	1.13E-02	APP	1
Organismal Injury and Abnormalities	astrocytosis of hippocampal CA1 region	1.13E-02	APP	1
Organismal Injury and Abnormalities	atrophy of vestibular organ	1.13E-02	ATF2	1
Organ Morphology	atrophy of vestibular organ	1.13E-02	ATF2	1
Cellular Movement	attraction of stem cells	1.13E-02	HMGB1	1
Cell-To-Cell Signaling and Interaction	attraction of stem cells	1.13E-02	HMGB1	1
Metabolic Disease	autosomal dominant optic atrophy	1.13E-02	OPA1	1
Neurological Disease	autosomal dominant optic atrophy	1.13E-02	OPA1	1
Hereditary Disorder	autosomal dominant optic atrophy	1.13E-02	OPA1	1
Ophthalmic Disease	autosomal dominant optic atrophy	1.13E-02	OPA1	1
Metabolic Disease	autosomal recessive cutis laxa type IIIA	1.13E-02	ALDH18A1	1
Neurological Disease	autosomal recessive cutis laxa type IIIA	1.13E-02	ALDH18A1	1
Organismal Injury and Abnormalities	autosomal recessive cutis laxa type IIIA	1.13E-02	ALDH18A1	1
Dermatological Diseases and Conditions	autosomal recessive cutis laxa type IIIA	1.13E-02	ALDH18A1	1
Connective Tissue Disorders	autosomal recessive cutis laxa type IIIA	1.13E-02	ALDH18A1	1
Hereditary Disorder	autosomal recessive cutis laxa type IIIA	1.13E-02	ALDH18A1	1
Developmental Disorder	autosomal recessive cutis laxa type IIIA	1.13E-02	ALDH18A1	1
Ophthalmic Disease	autosomal recessive cutis laxa type IIIA	1.13E-02	ALDH18A1	1
Cellular Function and Maintenance	axonal transport of heavy metal	1.13E-02	APP	1
Molecular Transport	axonal transport of heavy metal	1.13E-02	APP	1
Nervous System Development and Function	axonal transport of heavy metal	1.13E-02	APP	1
Gastrointestinal Disease	bacterial corneal ulcer	1.13E-02	TOP2A	1
Organismal Injury and Abnormalities	bacterial corneal ulcer	1.13E-02	TOP2A	1
Dermatological Diseases and Conditions	bacterial corneal ulcer	1.13E-02	TOP2A	1
Inflammatory Response	bacterial corneal ulcer	1.13E-02	TOP2A	1
Inflammatory Disease	bacterial corneal ulcer	1.13E-02	TOP2A	1
Infectious Disease	bacterial corneal ulcer	1.13E-02	TOP2A	1
Ophthalmic Disease	bacterial corneal ulcer	1.13E-02	TOP2A	1
Organismal Injury and Abnormalities	bacteriuria	1.13E-02	TOP2A	1
Renal and Urological Disease	bacteriuria	1.13E-02	TOP2A	1
Infectious Disease	bacteriuria	1.13E-02	TOP2A	1
Cardiovascular System Development and Function	beta-adrenergic response of heart	1.13E-02	VEGFA	1
Infectious Disease	binding of bacteriophage	1.13E-02	VEGFA	1
Gene Expression	binding of negative regulatory domain promoter element	1.13E-02	CDK1	1
Cellular Development	branching of N-glycan	1.13E-02	CAV1	1
Small Molecule Biochemistry	branching of N-glycan	1.13E-02	CAV1	1
Carbohydrate Metabolism	branching of N-glycan	1.13E-02	CAV1	1
Cellular Assembly and Organization	breakdown of microtubules	1.13E-02	APP	1
Cellular Function and Maintenance	breakdown of microtubules	1.13E-02	APP	1
Cellular Compromise	breakdown of microtubules	1.13E-02	APP	1
Cardiovascular Disease	cardiomyopathy of left ventricle	1.13E-02	CAV1	1
Cancer	cavernous malformations of CNS and retina	1.13E-02	KRIT1	1
Neurological Disease	cavernous malformations of CNS and retina	1.13E-02	KRIT1	1
Cardiovascular Disease	cavernous malformations of CNS and retina	1.13E-02	KRIT1	1
Ophthalmic Disease	cavernous malformations of CNS and retina	1.13E-02	KRIT1	1
Cell Death and Survival	cell death of HCSM cells	1.13E-02	APP	1
Cell Death and Survival	cell death of fibrosarcoma cells	1.13E-02	TXN	1
Tumor Morphology	cell death of fibrosarcoma cells	1.13E-02	TXN	1
Cell Cycle	cell division of colon cancer cell lines	1.13E-02	DEK	1
Cell Death and Survival	cell survival of brain cancer cell lines	1.13E-02	FBXO9	1
Cell Death and Survival	cell viability of lung adenocarcinoma cells	1.13E-02	NEK4	1
Cancer	cell viability of lung adenocarcinoma cells	1.13E-02	NEK4	1
Tumor Morphology	cell viability of lung adenocarcinoma cells	1.13E-02	NEK4	1
Cell Death and Survival	cell viability of neuroblastoma cells	1.13E-02	APP	1
Cancer	cell viability of neuroblastoma cells	1.13E-02	APP	1
Tumor Morphology	cell viability of neuroblastoma cells	1.13E-02	APP	1
Cell Death and Survival	cell viability of pericytes	1.13E-02	APP	1
Connective Tissue Development and Function	cell-cell contact of fibroblasts	1.13E-02	APP	1
Cell-To-Cell Signaling and Interaction	cell-cell contact of fibroblasts	1.13E-02	APP	1
Tissue Development	cell-cell contact of fibroblasts	1.13E-02	APP	1
Cell-To-Cell Signaling and Interaction	cell-cell contact of pancreatic cancer cells	1.13E-02	CAV1	1
Tissue Development	cell-cell contact of pancreatic cancer cells	1.13E-02	CAV1	1
Metabolic Disease	cerebral amyloid angiopathy of cerebrum	1.13E-02	APP	1
Neurological Disease	cerebral amyloid angiopathy of cerebrum	1.13E-02	APP	1
Psychological Disorders	cerebral amyloid angiopathy of cerebrum	1.13E-02	APP	1
Cardiovascular Disease	cerebral amyloid angiopathy of cerebrum	1.13E-02	APP	1
Cancer	cerebral cavernous malformations 1	1.13E-02	KRIT1	1
Neurological Disease	cerebral cavernous malformations 1	1.13E-02	KRIT1	1
Cardiovascular Disease	cerebral cavernous malformations 1	1.13E-02	KRIT1	1
Hereditary Disorder	cerebral cavernous malformations 1	1.13E-02	KRIT1	1
Developmental Disorder	cerebral cavernous malformations 1	1.13E-02	KRIT1	1
Cell Cycle	checkpoint control of ovarian cancer cells	1.13E-02	MAD2L1	1
DNA Replication, Recombination, and Repair	checkpoint control of ovarian cancer cells	1.13E-02	MAD2L1	1
Cancer	checkpoint control of ovarian cancer cells	1.13E-02	MAD2L1	1
Cellular Movement	chemoattraction of cd56+ natural killer cells	1.13E-02	DEK	1
Cell-To-Cell Signaling and Interaction	chemoattraction of cd56+ natural killer cells	1.13E-02	DEK	1
Inflammatory Response	chemoattraction of cd56+ natural killer cells	1.13E-02	DEK	1
Hematological System Development and Function	chemoattraction of cd56+ natural killer cells	1.13E-02	DEK	1
Immune Cell Trafficking	chemoattraction of cd56+ natural killer cells	1.13E-02	DEK	1
